# Supplementary material for: Long Non-coding RNAs LOC100126784 and POM121L9P Derived From Bone Marrow Mesenchymal Stem Cells Enhance Osteogenic Differentiation via the miR-503-5p/SORBS1 Axis
Source: Front Cell Dev Biol. 2021 Oct 22;9:723759. doi: 10.3389/fcell.2021.723759 (PMC8570085; doi:10.3389/fcell.2021.723759)
Supplement: Supplementary file 4 [file Table_2.XLSX]

## Sheet: lncRNA DEG
AccID	log2FC	Pvalue	FDR	Style	Exp1	Exp2	Exp3	Control1	Control2	Control3	Location	Strand	IsoLength	type_of_gene	KeggID	Description
MT1L	6.71005	3.99706e-24	2.70616e-21	up	1067	624	1137	6	1	14	chr16:56617461-56618818	+	426	pseudo	hsa:4500	metallothionein 1L (gene/pseudogene)
LOC105378909	4.90631	1.23466e-20	5.73429e-18	up	311	352	239	8	4	10	chr1:112229673-112360678	-	8301	ncRNA		uncharacterized LOC105378909
LOC107985534	-7.3218	2.7762e-16	7.29519e-14	down	0	0	5	202	274	122	chr22:27138352-27149137	+	2899	ncRNA
BACH1-IT2	-1.93919	0.00334277	0.0456312	down	10	32	9	40	40	51	chr21:29372501-29373980	+	802	ncRNA	hsa:100874322	BACH1 intronic transcript 2 (non-protein coding)
LOC344887	-3.78446	3.04356e-15	7.15093e-13	down	16	30	19	317	125	212	chr3:185959969-185980877	+	2167	miscRNA	hsa:344887	NmrA-like family domain containing 1 pseudogene
LOC100420818	3.14258	4.35336e-15	9.87965e-13	up	420	1080	528	57	43	59	chr4:3921631-3924274	-	2644	pseudo		eva-1 homolog C (C. elegans) pseudogene
RPLP0P2	-4.0393	2.57749e-14	5.53495e-12	down	7	24	30	263	225	240	chr11:61615036-61639449	+	3525	pseudo	hsa:113157	ribosomal protein, large, P0 pseudogene 2
LOC105372978	-4.23922	1.80944e-13	3.4091e-11	down	5	8	8	100	90	97	chr22:27221295-27224727	-	1023	lncRNA		uncharacterized LOC105372978
BBOX1-AS1	-5.77238	2.4486e-13	4.36617e-11	down	1	1	6	166	77	95	chr11:27047186-27220113	-	943	ncRNA		BBOX1 antisense RNA 1
DLEU2	-1.52594	4.06906e-05	0.00123313	down	202	246	139	385	457	360	chr13:49982552-50125541	-	2768	ncRNA	hsa:8847	deleted in lymphocytic leukemia 2 (non-protein coding)
LOC105378936	-4.93648	4.02927e-13	6.99726e-11	down	12	13	0	227	141	174	chr1:119727787-119732090	+	3998	ncRNA		uncharacterized LOC105378936
DUBR	1.26756	0.00263823	0.0379871	up	239	558	258	146	89	73	chr3:107240692-107326964	+	3261	ncRNA	hsa:344595	long intergenic non-protein coding RNA 883
ELL2P1	1.82241	0.00163176	0.0259355	up	114	108	129	44	12	21	chr1:158174353-158178075	-	3723	pseudo		elongation factor, RNA polymerase II, 2 pseudogene 1
EPB41L4A-AS1	-1.28007	0.000673636	0.0127398	down	245	282	291	416	457	579	chr5:112160526-112162501	+	1194	ncRNA	hsa:114915	EPB41L4A antisense RNA 1
FAM66C	-1.68266	7.3234e-05	0.00200625	down	52	56	52	143	124	111	chr12:8180209-8201000	+	3266	ncRNA	hsa:440078	family with sequence similarity 66, member C
MIR503HG	-3.42707	5.83264e-13	9.87149e-11	down	75	132	49	436	895	525	chrX:134543377-134546630	-	786	ncRNA	hsa:84848	MIR503 host gene (non-protein coding)
FLJ46906	-1.4788	0.00197903	0.0304025	down	103	160	57	173	274	163	chr6:138691668-138697288	+	1001	ncRNA	hsa:441172	uncharacterized LOC441172
LOC105372898	9.3487	2.90137e-11	3.65514e-09	up	282	64	110	0	0	0	chr1:209515870-209542918	-	4535	ncRNA		uncharacterized LOC105372898
LOC105369464	4.88974	1.26115e-10	1.45586e-08	up	86	270	123	2	1	8	chr11:103861308-103906870	-	7746	ncRNA		uncharacterized LOC105369464
LOC107985967	8.78019	3.91773e-10	4.15188e-08	up	40	262	73	0	0	0	chr2:179701056-179708185	-	6717	ncRNA
JHDM1D-AS1	-1.58528	0.00126914	0.021353	down	36	64	48	78	131	102	chr7:140177261-140179640	+	2380	ncRNA	hsa:100134229	JHDM1D antisense RNA 1 (head to head)
LOC102723862	5.77182	1.15515e-09	1.11447e-07	up	50	331	118	1	0	5	chr11:103842772-103854357	-	6883	ncRNA	hsa:102723862	uncharacterized LOC102723862
LOC105378029	8.55884	1.70965e-09	1.58807e-07	up	25	156	119	0	0	0	chr6:141403266-141451006	+	5927	ncRNA		uncharacterized LOC105378029
SMG1P7	-2.25609	4.49537e-09	3.78806e-07	down	100	109	88	309	392	323	chr16:70219581-70226033	-	1891	pseudo	hsa:100506060	SMG1 pseudogene 7
POM121L9P	3.73905	5.52667e-09	4.57979e-07	up	3684	2526	2383	396	52	73	chr22:24251621-24265524	+	5224	pseudo	hsa:29774	POM121 transmembrane nucleoporin-like 9, pseudogene
LOC728158	-8.18199	8.17519e-09	6.60999e-07	down	0	0	0	56	22	42	chr10:126423107-126440535	+	3618	ncRNA	hsa:728158	hCG2044975
LINC00674	-1.00361	0.00111676	0.0192598	down	1530	2601	1937	2839	2750	3092	chr17:68101555-68135929	+	11193	ncRNA	hsa:100499466	long intergenic non-protein coding RNA 674
LOC105376126	4.80793	2.25681e-08	1.67549e-06	up	67	110	56	4	1	1	chr9:87195950-87281665	-	2962	ncRNA		uncharacterized LOC105376126
LOC105373610	7.87689	3.09733e-08	2.24119e-06	up	82	44	45	0	0	0	chr2:128375412-128379313	-	2203	ncRNA		uncharacterized LOC105373610
LOC107987148	-2.16528	5.65005e-08	3.94535e-06	down	111	88	73	348	281	279	chr10:71230812-71233423	+	1388	ncRNA
LOC105369301	-3.19619	7.44583e-08	5.0751e-06	down	126	42	30	656	401	362	chr21:36429802-36498045	+	2973	ncRNA		uncharacterized LOC105369301
LOC105371880	8.20183	2.01391e-07	1.22249e-05	up	10	226	31	0	0	0	chr17:69476147-69488034	-	4191	ncRNA		uncharacterized LOC105371880
LINC01578	-1.26769	0.000926967	0.0166929	down	575	950	543	856	1425	1166	chr15:92882843-92898747	+	1787	ncRNA	hsa:100507217	uncharacterized LOC100507217
ACTBP3	5.10127	3.83467e-07	2.18183e-05	up	84	91	51	5	0	0	chr18:59693046-59693473	-	428	pseudo		actin, beta pseudogene 3
LOC107986020	4.91779	5.9473e-07	3.19284e-05	up	55	57	88	1	0	4	chr3:76357355-76378528	+	8380	ncRNA
LOC101929122	-5.08365	6.45442e-07	3.41875e-05	down	1	4	0	43	23	50	chr6:159165899-159170007	-	821	ncRNA	hsa:101929122	uncharacterized LOC101929122
LOC100506718	-1.7272	0.00196381	0.0301946	down	166	573	194	1367	294	518	chr14:85557793-85563052	+	4464	lncRNA	hsa:100506718	uncharacterized LOC100506718
NR2F1-AS1	2.00391	7.5104e-07	3.91619e-05	up	406	750	609	163	76	85	chr5:93409356-93581320	-	3620	ncRNA	hsa:441094	NR2F1 antisense RNA 1
LOC100507516	1.26414	0.00283935	0.0402731	up	185	450	309	81	84	110	chr8:53393826-53524615	-	6481	ncRNA	hsa:100507516	uncharacterized LOC100507516
LOC101926907	1.67441	0.000410046	0.00852136	up	91	184	117	30	23	34	chr1:58801495-58816042	+	13793	ncRNA	hsa:101926907	uncharacterized LOC101926907
LOC105373411	-7.61271	7.98732e-07	4.11121e-05	down	0	0	0	16	16	46	chr2:8598869-8656425	-	2622	ncRNA		uncharacterized LOC105373411
LOC107984345	-3.95614	1.11623e-06	5.6436e-05	down	5	6	1	66	39	29	chr11:69134755-69162440	+	7646	ncRNA
LOC101928123	1.88889	0.00142111	0.0233014	up	71	92	88	16	23	10	chr14:73244018-73246001	-	1705	ncRNA	hsa:101928123	uncharacterized LOC101928123
LOC101928188	-1.30399	0.0025338	0.0367484	down	144	147	103	170	238	290	chr16:29210768-29221006	-	5575	ncRNA	hsa:101928188	uncharacterized LOC101928188
LOC101928446	-1.94509	0.000309375	0.00674513	down	40	36	16	110	80	69	chr16:82773319-82829638	+	4037	ncRNA	hsa:101928446	uncharacterized LOC101928446
LOC643348	-7.65252	1.85453e-06	8.81829e-05	down	0	0	0	64	8	15	chr7:55658996-55678477	-	19482	pseudo		ankyrin repeat domain 26 pseudogene
LOC107985467	7.46467	2.0368e-06	9.54857e-05	up	9	110	33	0	0	0	chr1:14214243-14221488	+	4235	ncRNA
LOC101928788	-1.85541	0.00333943	0.0456168	down	19	32	46	161	43	68	chr6:150934707-150935885	+	1179	ncRNA		ADP-ribosylation factor-like protein 4A-like
LOC643201	5.086	2.38624e-06	0.000108555	up	16	114	71	1	2	1	chr5:176143085-176199295	-	4292	pseudo	hsa:643201	centrosomal protein 192kDa pseudogene
LOC105369560	-2.15277	2.41368e-06	0.000109305	down	43	57	35	212	91	139	chr11:126868064-126876546	-	6532	lncRNA		uncharacterized LOC105369560
LOC284561	-3.82994	2.79441e-06	0.000124569	down	20	10	4	271	29	86	chr1:148279045-148297556	+	9805	ncRNA	hsa:284561	uncharacterized LOC284561
LOC107984782	7.30783	3.37506e-06	0.000145266	up	56	61	8	0	0	0	chr15:61506862-61715191	-	817	ncRNA
POM121L7	4.73131	4.10155e-06	0.000174653	up	246	50	77	11	0	1	chr22:21112788-21128092	-	15305	ncRNA		POM121 transmembrane nucleoporin-like 7
LOC100507387	6.94898	4.22578e-06	0.000178909	up	22	50	26	0	0	0	chr5:176119549-176125165	+	967	ncRNA	hsa:100507387	uncharacterized LOC100507387
LOC105375586	-4.00894	7.05043e-06	0.000277433	down	81	21	3	454	710	113	chr7:155214043-155230625	+	3717	ncRNA		uncharacterized LOC105375586
LINC00704	6.85517	7.52537e-06	0.000292961	up	34	34	20	0	0	0	chr10:4650185-4678070	-	1394	ncRNA	hsa:100216001	long intergenic non-protein coding RNA 704
LOC101930496	-5.87333	7.93186e-06	0.000307047	down	1	1	0	21	32	29	chr17:83110251-83119423	+	1964	ncRNA	hsa:101930496	uncharacterized LOC101930496
SLC14A2-AS1	6.78408	9.80222e-06	0.00036797	up	27	30	26	0	0	0	chr18:45438183-45507036	-	3276	ncRNA	hsa:101927980	SLC14A2 antisense RNA 1
LOC107984948	-3.46051	1.10395e-05	0.000411325	down	5	8	3	23	44	54	chr1:44030437-44040680	+	895	ncRNA
GATA6-AS1	-3.04686	1.32615e-05	0.000478924	down	3	10	16	62	55	59	chr18:22166898-22168968	-	1788	ncRNA	hsa:100128893	GATA6 antisense RNA 1 (head to head)
LOC102724584	3.41041	1.71679e-05	0.000602567	up	333	382	310	58	16	1	chr21:34835270-34885052	+	3247	ncRNA	hsa:102724584	uncharacterized LOC102724584
TPRG1-AS1	6.7303	1.76737e-05	0.000614606	up	28	42	14	0	0	0	chr3:188941715-188947639	-	697	ncRNA		TPRG1 antisense RNA 1
LOC105375913	2.51212	2.19518e-05	0.000730665	up	57	229	125	21	11	18	chr8:78938583-78947675	+	4763	ncRNA		uncharacterized LOC105375913
LOC107985156	4.63767	2.49152e-05	0.000818389	up	29	86	28	3	0	1	chr18:59380244-59403350	-	2615	ncRNA
CYP2G1P	-5.81899	2.50017e-05	0.00081858	down	0	2	0	20	30	25	chr19:40890826-40900508	+	2511	pseudo	hsa:22952	cytochrome P450, family 2, subfamily G, polypeptide 1 pseudogene
LOC107984611	-5.16172	3.09631e-05	0.000985693	down	4	0	0	79	13	26	chr13:42793489-42800041	-	924	ncRNA
LOC105370841	1.46355	0.00178112	0.0278631	up	164	322	158	90	37	41	chr15:61219529-61223230	-	1388	ncRNA		uncharacterized LOC105370841
LOC105371401	-1.74867	0.00127351	0.0213546	down	155	80	78	167	237	380	chr16:88177298-88186920	-	4995	ncRNA		uncharacterized LOC105371401
FKBP9P1	-2.53901	3.12422e-05	0.000990379	down	106	31	90	613	228	241	chr7:55681074-55704567	-	2541	pseudo	hsa:360132	FK506 binding protein 9 pseudogene 1
LOC101929667	6.10405	3.1759e-05	0.00100041	up	25	37	39	1	0	0	chr2:40511825-40546389	+	1651	ncRNA	hsa:101929667	uncharacterized LOC101929667
LOC105377885	6.79083	3.35992e-05	0.00104356	up	8	65	21	0	0	0	chr6:88299739-88442919	-	5172	ncRNA		uncharacterized LOC105377885
LOC105374786	5.01346	4.1604e-05	0.0012532	up	13	81	45	2	0	1	chr2:67552812-67651030	-	4477	ncRNA		uncharacterized LOC105374786
LOC105370777	2.06653	4.31072e-05	0.00128876	up	138	419	371	52	38	68	chr15:38885141-39420805	-	3753	ncRNA		uncharacterized LOC105370777
RPEP1	-4.966	4.6601e-05	0.00137716	down	0	2	1	28	18	20	chr5:65251129-65251781	-	653	pseudo		ribulose-5-phosphate-3-epimerase pseudogene 1
LOC105372976	-1.5409	0.000551544	0.0109058	down	117	108	113	182	302	231	chr22:26794348-26803028	+	7310	ncRNA		uncharacterized LOC105372976
LOC100126784	2.3024	4.85777e-05	0.00142512	up	352	187	150	51	36	20	chr11:19710934-19714672	-	3739	ncRNA	hsa:100126784	uncharacterized LOC100126784
LOC105374235	3.9537	5.11945e-05	0.00149474	up	39	66	57	7	0	1	chr3:178274666-178385432	-	11782	ncRNA		uncharacterized LOC105374235
LOC105377884	6.48079	6.27861e-05	0.00175863	up	13	40	19	0	0	0	chr6:88277595-88299623	-	1799	ncRNA		uncharacterized LOC105377884
LOC105378608	-3.9947	6.56945e-05	0.00182728	down	9	1	3	25	106	23	chr1:3546965-3550776	+	3022	ncRNA		uncharacterized LOC105378608
LOC102724210	4.55742	7.67093e-05	0.00208999	up	53	44	36	0	4	0	chr4:127073776-127470542	-	2932	ncRNA	hsa:102724210	uncharacterized LOC102724210
LOC105369672	6.45064	8.31383e-05	0.00225507	up	13	44	15	0	0	0	chr12:15520328-15549195	-	2336	ncRNA		uncharacterized LOC105369672
LOC102725082	3.59023	9.02598e-05	0.00242282	up	49	90	119	15	1	1	chr2:212933797-212991607	-	5321	ncRNA	hsa:102725082	uncharacterized LOC102725082
LINC00598	3.65742	9.55782e-05	0.00253829	up	65	91	40	2	0	9	chr13:40347132-40481006	-	3974	ncRNA	hsa:646982	long intergenic non-protein coding RNA 598
LOC285696	-2.93573	0.000102272	0.00269567	down	7	22	9	21	81	89	chr5:17130028-17217422	-	3316	lncRNA	hsa:285696	uncharacterized LOC285696
SENCR	-3.95181	0.000114633	0.00295397	down	2	2	2	15	30	21	chr11:128691672-128696023	-	1298	ncRNA	hsa:100507392	smooth muscle and endothelial cell enriched migration/differentiation-associated long non-coding RNA
LOC107984270	5.4829	0.000123362	0.00314643	up	1	115	84	1	2	0	chr10:113482034-113492194	-	4398	ncRNA
GAS1RR	2.27861	0.000125707	0.00320216	up	72	212	139	37	14	12	chr9:86948698-87002033	+	4388	ncRNA
LOC105375896	-1.97178	0.00299849	0.0419054	down	17	43	11	89	72	29	chr8:72193585-72227255	+	3406	ncRNA		uncharacterized LOC105375896
LOC105372899	6.77543	0.000130954	0.0033231	up	58	5	12	0	0	0	chr1:209566948-209567802	-	222	ncRNA		uncharacterized LOC105372899
LOC105375914	1.94263	0.000340737	0.00736457	up	368	452	218	78	22	97	chr8:78804578-78937681	+	3370	ncRNA		uncharacterized LOC105375914
LOC105376093	1.93487	5.4668e-07	3.00359e-05	up	287	314	282	67	47	57	chr9:76515001-76565733	+	1633	ncRNA		uncharacterized LOC105376093
LOC105369559	-2.06114	0.000136881	0.00345157	down	40	75	62	302	71	180	chr11:126881796-126940538	-	6675	ncRNA		uncharacterized LOC105369559
LOC107987251	-2.08903	0.000138288	0.00347931	down	521	238	192	631	1342	1013	chr17:83100815-83106910	+	4723	ncRNA
LOC107986293	3.94188	0.000140448	0.00351882	up	49	92	15	3	0	4	chr4:78067906-78073892	+	4215	ncRNA
LINC00578	3.7507	0.00014646	0.00363799	up	45	75	21	1	5	1	chr3:177441921-177752704	+	1222	ncRNA	hsa:100505566	long intergenic non-protein coding RNA 578
COPS8P2	2.10501	0.000146746	0.00364057	up	138	121	122	36	11	21	chr3:68144992-68145773	+	782	pseudo		COP9 signalosome subunit 8 pseudogene 2
LOC105376512	-1.18313	0.00314279	0.0435564	down	90	102	67	157	144	125	chr11:1298146-1302576	-	3118	ncRNA		uncharacterized LOC105376512
LOC100129589	-6.60072	0.000155337	0.00381578	down	0	0	0	25	6	10	chr12:85781891-85782512	-	622	pseudo		TM2 domain containing 3 pseudogene
LOC105373962	3.64518	0.000161898	0.00395749	up	101	73	22	8	0	4	chr2:238720324-238744084	+	3612	lncRNA		uncharacterized LOC105373962
LOC105374524	6.29887	0.0001675	0.00407945	up	18	14	25	0	0	0	chr4:22997576-23504916	+	3987	ncRNA		uncharacterized LOC105374524
LOC105374906	4.24597	0.000170956	0.00413837	up	52	20	44	4	0	1	chr6:7672641-7699199	+	1560	ncRNA		uncharacterized LOC105374906
LOC102724190	6.28948	0.000228697	0.00525583	up	14	12	30	0	0	0	chr14:77069180-77076191	-	1817	ncRNA	hsa:102724190	uncharacterized LOC102724190
LOC105377732	6.17822	0.000232223	0.0053124	up	16	18	20	0	0	0	chr5:173384988-173524433	+	6103	ncRNA		uncharacterized LOC105377732
COPG2IT1	-5.52598	0.000251358	0.00569792	down	0	2	0	35	6	23	chr7:130543453-130546900	+	3448	ncRNA	hsa:53844	COPG2 imprinted transcript 1 (non-protein coding)
LOC105378085	1.51276	0.00245974	0.0359353	up	139	213	75	47	28	31	chr6:159586907-159604657	-	3894	ncRNA		uncharacterized LOC105378085
LOC105369848	3.031	0.000260292	0.00584078	up	35	122	26	8	4	3	chr12:76259868-76304961	+	950	lncRNA		uncharacterized LOC105369848
LOC105376333	-3.57192	0.000271269	0.00601946	down	2	8	2	10	31	52	chr9:138276875-138279535	+	1726	pseudo		formin-like protein 6
LOC105375721	-2.12387	0.000273082	0.00605296	down	47	42	110	371	134	188	chr8:117556446-117714079	-	7120	ncRNA		uncharacterized LOC105375721
LOC105379082	5.85118	0.000303758	0.00666846	up	11	16	53	1	0	0	chr5:92547298-92688303	-	13178	ncRNA		uncharacterized LOC105379082
LINC00595	-2.58119	0.000307831	0.00671879	down	8	13	8	69	37	21	chr10:78267328-78280213	+	874	ncRNA	hsa:414243	long intergenic non-protein coding RNA 595
LOC401463	3.6956	0.00032713	0.00710893	up	105	107	14	4	8	0	chr8:64574308-64577263	-	2702	ncRNA	hsa:401463	uncharacterized LOC401463
PLCE1-AS1	2.88674	0.000365855	0.00778943	up	29	43	58	4	4	5	chr10:94279290-94287070	-	1408	ncRNA	hsa:100128054	PLCE1 antisense RNA 1
LINC01524	-4.62706	0.000368095	0.00782046	down	6	0	0	96	9	22	chr20:52620838-52650426	+	4385	ncRNA	hsa:101927700	long intergenic non-protein coding RNA 1524
LOC105378248	-6.47025	0.000384114	0.00810902	down	0	0	0	4	19	11	chr12:46269071-46278613	+	3884	ncRNA		uncharacterized LOC105378248
RPL27AP2	-3.93833	0.000384719	0.00811323	down	1	7	0	37	12	32	chr1:160018009-160020784	+	2776	pseudo		ribosomal protein L27a pseudogene 2
LOC107984312	-1.45289	5.62269e-05	0.00161337	down	157	215	130	368	355	260	chr11:12184063-12191172	+	6174	ncRNA
NTM-IT	-5.25718	0.00040918	0.0085211	down	0	0	2	8	28	20	chr11:132284302-132288459	+	764	ncRNA	hsa:100874281	NTM intronic transcript (non-protein coding)
LOC107984523	1.67954	0.000106779	0.00279121	up	704	1016	421	252	128	103	chr12:66189453-66194826	+	3978	lncRNA
ACTBP8	5.7067	0.000417958	0.00865875	up	13	65	10	0	0	1	chr6:88275305-88277073	-	1769	pseudo		actin, beta pseudogene 8
RPL7AP26	6.08592	0.000433853	0.00896015	up	8	28	18	0	0	0	chr4:82490763-82491655	-	893	pseudo		ribosomal protein L7a pseudogene 26
LOC107984603	-1.86455	0.00355034	0.0479197	down	16	23	23	30	54	77	chr13:44390468-44394187	+	2076	lncRNA
LOC107984687	6.15068	0.000444311	0.00913836	up	7	18	28	0	0	0	chr14:52308342-52313841	-	4623	lncRNA
LOC107984525	4.3389	0.00048925	0.00990955	up	13	48	68	5	0	0	chr12:53769715-53899052	+	3137	ncRNA
LOC107986600	6.037	0.000504697	0.0101504	up	21	13	14	0	0	0	chr6:44831019-44837126	+	6073	ncRNA
LOC107985926	3.85924	0.000509523	0.0102371	up	54	50	17	1	0	5	chr2:102031875-102045458	+	7766	ncRNA
LOC105372942	3.43194	0.000556724	0.0109865	up	63	75	54	13	0	1	chr22:18349938-18361189	+	1203	ncRNA		uncharacterized LOC105372942
LOC107984830	1.30583	0.00121141	0.0205724	up	274	324	354	89	105	88	chr16:85300273-85309526	+	4756	ncRNA
LOC107984567	-5.65073	0.000589161	0.0114904	down	0	0	1	19	13	8	chr13:50713618-50778089	+	3139	ncRNA
LOC107984952	-1.43318	0.000270446	0.00601946	down	256	242	169	410	518	375	chr1:44818067-44821994	+	3260	ncRNA
POM121L10P	3.77529	0.000706522	0.0132987	up	181	23	26	10	4	0	chr22:24645166-24659147	-	9547	pseudo	hsa:646074	POM121 transmembrane nucleoporin-like 10, pseudogene
LOC107985356	-1.78833	0.000548149	0.0108818	down	37	33	21	82	82	65	chr1:228189548-228197905	+	5558	lncRNA
LINC00887	-5.59623	0.000726524	0.0136239	down	0	1	0	20	9	10	chr3:194301199-194312804	-	3014	ncRNA	hsa:100131551	long intergenic non-protein coding RNA 887
HNRNPA1P33	-4.92064	0.000727376	0.013627	down	0	1	1	16	16	11	chr10:46415915-46416456	+	542	pseudo	hsa:728643	heterogeneous nuclear ribonucleoprotein A1 pseudogene 33
LOC107985599	-1.75818	0.00122672	0.020797	down	94	241	123	723	156	253	chr1:246290911-246294672	-	3704	ncRNA
LOC105378586	-3.82477	0.000773196	0.0143508	down	8	1	2	4	51	61	chr1:1600314-1607383	+	3765	ncRNA		uncharacterized LOC105378586
LOC390860	5.94014	0.000839358	0.0154924	up	14	29	7	0	0	0	chr18:59823950-59825335	+	1104	pseudo		ribosomal protein, large, P0 pseudogene
LOC101928572	-6.48825	0.000893703	0.0163445	down	0	0	0	11	23	1	chr19:2302315-2304225	+	1633	ncRNA	hsa:101928572	uncharacterized LOC101928572
LOC107986085	-1.6176	0.00292588	0.0410919	down	20	31	24	61	39	67	chr3:50669236-50672069	+	2640	lncRNA
LOC107986176	-3.54595	0.000902627	0.0164474	down	1	14	2	11	22	90	chr3:197638439-197640451	-	2013	pseudo
LOC105376244	2.79791	0.000908877	0.0164709	up	23	142	79	7	2	15	chr9:117759459-117872028	+	7801	ncRNA		uncharacterized LOC105376244
LOC107986970	-2.67878	0.000945272	0.0169462	down	2	18	19	71	24	86	chr8:117736161-117740896	-	2264	ncRNA
LOC107984783	6.1495	0.000971829	0.0172684	up	29	24	2	0	0	0	chr15:61687092-61689712	-	439	ncRNA
MT1JP	5.91862	0.00110263	0.0190985	up	21	21	5	0	0	0	chr16:56635739-56637086	+	408	pseudo	hsa:4498	metallothionein 1J, pseudogene
LOC107986457	-1.78834	0.00160553	0.0257337	down	36	69	21	153	49	107	chr5:142961430-142971968	+	6491	ncRNA
LOC107986558	1.85649	2.55487e-05	0.000832354	up	448	377	447	66	85	109	chr6:3907981-3912035	-	3231	ncRNA
LOC107986445	3.27172	0.00112461	0.0193784	up	47	30	137	7	0	11	chr5:122102630-122156591	-	6832	ncRNA
LOC107984656	-2.06177	0.00116154	0.0199117	down	15	71	22	176	53	82	chr14:56214085-56226085	+	11354	ncRNA
LOC101928516	-6.69536	0.00125363	0.0211633	down	0	0	0	24	0	20	chr6:74069451-74690727	+	669	ncRNA	hsa:101928516	uncharacterized LOC101928516
LOC105376856	-6.16954	0.00125971	0.0212451	down	0	0	0	3	10	15	chr1:22416331-22418938	-	972	ncRNA		uncharacterized LOC105376856
LOC107987118	-2.46127	0.00127068	0.0213546	down	12	22	3	37	31	70	chr9:112875883-112883741	+	3470	ncRNA
LOC107987102	-1.68667	0.00102665	0.018001	down	31	36	23	72	80	56	chr9:95106468-95108736	+	2154	ncRNA
OR10Y1P	5.78622	0.00133797	0.0222116	up	13	23	8	0	0	0	chr11:59728520-59729493	+	974	pseudo		olfactory receptor, family 10, subfamily Y, member 1 pseudogene
LOC101929679	2.76736	0.00134669	0.0223193	up	73	62	15	6	3	7	chr15:85754941-85758725	-	993	ncRNA	hsa:101929679	uncharacterized LOC101929679
LOC101928078	2.92421	0.00140322	0.0230648	up	59	85	37	0	9	7	chr21:32453516-32457589	+	4074	pseudo		histone demethylase UTY-like
LOC284454	-1.22745	0.0027085	0.038803	down	393	696	573	628	1094	1010	chr19:13834516-13836289	-	1774	ncRNA	hsa:284454	uncharacterized LOC284454
MYHAS	-5.09452	0.00150542	0.0244231	down	1	32	0	172	280	190	chr17:10383132-10625540	+	3940	ncRNA	hsa:100128560	myosin heavy chain gene cluster antisense RNA
LOC101927040	-4.25708	0.00150875	0.0244572	down	1	4	0	3	24	33	chr8:79769372-79871737	-	2126	ncRNA	hsa:101927040	uncharacterized LOC101927040
LOC107986182	3.09374	0.00162009	0.0258786	up	85	77	61	19	0	2	chr4:13832391-14004092	+	8380	ncRNA
DOCK9-AS2	-2.62941	0.00163006	0.0259355	down	4	16	10	14	64	45	chr13:99086723-99088625	+	1903	ncRNA	hsa:100861541	DOCK9 antisense RNA 2 (head to head)
LOC105376374	2.63139	0.00167273	0.0264708	up	31	83	41	11	1	6	chr10:4757083-4764117	-	827	ncRNA		uncharacterized LOC105376374
LOC105378561	-2.17522	0.00168581	0.0266145	down	14	9	9	32	35	40	chr10:130124840-130136303	-	5237	ncRNA		peptidyl-prolyl cis-trans isomerase A pseudogene
LOC101930048	-5.35651	0.00177329	0.027776	down	0	1	0	12	13	7	chr9:2494263-2506536	-	410	ncRNA	hsa:101930048	uncharacterized LOC101930048
DIO3OS	5.69279	0.00193158	0.0298111	up	11	11	16	0	0	0	chr14:101552223-101555676	-	3454	ncRNA	hsa:64150	DIO3 opposite strand/antisense RNA (head to head)
LOC105377735	-2.67753	0.00201228	0.0307949	down	6	7	2	29	17	23	chr5:173581542-173585589	-	2922	ncRNA		uncharacterized LOC105377735
LOC729737	-1.88369	0.00108769	0.0188725	down	24	17	30	73	52	75	chr1:134773-140566	-	5474	ncRNA	hsa:729737	long intergenic non-protein coding RNA 1002
LOC730101	1.20597	0.00195263	0.0300895	up	165	256	212	75	61	63	chr6:52664401-52669153	+	3784	ncRNA	hsa:730101	uncharacterized LOC730101
MGC12916	1.72493	0.000197783	0.00465794	up	341	478	257	92	99	40	chr17:14303740-14305745	+	2006	ncRNA	hsa:84815	uncharacterized protein MGC12916
MIAT	-1.76848	0.00192756	0.0297952	down	115	40	82	154	225	240	chr22:26657482-26676478	+	10184	ncRNA	hsa:440823	myocardial infarction associated transcript (non-protein coding)
LINC00877	6.01854	0.00201765	0.0308534	up	21	31	1	0	0	0	chr3:72035519-72100455	-	2315	ncRNA	hsa:285286	long intergenic non-protein coding RNA 877
MSC-AS1	-1.51364	5.07773e-05	0.00148473	down	278	557	323	1178	600	604	chr8:71843123-72056312	+	4802	ncRNA	hsa:100132891	uncharacterized LOC100132891
LOC107986312	5.7104	0.00204928	0.0312509	up	7	13	19	0	0	0	chr4:127228468-127282261	-	2201	ncRNA
RASA4DP	-2.95239	0.00205842	0.0313568	down	7	11	1	16	59	21	chr7:102678706-102690471	-	4331	pseudo		RAS p21 protein activator 4CD, pseudogene
LOC105374771	-3.84236	0.00211967	0.0320939	down	1	4	0	26	10	13	chr2:64390956-64425399	-	9981	ncRNA		uncharacterized LOC105374771
MTMR9LP	-1.52584	0.00102298	0.0179841	down	478	490	259	497	1080	900	chr1:32231660-32241710	-	2324	pseudo	hsa:339483	myotubularin related protein 9-like, pseudogene
LOC105376292	2.95677	0.00217346	0.0327594	up	56	48	29	9	4	0	chr9:129575417-129582686	+	730	ncRNA		uncharacterized LOC105376292
LOC107987083	-4.04625	0.00217287	0.0327594	down	0	5	0	17	14	21	chr9:78357605-78473559	+	8449	ncRNA
LOC105373106	-5.39933	0.00225356	0.033687	down	0	0	1	24	6	5	chr1:224700930-224730662	-	2586	ncRNA		uncharacterized LOC105373106
MT2P1	3.18696	0.00227082	0.0338939	up	87	40	21	4	8	0	NT_167250.2:69897-70312	+	416	pseudo		metallothionein 2 pseudogene 1
LOC105372666	-6.19335	0.00236149	0.034814	down	0	0	0	25	1	6	chr20:52210634-52690580	+	2089	ncRNA		uncharacterized LOC105372666
LOC101928948	-5.9217	0.00243537	0.0356313	down	0	0	0	8	12	4	chr4:9532046-9536462	+	990	pseudo	hsa:101928948	uncharacterized LOC101928948
LOC107986571	-4.49413	0.00243424	0.0356313	down	0	3	0	8	21	13	chr6:13813977-13826574	+	1612	ncRNA
LOC105372881	-2.78551	0.00249538	0.036323	down	4	7	2	33	17	14	chr1:207365822-207373252	+	6542	ncRNA		uncharacterized LOC105372881
VLDLR-AS1	-4.07581	0.00261402	0.0377746	down	0	5	0	32	11	12	chr9:2535652-2622373	-	887	ncRNA	hsa:401491	VLDLR antisense RNA 1
RNF138P1	1.81073	5.34985e-05	0.00154396	up	237	497	386	65	54	108	chr5:55528842-55534542	-	5701	pseudo	hsa:379013	ring finger protein 138, E3 ubiquitin protein ligase pseudogene 1
KRT18P8	-5.85147	0.00266909	0.0383485	down	0	0	0	6	7	10	chr18:9678242-9678598	-	357	pseudo		keratin 18 pseudogene 8
LOC645468	5.65897	0.00284467	0.0403201	up	16	20	4	0	0	0	chr6:166699361-166703092	-	3732	pseudo		insulin-like growth factor 2 mRNA binding protein 3 pseudogene
LOC105377759	5.7883	0.00299691	0.0419054	up	24	16	2	0	0	0	chr5:179345787-179349255	-	1468	ncRNA		uncharacterized LOC105377759
LOC107987007	-4.67253	0.00305518	0.0425488	down	0	1	1	25	8	5	chr9:61917159-61930429	+	2941	ncRNA
RPL7P18	5.5951	0.00319758	0.044193	up	6	12	18	0	0	0	chr5:94825890-94826716	-	827	pseudo		ribosomal protein L7 pseudogene 18
SCART1	-1.91112	9.07282e-05	0.00243123	down	304	166	178	417	729	661	chr10:133453928-133468445	+	4900	pseudo	hsa:619207	scavenger receptor protein family member
LOC105379012	5.32361	0.00328525	0.044969	up	10	3	40	1	0	0	chr5:68477467-68513369	+	8244	ncRNA		uncharacterized LOC105379012
TUBA3FP	-2.92875	0.00335289	0.045738	down	0	10	6	30	35	17	chr22:21008203-21014287	-	1964	pseudo	hsa:113691	tubulin, alpha 3f, pseudogene
LOC105378653	-6.02267	0.00337252	0.0459431	down	0	0	0	19	1	8	chr1:38082387-38119530	+	1593	ncRNA		uncharacterized LOC105378653
SNHG8	-1.09679	0.000651819	0.012445	down	291	517	344	667	471	627	chr4:118278762-118279823	+	619	ncRNA	hsa:100093630	small nucleolar RNA host gene 8 (non-protein coding)
AKR1B1P1	-3.36693	0.00343001	0.0465531	down	1	3	3	8	10	33	chr1:224574401-224575588	+	1188	pseudo		aldehyde reductase family 1, member B1 pseudogene 1
LINC00900	-2.98635	0.00360897	0.048426	down	4	4	1	24	11	17	chr11:115755331-115760200	-	2245	ncRNA	hsa:283143	long intergenic non-protein coding RNA 900
KRT18P15	2.30963	0.00369421	0.0492383	up	45	52	30	4	10	4	chr3:32258908-32260289	+	1382	pseudo		keratin 18 pseudogene 15
ZNF337-AS1	-1.60421	0.000147683	0.00365928	down	52	73	56	127	109	161	chr20:25624045-25678074	+	1504	ncRNA	hsa:102724826	uncharacterized LOC102724826

## Sheet: miRNA DEG
AccID	log2FC	Pvalue	FDR	Style	Exp1	Exp2	Exp3	Control1	Control2	Control3
hsa-miR-95-3p	4.10959	1.00222e-14	1.60493e-12	up	549	574	712	38	14	69
hsa-miR-4700-5p	3.04121	6.43667e-14	7.32171e-12	up	108	102	128	13	16	18
hsa-miR-3615	-1.6831	1.23456e-14	1.60493e-12	down	196	266	202	627	809	954
hsa-miR-125b-1-3p	-1.36339	8.67418e-33	3.94675e-30	down	3378	4049	3265	10096	11208	9605
hsa-miR-210-3p	-1.60992	0.000700991	0.00795634	down	1492	823	733	5704	2492	2310
hsa-miR-3928-3p	-1.42059	0.00256337	0.0233266	down	14	19	10	34	44	50
hsa-miR-424-3p	-3.05776	1.71321e-13	1.55903e-11	down	1107	2570	1090	10554	23053	9695
hsa-miR-30a-5p	1.67162	1.39162e-08	7.91481e-07	up	41983	78623	42677	12442	21067	22991
hsa-miR-204-5p	3.59609	3.36155e-08	1.61001e-06	up	610	2001	1806	149	36	219
hsa-miR-3151-3p	-2.97119	0.00152167	0.0148895	down	1	3	2	21	12	19
hsa-miR-452-5p	-2.08449	8.5172e-27	2.58355e-24	down	547	603	624	2451	2898	3198
hsa-miR-1247-5p	7.8312	4.92146e-08	2.23926e-06	up	24	28	56	0	0	0
hsa-miR-4485-3p	3.1636	1.58291e-06	5.33501e-05	up	385	239	56	35	25	24
hsa-miR-4284	3.22288	3.32771e-06	9.76845e-05	up	87	69	21	6	7	8
hsa-miR-452-3p	-1.4691	1.26728e-08	7.68819e-07	down	159	183	226	590	564	638
hsa-miR-4715-5p	3.47708	4.06293e-06	0.00011554	up	23	52	89	6	7	4
hsa-miR-224-3p	-1.82685	9.50734e-14	9.61297e-12	down	50	59	52	207	200	235
hsa-miR-224-5p	-2.41912	2.44355e-46	2.22363e-43	down	2386	3073	2878	15302	16512	18521
hsa-miR-615-3p	-1.04359	0.000168159	0.00268464	down	2262	5387	3457	7526	9277	8431
hsa-miR-29c-5p	1.24089	7.14856e-06	0.000185862	up	145	214	112	72	80	68
hsa-miR-6842-3p	3.11912	1.24505e-05	0.000314721	up	38	104	42	2	9	12
hsa-miR-3605-3p	2.11734	2.13916e-05	0.000463485	up	38	45	33	7	11	12
hsa-miR-23a-5p	-1.28528	0.00179007	0.0167935	down	18	31	18	51	56	74
hsa-miR-204-3p	3.43925	3.83337e-05	0.000792811	up	13	57	48	6	3	3
hsa-let-7i-5p	-1.18779	6.21647e-23	1.41425e-20	down	456896	501309	439373	1144442	1187265	1260013
hsa-miR-762	3.56719	5.53922e-05	0.00105014	up	140	37	37	2	6	13
hsa-miR-146b-5p	1.8312	7.46745e-05	0.00133243	up	11083	35207	32301	5460	7441	11826
hsa-miR-6836-5p	2.82422	8.22405e-05	0.00143921	up	51	124	57	6	25	5
hsa-miR-135b-5p	-1.97148	1.47162e-05	0.000357351	down	16	24	20	83	60	120
hsa-miR-10400-5p	3.44864	9.9336e-05	0.00161421	up	17	108	22	3	5	6
hsa-miR-4497	1.72404	0.000189671	0.00287668	up	203	252	165	49	41	119
hsa-miR-4787-5p	3.47807	0.000189531	0.00287668	up	56	15	24	2	6	2
hsa-miR-148a-5p	-1.10123	8.89201e-08	3.8532e-06	down	285	287	244	743	656	571
hsa-miR-181a-2-3p	-1.19737	0.00166244	0.0158826	down	357	742	311	784	1737	1014
hsa-miR-181a-3p	-1.13673	5.03128e-13	4.16224e-11	down	324	420	289	754	954	831
hsa-miR-4443	-2.48749	3.09051e-08	1.56242e-06	down	21	55	29	218	293	135
hsa-miR-628-5p	-1.3786	2.0234e-05	0.000456566	down	62	65	52	174	130	218
hsa-miR-212-3p	1.32152	0.000211756	0.00310803	up	133	95	88	40	55	49
hsa-miR-3195	3.56458	0.000377287	0.00520199	up	35	13	14	3	1	2
hsa-miR-4750-3p	3.79177	0.000506907	0.00625551	up	15	14	30	0	2	3
hsa-miR-585-3p	-2.09999	2.43937e-08	1.30578e-06	down	76	113	37	385	393	277
hsa-miR-335-5p	-3.31546	5.6446e-06	0.000155654	down	79	27	84	805	177	1238
hsa-miR-335-3p	-4.78676	1.21893e-14	1.60493e-12	down	68	78	27	1831	495	2873
hsa-miR-4634	2.43551	0.000528345	0.00641058	up	24	19	19	5	4	4
hsa-miR-483-3p	3.2642	0.000708201	0.00795634	up	24	19	16	0	3	4
hsa-miR-424-5p	-1.77988	6.13935e-05	0.00114016	down	1910	2940	1497	4279	14229	5741
hsa-miR-30c-2-3p	1.13645	0.00086484	0.00925888	up	431	844	567	188	358	386
hsa-miR-376a-2-5p	1.38335	0.00111266	0.0113767	up	44	48	34	20	16	18
hsa-miR-675-5p	-1.64674	0.00586332	0.0463967	down	22	12	16	91	38	49
hsa-miR-3182	1.46629	0.00118926	0.0120247	up	117	59	85	39	36	34
hsa-miR-6743-5p	3.70514	0.00244827	0.0225043	up	46	11	11	2	0	4
hsa-miR-503-5p	-2.14203	4.08935e-07	1.61796e-05	down	1485	2145	947	4473	12542	5355
hsa-miR-126-3p	-1.79903	1.73631e-06	5.64301e-05	down	357	271	385	1706	845	1483
hsa-miR-210-5p	-1.87961	0.00398851	0.0333529	down	8	10	4	41	25	23
hsa-miR-3960	2.70806	0.00324346	0.0283803	up	42	19	13	1	6	6
hsa-miR-877-5p	-1.21008	0.000824203	0.00892886	down	27	44	21	69	81	85
hsa-miR-4456	-1.46182	2.79561e-07	1.15636e-05	down	299	437	219	743	1287	881
hsa-miR-4484	1.84482	0.00362849	0.0311503	up	43	34	16	7	12	10
hsa-miR-503-3p	-2.69692	5.31156e-09	3.45251e-07	down	23	21	11	114	190	96
hsa-miR-653-3p	4.41855	0.00399502	0.0333529	up	16	3	17	1	0	1

## Sheet: mRNA DEG
AccID	log2FC	Pvalue	FDR	Style	Exp1	Exp2	Exp3	Control1	Control2	Control3	Location	Strand	IsoLength	type_of_gene	KeggID	Description
A2M	4.07038	6.71988e-07	3.53165e-05	up	779	8021	4380	109	25	393	chr12:9067708-9115962	-	4974	protein-coding	hsa:2	alpha-2-macroglobulin
AARS	-1.38861	0.000151577	0.00373722	down	4445	4791	2960	6861	9326	6611	chr16:70252295-70289552	-	3344	protein-coding	hsa:16	alanyl-tRNA synthetase
AATK	-3.56014	0.000994074	0.0175507	down	2	6	2	6	50	20	chr17:81117295-81166072	-	6741	protein-coding	hsa:9625	apoptosis-associated tyrosine kinase
ABCA13	3.03515	0.000571984	0.0112321	up	23	63	50	7	4	1	chr7:48171424-48647497	+	17221	protein-coding	hsa:154664	ATP-binding cassette, sub-family A (ABC1), member 13
ABCA3	-2.79435	0.000142335	0.00355765	down	27	21	4	56	60	141	chr16:2275878-2340746	-	6623	protein-coding	hsa:21	ATP-binding cassette, sub-family A (ABC1), member 3
ABCC3	1.52265	1.55526e-05	0.000554646	up	4926	4662	3427	1515	985	875	chr17:50634843-50691704	+	5655	protein-coding	hsa:8714	ATP-binding cassette, sub-family C (CFTR/MRP), member 3
ABCD2	7.95173	4.05162e-07	2.28573e-05	up	6	106	86	0	0	0	chr12:39530966-39651333	-	12968	protein-coding	hsa:225	ATP-binding cassette, sub-family D (ALD), member 2
ABCG1	-5.41685	5.18583e-09	4.35152e-07	down	1	2	2	85	32	42	chr21:42199689-42304389	+	10240	protein-coding	hsa:9619	ATP-binding cassette, sub-family G (WHITE), member 1
ABLIM2	4.3269	7.82969e-07	4.05095e-05	up	213	114	170	3	0	16	chr4:7965310-8158832	-	3883	protein-coding	hsa:84448	actin binding LIM protein family, member 2
ABLIM3	3.0024	4.87829e-15	1.09465e-12	up	7700	8290	6496	1049	398	669	chr5:149141483-149260439	+	4700	protein-coding	hsa:22885	actin binding LIM protein family, member 3
ACAN	2.08287	0.00351341	0.0475059	up	2298	1179	3217	184	132	908	chr15:88803442-88875354	+	8954	protein-coding	hsa:176	aggrecan
ACKR1	7.01292	9.68915e-18	3.22503e-15	up	261	275	328	1	0	4	chr1:159204013-159206500	+	2008	protein-coding	hsa:2532	atypical chemokine receptor 1 (Duffy blood group)
ACKR2	4.57087	1.98645e-12	3.17371e-10	up	201	320	314	9	1	16	chr3:42809472-42867283	+	2960	protein-coding	hsa:1238	atypical chemokine receptor 2
ACKR3	-1.595	0.00201075	0.0307949	down	408	444	343	1839	465	485	chr2:236537131-236582358	+	2245	protein-coding	hsa:57007	atypical chemokine receptor 3
ACSL1	2.32703	1.65823e-08	1.25441e-06	up	3323	11120	4478	1096	598	893	chr4:184755595-184826593	-	4104	protein-coding	hsa:2180	acyl-CoA synthetase long-chain family member 1
ACSS1	2.13291	1.82414e-06	8.71528e-05	up	910	1607	776	113	246	151	chr20:25006230-25058182	-	3682	protein-coding	hsa:84532	acyl-CoA synthetase short-chain family member 1
ADAM12	-3.16003	2.04548e-11	2.66995e-09	down	2829	1569	3394	15742	20864	16638	chr10:126012385-126388558	-	8037	protein-coding	hsa:8038	ADAM metallopeptidase domain 12
ADAM19	-2.0528	8.65957e-06	0.00032941	down	1505	1321	815	2349	5115	3254	chr5:157477304-157575823	-	7285	protein-coding	hsa:8728	ADAM metallopeptidase domain 19
ADAM22	2.22224	0.000303946	0.00666846	up	113	201	114	25	6	35	chr7:87934143-88202889	+	9703	protein-coding	hsa:53616	ADAM metallopeptidase domain 22
ADAMTS4	2.26531	1.52826e-06	7.53601e-05	up	5204	2613	1983	539	527	473	chr1:161189725-161199080	-	4349	protein-coding	hsa:9507	ADAM metallopeptidase with thrombospondin type 1 motif, 4
ADAMTS6	-2.53805	1.34585e-05	0.000483415	down	277	305	256	2642	354	819	chr5:65148736-65482014	-	7462	protein-coding	hsa:11174	ADAM metallopeptidase with thrombospondin type 1 motif, 6
ADARB1	1.09634	0.00219656	0.0329831	up	2899	4010	3550	947	1358	1195	chr21:45074578-45226563	+	12224	protein-coding	hsa:104	adenosine deaminase, RNA-specific, B1
ADCY1	-3.47009	3.64005e-06	0.000156334	down	69	19	5	322	173	309	chr7:45574140-45723116	+	12499	protein-coding	hsa:107	adenylate cyclase 1 (brain)
ADCY8	4.8871	0.000341257	0.00736783	up	4	104	58	4	0	0	chr8:130780300-131041604	-	4231	protein-coding	hsa:114	adenylate cyclase 8 (brain)
ADGRB2	-2.17669	2.40474e-05	0.000792492	down	164	111	86	235	544	399	chr1:31727105-31764063	-	5527	protein-coding	hsa:576	brain-specific angiogenesis inhibitor 2
ADGRG6	-3.46284	4.14832e-11	5.08258e-09	down	98	42	53	757	297	620	chr6:142301919-142446266	+	6961	protein-coding	hsa:57211	G protein-coupled receptor 126
ADGRL1	-2.0973	1.891e-05	0.000648887	down	302	404	221	456	1332	934	chr19:14147737-14206245	-	8119	protein-coding	hsa:22859	latrophilin 1
ADH1A	7.20422	8.65908e-08	5.76158e-06	up	60	110	56	1	0	0	chr4:99276366-99291028	-	1500	protein-coding	hsa:124	alcohol dehydrogenase 1A (class I), alpha polypeptide
ADH1B	7.6726	3.17848e-40	7.05304e-37	up	2903	5441	4133	5	8	30	chr4:99306387-99321442	-	2814	protein-coding	hsa:125	alcohol dehydrogenase 1B (class I), beta polypeptide
ADH1C	4.45775	7.36159e-07	3.84864e-05	up	68	84	77	7	1	0	chr4:99336492-99353045	-	1878	protein-coding	hsa:126	alcohol dehydrogenase 1C (class I), gamma polypeptide
ADM	1.40457	0.000905579	0.0164709	up	13602	17219	8988	2656	5018	2780	chr11:10304980-10307402	+	1590	protein-coding	hsa:133	adrenomedullin
ADM2	-5.16167	1.22345e-14	2.65581e-12	down	51	33	6	511	1224	531	chr22:50481724-50486440	+	4053	protein-coding	hsa:79924	adrenomedullin 2
ADORA1	-4.27108	8.42217e-14	1.71632e-11	down	7	14	20	200	252	123	chr1:203127705-203167405	+	3127	protein-coding	hsa:134	adenosine A1 receptor
ADRA1B	5.5463	1.15419e-16	3.20142e-14	up	776	894	459	2	6	24	chr5:159916733-159989205	+	4554	protein-coding	hsa:147	adrenoceptor alpha 1B
ADRA1D	-6.36123	0.0015236	0.0246778	down	0	0	0	1	7	24	chr20:4220631-4249012	-	2666	protein-coding	hsa:146	adrenoceptor alpha 1D
AFAP1	-1.37598	1.62693e-05	0.00057507	down	4550	5806	3967	9337	10020	7327	chr4:7758713-7939926	-	7822	protein-coding	hsa:60312	actin filament associated protein 1
AFAP1L1	2.71798	3.29201e-10	3.57308e-08	up	1142	1120	553	79	106	120	chr5:149271838-149343637	+	6045	protein-coding	hsa:134265	actin filament associated protein 1-like 1
AFAP1L2	-3.95921	6.17652e-05	0.00174225	down	6	5	5	11	22	147	chr10:114280730-114405143	-	4157	protein-coding	hsa:84632	actin filament associated protein 1-like 2
AFF2	-2.35088	1.96963e-05	0.000671255	down	21	23	22	64	66	115	chrX:148500619-149000663	+	13746	protein-coding	hsa:2334	AF4/FMR2 family, member 2
AFF3	-3.83408	6.9618e-12	1.02231e-09	down	9	38	30	197	348	208	chr2:99545861-100142583	-	9760	protein-coding	hsa:3899	AF4/FMR2 family, member 3
AIF1L	-3.50531	0.00195933	0.0301695	down	1	7	2	18	5	53	chr9:131096476-131123152	+	3515	protein-coding	hsa:83543	allograft inflammatory factor 1-like
AIM1	2.69083	1.00916e-12	1.6795e-10	up	1585	3012	1545	322	135	226	chr6:106360808-106570449	+	8380	protein-coding	hsa:202	absent in melanoma 1
AJUBA	-1.71845	0.00144656	0.023641	down	994	685	664	850	2927	1760	chr14:22971174-22982642	-	4262	protein-coding	hsa:84962	ajuba LIM protein
AK9	-2.14928	0.000654004	0.012451	down	16	32	26	133	29	83	chr6:109492855-109691253	-	7207	protein-coding	hsa:221264	adenylate kinase 9
AKNA	-2.02545	2.36747e-06	0.000108442	down	1016	1186	910	1935	4244	2757	chr9:114334149-114398498	-	5906	protein-coding	hsa:80709	AT-hook transcription factor
AKT3	2.04467	0.0035301	0.0476993	up	69	181	510	46	56	38	NT_187519.1:500341-855682	-	7082	protein-coding	hsa:10000	v-akt murine thymoma viral oncogene homolog 3
ALCAM	2.13049	5.45053e-10	5.61095e-08	up	7536	10745	11190	1912	1687	1347	chr3:105366713-105576913	+	4910	protein-coding	hsa:214	activated leukocyte cell adhesion molecule
ALDH1A1	4.70512	1.92202e-05	0.000656147	up	132	20	64	6	1	0	chr9:72900662-72953317	-	2369	protein-coding	hsa:216	aldehyde dehydrogenase 1 family, member A1
ALDH2	-1.32927	0.0012225	0.0207431	down	263	470	531	661	836	796	chr12:111766887-111809985	+	2060	protein-coding	hsa:217	aldehyde dehydrogenase 2 family (mitochondrial)
ALOX15B	9.86702	9.09973e-18	3.08018e-15	up	1257	842	416	1	1	0	chr17:8039040-8049134	+	2716	protein-coding	hsa:247	arachidonate 15-lipoxygenase, type B
ALPK2	-1.7915	4.66157e-05	0.00137716	down	2497	1478	1494	7103	4206	3314	chr18:58481247-58629192	-	11036	protein-coding	hsa:115701	alpha-kinase 2
ALPL	2.96834	1.3508e-08	1.04158e-06	up	1914	1739	1920	259	55	236	chr1:21508982-21578412	+	2603	protein-coding	hsa:249	alkaline phosphatase, liver/bone/kidney
AMZ1	-2.46695	1.72915e-05	0.00060478	down	47	19	45	125	178	166	chr7:2679522-2767486	+	8562	protein-coding	hsa:155185	archaelysin family metallopeptidase 1
ANGPT1	3.22144	2.47427e-07	1.46966e-05	up	293	1671	829	141	30	42	chr8:107249482-107498055	-	4367	protein-coding	hsa:284	angiopoietin 1
ANGPTL1	3.05505	6.50426e-06	0.000259275	up	267	1977	1002	184	27	67	chr1:178849535-178871353	-	3546	protein-coding	hsa:9068	angiopoietin-like 1
ANGPTL2	-1.91037	9.80757e-09	7.89786e-07	down	1108	2115	1606	4819	4587	3543	chr9:127087349-127122803	-	6234	protein-coding	hsa:23452	angiopoietin-like 2
ANGPTL4	3.04087	3.01899e-05	0.000964677	up	7144	2727	5262	1222	101	237	chr19:8364127-8374375	+	1955	protein-coding	hsa:51129	angiopoietin-like 4
ANKFN1	6.71818	1.88619e-06	8.94751e-05	up	37	97	33	0	0	1	chr17:56110935-56517016	+	10434	protein-coding	hsa:162282	ankyrin-repeat and fibronectin type III domain containing 1
ANKRD1	3.73356	5.45366e-09	4.53812e-07	up	1896	3074	2580	293	22	123	chr10:90912100-90921275	-	1974	protein-coding	hsa:27063	ankyrin repeat domain 1 (cardiac muscle)
ANKRD24	-1.92862	0.000659779	0.012549	down	56	40	68	85	181	196	chr19:4182618-4224814	+	4201	protein-coding	hsa:170961	ankyrin repeat domain 24
ANKRD34A	1.47589	0.00144391	0.0236258	up	258	247	165	42	64	67	chr1:145959441-145964582	-	3614	protein-coding	hsa:284615	ankyrin repeat domain 34A
ANKRD35	2.73179	5.58287e-07	3.0445e-05	up	154	633	212	27	43	28	chr1:145866560-145885866	-	3363	protein-coding	hsa:148741	ankyrin repeat domain 35
ANKRD37	-1.68431	0.00116782	0.019985	down	33	107	107	185	146	238	chr4:185396686-185400245	+	1029	protein-coding	hsa:353322	ankyrin repeat domain 37
ANKS1B	3.17887	5.14874e-06	0.000211575	up	260	206	50	16	18	7	chr12:98729904-99984727	-	9965	protein-coding	hsa:56899	ankyrin repeat and sterile alpha motif domain containing 1B
ANLN	2.79189	3.37531e-14	7.0217e-12	up	1344	1902	812	158	140	116	chr7:36389803-36453791	+	4841	protein-coding	hsa:54443	anillin, actin binding protein
ANO1	-5.50134	0.000984043	0.0174223	down	1	0	0	10	14	11	chr11:70078302-70189545	+	4807	protein-coding	hsa:55107	anoctamin 1, calcium activated chloride channel
ANO4	2.28739	0.000230704	0.00528371	up	82	122	140	32	7	15	NW_003315942.2:135832-152874	-	1319	protein-coding	hsa:121601	anoctamin 4
ANOS1	-4.59646	0.000760759	0.0141595	down	0	0	4	37	5	37	chrX:8528874-8732187	-	6315	protein-coding	hsa:3730	Kallmann syndrome 1 sequence
ANPEP	1.34528	0.00098849	0.0174855	up	58816	55554	44074	21423	16448	8558	chr15:89784895-89814852	-	3801	protein-coding	hsa:290	alanyl (membrane) aminopeptidase
ANXA13	5.2192	0.00123852	0.0209259	up	14	21	20	0	1	0	chr8:123680794-123737426	-	1612	protein-coding	hsa:312	annexin A13
ANXA2	1.08192	0.00291652	0.0410041	up	22012	51568	40361	16991	10055	11819	chr15:60347151-60398025	-	4973	protein-coding	hsa:302	annexin A2
ANXA6	1.23105	0.000304951	0.00667781	up	13700	23288	15441	4767	6337	4573	chr5:151100706-151157882	-	2992	protein-coding	hsa:309	annexin A6
AOX1	3.56507	5.47756e-15	1.21547e-12	up	7412	15655	17020	936	445	1117	chr2:200585952-200677064	+	4934	protein-coding	hsa:316	aldehyde oxidase 1
APBB2	1.38149	0.000123257	0.00314643	up	2379	5842	3223	1309	719	1075	chr4:40810027-41216714	-	8997	protein-coding	hsa:323	amyloid beta (A4) precursor protein-binding, family B, member 2
APCDD1	5.51478	1.18361e-24	9.45516e-22	up	2035	3759	900	52	13	38	chr18:10454628-10488701	+	7216	protein-coding	hsa:147495	adenomatosis polyposis coli down-regulated 1
APLN	2.21164	9.86641e-06	0.000368993	up	341	447	136	69	34	40	chrX:129645259-129654956	-	3224	protein-coding	hsa:8862	apelin
APLP1	-1.70703	0.0022975	0.034114	down	52	24	35	86	87	103	chr19:35868445-35879797	+	2504	protein-coding	hsa:333	amyloid beta (A4) precursor-like protein 1
APOB	9.75015	2.47983e-13	4.38271e-11	up	81	374	236	0	0	0	chr2:21001429-21044073	-	14121	protein-coding	hsa:338	apolipoprotein B
APOBEC3B	2.84729	0.000105215	0.00276481	up	154	155	72	7	4	27	chr22:38982399-38992779	+	1538	protein-coding	hsa:9582	apolipoprotein B mRNA editing enzyme, catalytic polypeptide-like 3B
APOD	7.25761	6.94043e-40	1.38607e-36	up	9522	25847	9905	133	21	58	chr3:195568702-195584205	-	1130	protein-coding	hsa:347	apolipoprotein D
APOL3	1.18645	0.000581382	0.0113608	up	1699	2060	1308	762	382	498	chr22:36140323-36166177	-	3633	protein-coding	hsa:80833	apolipoprotein L, 3
APP	-1.07649	0.000670981	0.0127016	down	9302	13197	9424	20205	16471	12104	chr21:25880550-26171128	-	3633	protein-coding	hsa:351	amyloid beta (A4) precursor protein
AQP9	5.35398	2.39242e-06	0.000108589	up	44	77	46	3	0	0	chr15:58138169-58185911	+	3031	protein-coding	hsa:366	aquaporin 9
AR	2.203	1.22465e-12	2.00471e-10	up	1482	1794	1328	255	214	258	chrX:67544032-67730619	+	10656	protein-coding	hsa:367	androgen receptor
AREG	6.17008	4.21468e-05	0.00126573	up	30	72	14	1	0	0	chr4:74445098-74455009	+	1276	protein-coding	hsa:374	amphiregulin
ARHGAP11B	1.48797	0.000451982	0.0092862	up	150	250	158	57	50	35	NW_011332701.1:2799171-2924350	+	2034	protein-coding	hsa:89839	Rho GTPase activating protein 11B
ARHGAP20	-1.51593	0.000591729	0.0115292	down	128	265	309	544	352	582	chr11:110577035-110713189	-	6199	protein-coding	hsa:57569	Rho GTPase activating protein 20
ARHGAP26	-1.97804	2.35351e-06	0.000108051	down	341	987	319	1269	1424	1626	chr5:142770370-143229007	+	10002	protein-coding	hsa:23092	Rho GTPase activating protein 26
ARHGAP6	1.51841	0.00127283	0.0213546	up	484	398	256	76	128	82	chrX:11137543-11665701	-	5304	protein-coding	hsa:395	Rho GTPase activating protein 6
ARHGDIB	5.04444	8.83863e-12	1.2791e-09	up	119	924	328	3	16	7	chr12:14942015-14961770	-	1517	protein-coding	hsa:397	Rho GDP dissociation inhibitor (GDI) beta
ARHGEF2	-1.84444	4.26562e-05	0.00127911	down	4240	3303	1834	6118	10313	7753	chr1:155946839-155991263	-	5388	protein-coding	hsa:9181	Rho/Rac guanine nucleotide exchange factor (GEF) 2
ARHGEF28	2.18502	7.06889e-05	0.00193919	up	641	372	379	119	29	92	chr5:73626158-73941993	+	6789	protein-coding	hsa:64283	Rho guanine nucleotide exchange factor (GEF) 28
ARL4C	-4.16988	1.94823e-21	1.0239e-18	down	90	74	144	1489	1421	1312	chr2:234493041-234497053	-	4009	protein-coding	hsa:10123	ADP-ribosylation factor-like 4C
ARMC12	2.11756	0.00110614	0.0191427	up	118	229	103	16	9	47	chr6:35733726-35748913	+	2698	protein-coding	hsa:221481	armadillo repeat containing 12
ARMC8	1.60103	0.000126838	0.00322684	up	1083	2480	1656	664	245	345	chr3:138187248-138298389	+	4998	protein-coding	hsa:25852	armadillo repeat containing 8
ARMC9	-1.21599	0.00357186	0.0481333	down	1305	1594	1206	1536	3155	2032	chr2:231198546-231394991	+	7815	protein-coding	hsa:80210	armadillo repeat containing 9
ARRDC2	1.83531	0.000637672	0.0122334	up	3004	1445	1191	230	487	449	chr19:18001132-18014102	+	2528	protein-coding	hsa:27106	arrestin domain containing 2
ARRDC4	1.63154	0.000460737	0.00940837	up	1327	3301	2661	608	277	809	chr15:97960703-97973838	+	4067	protein-coding	hsa:91947	arrestin domain containing 4
ARVCF	-2.74085	2.55816e-06	0.000115066	down	38	87	45	106	405	244	chr22:19966491-20016802	-	6622	protein-coding	hsa:421	armadillo repeat gene deleted in velocardiofacial syndrome
ASB1	-1.07297	0.00371398	0.049382	down	1967	2241	1285	2414	3346	2439	chr2:238426741-238452250	+	6833	protein-coding	hsa:51665	ankyrin repeat and SOCS box containing 1
ASF1B	1.91168	0.00161387	0.0258258	up	384	333	176	47	98	23	chr19:14119509-14136628	-	1731	protein-coding	hsa:55723	anti-silencing function 1B histone chaperone
ASNS	-2.90834	2.69684e-15	6.48898e-13	down	377	468	371	3438	1462	1937	chr7:97852117-97872542	-	2357	protein-coding	hsa:440	asparagine synthetase (glutamine-hydrolyzing)
ASPHD2	-2.09109	6.00891e-08	4.1668e-06	down	79	103	60	246	270	218	chr22:26429314-26445012	+	3313	protein-coding	hsa:57168	aspartate beta-hydroxylase domain containing 2
ASPM	1.94724	4.18324e-07	2.35141e-05	up	869	1132	470	173	120	164	chr1:197084127-197146694	-	10888	protein-coding	hsa:259266	asp (abnormal spindle) homolog, microcephaly associated (Drosophila)
ATAD2	1.36358	0.000914332	0.0165101	up	414	972	500	266	118	139	chr8:123319850-123396992	-	6052	protein-coding	hsa:29028	ATPase family, AAA domain containing 2
ATF4	-1.41216	4.93219e-05	0.00144429	down	6581	6330	4502	10043	10839	12789	chr22:39519709-39522686	+	2027	protein-coding	hsa:468	activating transcription factor 4
ATF5	-3.51139	9.13475e-12	1.30307e-09	down	1539	811	435	7627	9642	6272	chr19:49928702-49933936	+	2275	protein-coding	hsa:22809	activating transcription factor 5
ATP1B1	2.15761	0.000148068	0.00366428	up	200	357	792	76	75	78	chr1:169106709-169132722	+	2200	protein-coding	hsa:481	ATPase, Na+/K+ transporting, beta 1 polypeptide
ATP2B4	1.0545	0.00326085	0.0447576	up	11876	23418	20199	8502	4559	6484	chr1:203626787-203744081	+	8920	protein-coding	hsa:493	ATPase, Ca++ transporting, plasma membrane 4
ATP6V0E2	-1.63812	6.14466e-05	0.00173817	down	250	201	195	396	523	558	chr7:149872968-149880713	+	2802	protein-coding	hsa:155066	ATPase, H+ transporting V0 subunit e2
ATXN1	-1.23136	6.22255e-05	0.00174926	down	1063	1408	1267	2192	2017	2185	chr6:16299112-16761490	-	10636	protein-coding	hsa:6310	ataxin 1
AURKA	2.16706	1.60455e-06	7.85405e-05	up	270	419	187	62	26	52	chr20:56369389-56392337	-	2710	protein-coding	hsa:6790	aurora kinase A
AURKB	3.15512	1.24763e-06	6.26039e-05	up	488	311	162	16	47	14	chr17:8204731-8210768	-	1406	protein-coding	hsa:9212	aurora kinase B
AVEN	-1.18836	0.00258155	0.0373596	down	351	613	388	512	690	950	chr15:33858602-34074877	-	4780	protein-coding	hsa:57099	apoptosis, caspase activation inhibitor
AVPI1	-1.44709	0.000909773	0.0164709	down	309	180	179	450	467	452	chr10:97677422-97687432	-	1566	protein-coding	hsa:60370	arginine vasopressin-induced 1
AVPR1A	3.68585	4.69193e-06	0.00019603	up	75	158	56	9	0	7	chr12:63142759-63152810	-	7831	protein-coding	hsa:552	arginine vasopressin receptor 1A
AZIN2	-2.20069	0.000105523	0.00276562	down	122	91	37	156	294	369	chr1:33081110-33162288	+	2809	protein-coding	hsa:113451	antizyme inhibitor 2
B3GNT5	2.89697	5.7603e-13	9.83239e-11	up	342	504	249	37	35	32	chr3:183253207-183273391	+	5396	protein-coding	hsa:84002	UDP-GlcNAc:betaGal beta-1,3-N-acetylglucosaminyltransferase 5
B4GALNT3	-6.57261	0.000666638	0.0126553	down	0	0	0	1	21	14	chr12:460377-561892	+	3438	protein-coding	hsa:283358	beta-1,4-N-acetyl-galactosaminyl transferase 3
B4GALNT4	-3.44317	0.0002399	0.005463	down	1	5	4	24	16	37	chr11:369773-382117	+	4766	protein-coding	hsa:338707	beta-1,4-N-acetyl-galactosaminyl transferase 4
B9D1	-1.12892	0.00271469	0.0388393	down	123	219	103	221	228	229	chr17:19335372-19378193	-	3188	protein-coding	hsa:27077	B9 protein domain 1
BAALC	-2.54779	2.95223e-06	0.00013044	down	22	68	69	270	118	291	chr8:103140693-103230305	+	2899	protein-coding	hsa:79870	brain and acute leukemia, cytoplasmic
BACH2	-2.07878	0.00272344	0.0389054	down	88	27	39	63	219	204	chr6:89926528-90296912	-	10420	protein-coding	hsa:60468	BTB and CNC homology 1, basic leucine zipper transcription factor 2
BARD1	1.4695	0.00304533	0.0424709	up	205	357	178	107	29	59	chr2:214725645-214809711	-	5555	protein-coding	hsa:580	BRCA1 associated RING domain 1
BBC3	-2.17789	6.56604e-05	0.00182728	down	405	246	203	494	1457	836	chr19:47220822-47232998	-	1843	protein-coding	hsa:27113	BCL2 binding component 3
BCAM	-3.54885	6.71976e-08	4.64361e-06	down	24	10	27	91	159	292	chr19:44809059-44821421	+	3431	protein-coding	hsa:4059	basal cell adhesion molecule (Lutheran blood group)
BDKRB1	-3.08045	5.63925e-07	3.05207e-05	down	43	18	43	307	281	99	chr14:96256210-96264763	+	1301	protein-coding	hsa:623	bradykinin receptor B1
BDKRB2	-2.21758	4.19156e-06	0.000178105	down	451	239	285	1463	1336	671	chr14:96204798-96244329	+	4197	protein-coding	hsa:624	bradykinin receptor B2
BDNF	-1.16626	0.00298868	0.0418269	down	125	148	143	254	254	176	chr11:27654893-27722058	-	4817	protein-coding	hsa:627	brain-derived neurotrophic factor
BEND7	-1.62412	4.99686e-06	0.000206609	down	128	173	104	288	302	299	chr10:13438484-13528772	-	7340	protein-coding	hsa:222389	BEN domain containing 7
BEX3	1.24475	0.000133096	0.00336463	up	2677	4085	2821	823	977	1066	chrX:103376323-103378164	+	1072	protein-coding	hsa:27018	nerve growth factor receptor (TNFRSF16) associated protein 1
BGN	-2.05049	0.000133335	0.00336643	down	9859	11139	11045	14210	54681	24232	chrX:153494889-153509554	+	2452	protein-coding	hsa:633	biglycan
BHLHE22	3.82677	6.28977e-05	0.00175928	up	140	75	27	8	5	0	chr8:64580238-64583634	+	3397	protein-coding	hsa:27319	basic helix-loop-helix family, member e22
BHLHE40	-1.55725	1.98983e-06	9.35033e-05	down	1330	1226	1010	2950	2409	2413	chr3:4979412-4985181	+	3035	protein-coding	hsa:8553	basic helix-loop-helix family, member e40
BIRC5	1.95417	0.000636624	0.012225	up	1199	872	383	77	224	146	chr17:78214196-78225635	+	2700	protein-coding	hsa:332	baculoviral IAP repeat containing 5
BLM	2.6058	1.78574e-05	0.000618078	up	64	148	65	16	8	8	chr15:90717327-90815462	+	4721	protein-coding	hsa:641	Bloom syndrome, RecQ helicase-like
BOLA3	1.63581	0.000192888	0.00457502	up	145	227	135	55	32	31	chr2:74135401-74147912	-	554	protein-coding	hsa:388962	bolA family member 3
BRCA1	1.51004	7.45298e-05	0.00203895	up	335	459	271	117	61	94	chr17:43044295-43125483	-	7270	protein-coding	hsa:672	breast cancer 1, early onset
BRSK1	-2.31963	7.81133e-07	4.05095e-05	down	58	36	40	171	154	178	chr19:55284101-55312562	+	3177	protein-coding	hsa:84446	BR serine/threonine kinase 1
BTBD19	-1.49427	0.00155362	0.025022	down	1567	1212	973	1663	3766	2166	chr1:44807442-44814199	+	3017	protein-coding	hsa:149478	BTB (POZ) domain containing 19
BUB1	2.88211	2.58766e-12	4.06914e-10	up	465	584	276	47	45	36	chr2:110637698-110678107	-	3636	protein-coding	hsa:699	BUB1 mitotic checkpoint serine/threonine kinase
BUB1B	3.35827	2.93918e-09	2.58583e-07	up	301	317	147	25	22	7	chr15:40161009-40221136	+	3742	protein-coding	hsa:701	BUB1 mitotic checkpoint serine/threonine kinase B
C10orf10	4.60706	4.55534e-39	6.99806e-36	up	5078	10019	8394	276	172	251	chr10:44976261-44978882	-	2060	protein-coding	hsa:11067	chromosome 10 open reading frame 10
C10orf113	7.0355	3.31061e-06	0.000143109	up	19	40	41	0	0	0	chr10:21125763-21146559	-	614	protein-coding	hsa:387638	chromosome 10 open reading frame 113
C11orf87	-3.35486	6.81136e-06	0.0002699	down	8	4	17	138	50	52	chr11:109422120-109433003	+	9877	protein-coding	hsa:399947	chromosome 11 open reading frame 87
C15orf59	-3.10366	6.91726e-09	5.66166e-07	down	181	193	151	452	1709	988	chr15:73735431-73753170	-	6996	protein-coding	hsa:388135	chromosome 15 open reading frame 59
C18orf54	1.76029	0.000154096	0.00378996	up	222	368	144	52	33	67	chr18:54357914-54382035	+	6395	protein-coding	hsa:162681	chromosome 18 open reading frame 54
C1QTNF1	1.50861	0.00181883	0.0283558	up	5093	3095	1925	1301	846	555	chr17:79022934-79049788	+	3427	protein-coding	hsa:114897	C1q and tumor necrosis factor related protein 1
C1orf233	-1.94398	0.000359109	0.00770008	down	195	137	198	227	550	724	chr1:1598008-1600096	-	2089	protein-coding	hsa:643988	chromosome 1 open reading frame 233
C3	1.99089	0.00372681	0.0494867	up	16507	19125	9810	7258	868	805	chr19:6677835-6720682	-	5132	protein-coding	hsa:718	complement component 3
C3orf80	-7.04111	2.45519e-06	0.000110683	down	1	0	9	207	162	696	chr3:160225636-160228213	+	2578	protein-coding	hsa:401097	chromosome 3 open reading frame 80
C5AR2	2.98989	0.000668065	0.0126642	up	192	98	85	16	0	21	chr19:47331614-47342080	+	2136	protein-coding	hsa:27202	complement component 5a receptor 2
C5orf30	1.75084	0.000901068	0.0164474	up	252	451	761	168	71	96	chr5:103258702-103278660	+	3289	protein-coding	hsa:90355	chromosome 5 open reading frame 30
C6	7.35779	6.30922e-07	3.36004e-05	up	21	50	54	0	0	0	chr5:41142116-41261486	-	3990	protein-coding	hsa:729	complement component 6
C7	10.2082	2.26581e-18	8.53782e-16	up	346	1992	1176	0	2	0	chr5:40909497-40982939	+	4012	protein-coding	hsa:730	complement component 7
C9orf47	1.74816	0.00283489	0.0402385	up	82	147	90	33	26	9	chr9:88990863-88996142	+	4896	protein-coding	hsa:286223	chromosome 9 open reading frame 47
C9orf91	-1.21132	0.00115952	0.0199029	down	468	500	525	696	882	947	chr9:114603897-114646423	+	4682	protein-coding	hsa:203197	chromosome 9 open reading frame 91
CACNA1H	-3.38593	4.72896e-06	0.000197165	down	230	23	107	511	1390	1030	chr16:1153241-1221772	+	8088	protein-coding	hsa:8912	calcium channel, voltage-dependent, T type, alpha 1H subunit
CACNB2	9.44683	1.33899e-13	2.64762e-11	up	333	557	192	0	0	1	chr10:18140560-18545881	+	8691	protein-coding	hsa:783	calcium channel, voltage-dependent, beta 2 subunit
CACNB4	-2.42917	0.000158799	0.00389125	down	91	88	212	890	142	661	chr2:151832771-152099988	-	9692	protein-coding	hsa:785	calcium channel, voltage-dependent, beta 4 subunit
CADM1	-7.67309	1.09285e-08	8.62661e-07	down	0	0	1	61	46	54	chr11:115173625-115504523	-	6347	protein-coding	hsa:23705	cell adhesion molecule 1
CADM3	6.49102	1.01834e-39	1.84885e-36	up	2313	3181	4094	49	17	16	chr1:159171587-159203142	+	3698	protein-coding	hsa:57863	cell adhesion molecule 3
CALCRL	2.23502	0.00118569	0.0202215	up	35	103	163	21	12	15	chr2:187341963-187448307	-	6155	protein-coding	hsa:10203	calcitonin receptor-like
CALML6	-1.71327	0.000990653	0.0175083	down	37	47	41	66	89	139	chr1:1913751-1917294	+	2223	protein-coding	hsa:163688	calmodulin-like 6
CAMK1D	-2.32182	3.12317e-07	1.80791e-05	down	141	120	171	860	328	494	chr10:12349514-12835545	+	8769	protein-coding	hsa:57118	calcium/calmodulin-dependent protein kinase ID
CAMK2A	-3.61498	1.4984e-07	9.49988e-06	down	6	7	5	39	54	64	chr5:150219491-150289840	-	4904	protein-coding	hsa:815	calcium/calmodulin-dependent protein kinase II alpha
CAMK2B	2.98641	0.00198628	0.0304904	up	42	21	63	2	8	2	chr7:44217150-44325994	-	4586	protein-coding	hsa:816	calcium/calmodulin-dependent protein kinase II beta
CAMKK1	-1.67906	3.13298e-05	0.00099158	down	302	238	203	521	679	544	chr17:3860315-3894891	-	4236	protein-coding	hsa:84254	calcium/calmodulin-dependent protein kinase kinase 1, alpha
CARD10	-2.00662	9.00828e-05	0.00242132	down	302	183	201	373	898	747	chr22:37490362-37519203	-	3899	protein-coding	hsa:29775	caspase recruitment domain family, member 10
CASC5	2.52458	1.92512e-09	1.75555e-07	up	279	578	266	61	43	33	chr15:40594012-40664342	+	9469	protein-coding	hsa:57082	cancer susceptibility candidate 5
CAV1	1.47888	0.00162962	0.0259355	up	15384	31936	27603	11289	2905	5950	chr7:116524785-116561185	+	3202	protein-coding	hsa:857	caveolin 1, caveolae protein, 22kDa
CAV2	1.24437	0.000264629	0.00591815	up	1576	2894	2378	905	521	683	chr7:116499601-116508541	+	3090	protein-coding	hsa:858	caveolin 2
CBS	-1.7568	0.000495913	0.0100213	down	198	113	151	334	554	276	chr21:43053190-43076868	-	3038	protein-coding	hsa:875	cystathionine-beta-synthase
CCBE1	3.10444	1.37598e-16	3.76434e-14	up	2684	4817	2857	294	356	193	chr18:59430939-59698181	-	6260	protein-coding	hsa:147372	collagen and calcium binding EGF domains 1
CCDC136	-1.7893	3.29243e-06	0.000142631	down	175	265	186	404	626	492	chr7:128791410-128822133	+	5340	protein-coding	hsa:64753	coiled-coil domain containing 136
CCDC170	2.12939	0.00211943	0.0320939	up	48	117	109	31	9	7	chr6:151494040-151621193	+	5321	protein-coding	hsa:80129	coiled-coil domain containing 170
CCDC192	5.73793	0.00190937	0.0295776	up	11	27	6	0	0	0	chr5:127702216-127941517	+	3208	protein-coding
CCDC68	5.40643	1.69282e-13	3.2507e-11	up	256	226	473	11	0	7	chr18:54901509-54959539	-	5141	protein-coding	hsa:80323	coiled-coil domain containing 68
CCDC69	2.17809	3.86742e-08	2.76833e-06	up	764	2393	1417	279	202	224	chr5:151181052-151224093	-	3399	protein-coding	hsa:26112	coiled-coil domain containing 69
CCDC85C	-2.98573	0.000239123	0.00545151	down	54	64	22	31	516	183	chr14:99511266-99604390	-	5671	protein-coding	hsa:317762	coiled-coil domain containing 85C
CCL13	7.49235	2.40701e-07	1.43923e-05	up	58	37	37	0	0	0	chr17:34356452-34358610	+	851	protein-coding	hsa:6357	chemokine (C-C motif) ligand 13
CCL19	9.8647	1.24975e-05	0.000458802	up	30	791	50	0	0	0	chr9:34689570-34691277	-	684	protein-coding	hsa:6363	chemokine (C-C motif) ligand 19
CCL20	4.05087	0.000240818	0.00547764	up	29	115	58	9	0	0	chr2:227813842-227817564	+	842	protein-coding	hsa:6364	chemokine (C-C motif) ligand 20
CCNA2	1.83434	8.35502e-05	0.00225789	up	736	698	329	88	149	113	chr4:121816444-121823933	-	2798	protein-coding	hsa:890	cyclin A2
CCNB1	2.38178	5.50976e-10	5.64285e-08	up	787	1067	486	147	80	97	chr5:69167010-69178245	+	2169	protein-coding	hsa:891	cyclin B1
CCNB2	2.33987	0.000109684	0.00285221	up	174	245	101	48	9	19	chr15:59105085-59125045	+	1549	protein-coding	hsa:9133	cyclin B2
CCND1	1.38765	0.000138504	0.00347931	up	35559	46602	59665	15649	11236	13687	chr11:69641105-69654474	+	4289	protein-coding	hsa:595	cyclin D1
CCND3	1.57343	5.43614e-05	0.00156434	up	2813	2758	1602	491	684	549	chr6:41934933-42048894	-	2585	protein-coding	hsa:896	cyclin D3
CCPG1	-1.54594	0.000922009	0.0166186	down	105	273	261	629	264	479	chr15:55355223-55408510	-	7089	protein-coding	hsa:9236	cell cycle progression 1
CD163	8.12618	1.85901e-33	2.47509e-30	up	2686	2003	598	7	3	4	chr12:7470816-7503818	-	4555	protein-coding	hsa:9332	CD163 molecule
CD163L1	2.63468	4.68361e-05	0.00138163	up	120	232	43	17	16	10	chr12:7320510-7444185	-	8838	protein-coding	hsa:283316	CD163 molecule-like 1
CD34	2.0854	0.00323183	0.0444809	up	141	44	78	18	9	22	chr1:207886538-207911338	-	2811	protein-coding	hsa:947	CD34 molecule
CD55	-1.64678	8.32363e-05	0.00225507	down	269	370	305	1012	355	838	chr1:207321472-207360966	+	2914	protein-coding	hsa:1604	CD55 molecule, decay accelerating factor for complement (Cromer blood group)
CD70	-4.0666	3.34159e-05	0.00103948	down	4	2	1	43	14	32	chr19:6581646-6591152	-	2393	protein-coding	hsa:970	CD70 molecule
CD82	1.95251	2.15172e-05	0.000718181	up	3742	3975	1775	970	513	327	chr11:44565591-44620363	+	2328	protein-coding	hsa:3732	CD82 molecule
CD83	3.32501	2.30932e-05	0.000764834	up	214	184	62	26	7	2	chr6:14117256-14136918	+	2478	protein-coding	hsa:9308	CD83 molecule
CDA	1.67599	0.00103502	0.0181001	up	117	132	136	47	24	20	chr1:20588951-20618908	+	960	protein-coding	hsa:978	cytidine deaminase
CDC20	2.52442	9.00172e-06	0.000341126	up	1151	927	378	53	154	92	chr1:43358955-43363203	+	1675	protein-coding	hsa:991	cell division cycle 20
CDC25C	2.95829	4.63868e-06	0.000194212	up	116	120	62	10	4	14	chr5:138285265-138338355	-	2287	protein-coding	hsa:995	cell division cycle 25C
CDC42EP2	-1.57913	0.00095358	0.0170492	down	1168	680	552	1463	2388	1430	chr11:65314729-65322429	+	2123	protein-coding	hsa:10435	CDC42 effector protein (Rho GTPase binding) 2
CDC45	2.48601	2.99798e-07	1.74556e-05	up	259	231	151	26	34	23	chr22:19479278-19520612	+	2162	protein-coding	hsa:8318	cell division cycle 45
CDC6	1.54383	0.00030419	0.00666846	up	308	381	191	102	66	51	chr17:40287689-40303161	+	3136	protein-coding	hsa:990	cell division cycle 6
CDCA2	2.55743	1.30487e-08	1.01399e-06	up	391	736	317	93	33	50	chr8:25458569-25511308	+	7272	protein-coding	hsa:157313	cell division cycle associated 2
CDCA3	2.36945	1.72211e-05	0.000603374	up	175	194	79	17	26	18	chr12:6844796-6852066	-	4701	protein-coding	hsa:83461	cell division cycle associated 3
CDCA5	2.04386	0.000399359	0.00836017	up	832	540	274	54	146	85	chr11:65061009-65084143	-	2576	protein-coding	hsa:113130	cell division cycle associated 5
CDCA7	2.32316	0.0012734	0.0213546	up	77	107	71	5	23	7	chr2:173354017-173368992	+	3495	protein-coding	hsa:83879	cell division cycle associated 7
CDCA8	2.4379	4.08968e-05	0.0012375	up	566	477	225	21	74	69	chr1:37692401-37709719	+	2486	protein-coding	hsa:55143	cell division cycle associated 8
CDH13	-1.54873	4.00414e-05	0.00121715	down	1036	1782	1616	4668	2060	2912	chr16:82626794-83796610	+	4127	protein-coding	hsa:1012	cadherin 13
CDH2	-2.11563	2.87549e-06	0.000127898	down	939	930	1716	4851	2516	4645	chr18:27932878-28177446	-	4335	protein-coding	hsa:1000	cadherin 2, type 1, N-cadherin (neuronal)
CDH20	4.71705	0.000270703	0.00601946	up	36	14	83	0	0	4	chr18:61333582-61555773	+	3882	protein-coding	hsa:28316	cadherin 20, type 2
CDK1	2.90233	4.39984e-09	3.72327e-07	up	134	395	243	32	16	25	chr10:60778331-60794852	+	1995	protein-coding	hsa:983	cyclin-dependent kinase 1
CDK18	-3.32863	0.000910306	0.0164709	down	2	13	4	16	13	96	chr1:205504556-205532793	+	4039	protein-coding	hsa:5129	cyclin-dependent kinase 18
CDK2	1.73962	1.71967e-07	1.05348e-05	up	600	829	595	148	154	133	chr12:55966769-55972789	+	2445	protein-coding	hsa:1017	cyclin-dependent kinase 2
CDK20	-1.28483	0.00163843	0.0259928	down	70	107	96	148	147	185	chr9:87966441-87974780	-	2420	protein-coding	hsa:23552	cyclin-dependent kinase 20
CDKL1	1.70149	0.000406917	0.00849168	up	216	361	248	36	53	89	chr14:50329404-50397404	-	4438	protein-coding	hsa:8814	cyclin-dependent kinase-like 1 (CDC2-related kinase)
CDKN1A	-1.14167	0.000513152	0.0102997	down	16135	15895	12133	23800	25270	21981	chr6:36676460-36687339	+	2311	protein-coding	hsa:1026	cyclin-dependent kinase inhibitor 1A (p21, Cip1)
CDT1	1.92915	0.00274625	0.0391753	up	890	521	251	83	186	45	chr16:88803778-88809258	+	2675	protein-coding	hsa:81620	chromatin licensing and DNA replication factor 1
CEACAM19	-1.47999	0.00247921	0.0361668	down	158	87	98	200	290	224	chr19:44671452-44684355	+	2248	protein-coding	hsa:56971	carcinoembryonic antigen-related cell adhesion molecule 19
CEBPA	-3.28254	0.0008868	0.0162331	down	0	7	7	18	41	34	chr19:33299934-33302564	-	2631	protein-coding	hsa:1050	CCAAT/enhancer binding protein (C/EBP), alpha
CEBPG	-1.46436	0.00048327	0.0098183	down	210	366	213	839	285	471	chr19:33373669-33382686	+	3770	protein-coding	hsa:1054	CCAAT/enhancer binding protein (C/EBP), gamma
CELSR1	-4.03346	4.92126e-06	0.00020433	down	15	31	0	65	144	273	chr22:46360834-46537502	-	11436	protein-coding	hsa:9620	cadherin, EGF LAG seven-pass G-type receptor 1
CELSR2	-2.0256	0.000971895	0.0172684	down	55	20	52	91	134	172	chr1:109249705-109275756	+	10712	protein-coding	hsa:1952	cadherin, EGF LAG seven-pass G-type receptor 2
CENPA	3.38167	7.11624e-08	4.86707e-06	up	124	101	72	7	7	7	chr2:26786014-26794589	+	1431	protein-coding	hsa:1058	centromere protein A
CENPE	2.75647	2.97392e-07	1.73662e-05	up	234	632	176	41	17	47	chr4:103105806-103198409	-	8612	protein-coding	hsa:1062	centromere protein E, 312kDa
CENPF	2.08115	1.57672e-07	9.91511e-06	up	1042	1461	562	192	183	134	chr1:214603181-214664574	+	10296	protein-coding	hsa:1063	centromere protein F, 350/400kDa
CENPI	2.73444	6.44058e-10	6.52918e-08	up	268	513	203	48	28	28	chrX:101098159-101181847	+	5880	protein-coding	hsa:2491	centromere protein I
CENPM	1.90997	0.0027489	0.0391851	up	223	158	64	16	29	40	chr22:41927747-41947164	-	1164	protein-coding	hsa:79019	centromere protein M
CENPU	2.32834	0.00236207	0.034814	up	89	90	61	26	2	9	chr4:184694065-184734132	-	2559	protein-coding	hsa:79682	centromere protein U
CEP128	1.52249	0.0035829	0.0482496	up	189	147	81	47	30	31	chr14:80478321-80959501	-	11445	protein-coding	hsa:145508	centrosomal protein 128kDa
CEP152	1.49585	0.00233294	0.0345375	up	202	239	141	85	28	41	chr15:48662534-48811901	-	7757	protein-coding	hsa:22995	centrosomal protein 152kDa
CEP55	2.57459	1.73351e-09	1.60278e-07	up	310	419	203	50	26	37	chr10:93496612-93529094	+	2654	protein-coding	hsa:55165	centrosomal protein 55kDa
CEP70	2.02112	0.000203784	0.00476773	up	113	300	245	68	28	23	chr3:138494339-138594383	-	2981	protein-coding	hsa:80321	centrosomal protein 70kDa
CERS4	-2.51718	1.7063e-07	1.04978e-05	down	67	54	26	275	176	172	chr19:8209329-8262433	+	2837	protein-coding	hsa:79603	ceramide synthase 4
CERS6	1.69196	5.22226e-05	0.0015159	up	2400	4499	2865	1144	354	719	chr2:168456249-168775134	+	7662	protein-coding	hsa:253782	ceramide synthase 6
CFD	4.44559	4.90876e-10	5.07943e-08	up	161	226	54	5	6	3	chr19:859659-863569	+	1145	protein-coding	hsa:1675	complement factor D (adipsin)
CHAC1	-4.26616	1.47632e-16	3.98428e-14	down	100	59	26	781	984	841	chr15:40942135-40956519	+	6083	protein-coding	hsa:79094	ChaC, cation transport regulator homolog 1 (E. coli)
CHI3L2	2.83897	0.00161617	0.025842	up	52	173	188	27	0	17	chr1:111227659-111243440	+	1500	protein-coding	hsa:1117	chitinase 3-like 2
CHRD	-2.66729	8.33329e-05	0.00225507	down	84	229	74	132	986	440	chr3:184380073-184389835	+	3581	protein-coding	hsa:8646	chordin
CHRDL1	2.56568	0.000280919	0.00621288	up	1263	778	1041	343	31	57	chrX:110673856-110796058	-	4101	protein-coding	hsa:91851	chordin-like 1
CHST1	-2.92111	5.78391e-07	3.11617e-05	down	18	17	7	70	70	88	chr11:45647689-45665656	-	3940	protein-coding	hsa:8534	carbohydrate (keratan sulfate Gal-6) sulfotransferase 1
CHST2	2.20116	0.000540596	0.0107798	up	8401	4043	2338	338	1343	628	chr3:143119776-143124014	+	4137	protein-coding	hsa:9435	carbohydrate (N-acetylglucosamine-6-O) sulfotransferase 2
CHST6	-1.79025	0.00306378	0.0426388	down	183	103	96	120	369	474	chr16:75473124-75495419	-	6885	protein-coding	hsa:4166	carbohydrate (N-acetylglucosamine 6-O) sulfotransferase 6
CIB2	-1.81867	0.000648241	0.0123885	down	35	61	22	81	126	77	chr15:78104606-78131976	-	2112	protein-coding	hsa:10518	calcium and integrin binding family member 2
CIDEC	11.041	1.8936e-24	1.4545e-21	up	1577	2610	1703	1	1	0	chr3:9866710-9880254	-	1310	protein-coding	hsa:63924	cell death-inducing DFFA-like effector c
CIRBP	-1.07025	0.00128879	0.0215564	down	2723	3560	2375	3680	4816	4415	chr19:1269266-1274810	+	3263	protein-coding	hsa:1153	cold inducible RNA binding protein
CIT	1.47678	0.00162634	0.0259355	up	1386	1155	506	213	236	340	chr12:119685790-119877318	-	8795	protein-coding	hsa:11113	citron rho-interacting serine/threonine kinase
CKAP2	1.68075	0.00059438	0.0115696	up	274	811	391	186	61	81	chr13:52455360-52476631	+	3739	protein-coding	hsa:26586	cytoskeleton associated protein 2
CKAP2L	2.97376	3.01002e-05	0.000963353	up	160	211	72	31	6	5	chr2:112736349-112764677	-	4791	protein-coding	hsa:150468	cytoskeleton associated protein 2-like
CKS2	2.71537	5.87856e-05	0.00167789	up	82	187	78	23	3	12	chr9:89311195-89316703	+	616	protein-coding	hsa:1164	CDC28 protein kinase regulatory subunit 2
CLDN14	-7.18312	3.99068e-07	2.25773e-05	down	0	1	0	65	25	28	chr21:36460621-36576569	-	1942	protein-coding	hsa:23562	claudin 14
CLDN4	-4.42796	0.000638292	0.0122335	down	0	2	4	11	5	78	chr7:73830863-73832693	+	1831	protein-coding	hsa:1364	claudin 4
CLDN7	5.80786	3.06667e-14	6.44678e-12	up	713	245	395	10	9	0	chr17:7259903-7263193	-	2009	protein-coding	hsa:1366	claudin 7
CLEC3B	2.92569	7.22396e-16	1.87363e-13	up	2020	3598	2557	392	193	202	chr3:45026207-45036073	+	1378	protein-coding	hsa:7123	C-type lectin domain family 3, member B
CLIC6	4.01601	1.59249e-12	2.56854e-10	up	792	790	340	28	45	11	chr21:34668953-34718227	+	4086	protein-coding	hsa:54102	chloride intracellular channel 6
CLIP1	-1.25853	1.87686e-05	0.000645142	down	1902	2742	1988	4179	3090	4216	chr12:122271432-122422956	-	6046	protein-coding	hsa:6249	CAP-GLY domain containing linker protein 1
CLSPN	2.78715	2.01371e-10	2.25931e-08	up	683	920	374	66	85	49	chr1:35720465-35769985	-	8484	protein-coding	hsa:63967	claspin
CLSTN2	2.34259	0.00227832	0.0339301	up	29	166	272	20	13	35	chr3:139935185-140577397	+	14243	protein-coding	hsa:64084	calsyntenin 2
CLTCL1	1.24687	0.000327635	0.00711217	up	3502	3890	2030	952	946	947	chr22:19179473-19291716	-	5515	protein-coding	hsa:8218	clathrin, heavy chain-like 1
CLU	-1.8728	0.000831765	0.0153665	down	1983	1284	2820	5654	2336	9450	chr8:27596917-27616717	-	3688	protein-coding	hsa:1191	clusterin
CMTM8	3.38145	3.02547e-08	2.19715e-06	up	96	140	87	5	6	11	chr3:32238679-32370325	+	1490	protein-coding	hsa:152189	CKLF-like MARVEL transmembrane domain containing 8
CNIH3	-3.28947	7.37278e-11	8.71253e-09	down	36	132	30	386	372	511	chr1:224434640-224740549	+	2372	protein-coding	hsa:149111	cornichon family AMPA receptor auxiliary protein 3
CNKSR2	-2.6692	3.79257e-06	0.000162535	down	59	32	42	270	86	303	chrX:21374335-21654695	+	7204	protein-coding	hsa:22866	connector enhancer of kinase suppressor of Ras 2
CNKSR3	1.66067	0.000121681	0.0031115	up	786	801	603	105	191	199	chr6:154405299-154510619	-	5711	protein-coding	hsa:154043	CNKSR family member 3
CNNM4	-1.26128	0.000203878	0.00476773	down	224	305	176	419	418	367	chr2:96760902-96811891	+	4802	protein-coding	hsa:26504	cyclin and CBS domain divalent metal cation transport mediator 4
CNR1	12.8108	4.06514e-24	2.70616e-21	up	4742	3107	2470	0	0	1	chr6:88139864-88167429	-	9031	protein-coding	hsa:1268	cannabinoid receptor 1 (brain)
CNTNAP4	5.74609	1.12193e-07	7.25118e-06	up	94	70	49	2	0	1	chr16:76277217-76563610	+	9029	protein-coding	hsa:85445	contactin associated protein-like 4
COBLL1	-1.17123	0.00134358	0.0222863	down	216	323	272	571	293	482	chr2:164680185-164842168	-	9587	protein-coding	hsa:22837	cordon-bleu WH2 repeat protein-like 1
COL13A1	-2.22113	1.2128e-07	7.76307e-06	down	188	137	186	526	657	597	chr10:69801885-69959148	+	3173	protein-coding	hsa:1305	collagen, type XIII, alpha 1
COL14A1	-3.1692	4.77468e-05	0.00140435	down	96	408	1413	2686	2831	7686	chr8:120124468-120373575	+	8005	protein-coding	hsa:7373	collagen, type XIV, alpha 1
COL15A1	-4.44001	8.43548e-17	2.37275e-14	down	493	2011	1586	19586	10633	32398	chr9:98943392-99070792	+	5422	protein-coding	hsa:1306	collagen, type XV, alpha 1
COL28A1	5.51243	8.55033e-08	5.74914e-06	up	80	42	156	4	0	1	chr7:7338543-7542062	-	10274	protein-coding	hsa:340267	collagen, type XXVIII, alpha 1
COL4A3	3.20704	0.000730276	0.0136685	up	110	22	60	1	6	9	chr2:227164565-227314792	+	8097	protein-coding	hsa:1285	collagen, type IV, alpha 3 (Goodpasture antigen)
COL4A4	3.47679	2.97394e-07	1.73662e-05	up	1957	459	406	110	34	62	chr2:226970293-227164559	-	10341	protein-coding	hsa:1286	collagen, type IV, alpha 4
COL5A1	-1.80941	0.00131012	0.02184	down	162974	74286	82170	141320	430077	251376	chr9:134641790-134844843	+	8440	protein-coding	hsa:1289	collagen, type V, alpha 1
COL6A6	-4.33964	7.29942e-12	1.06406e-09	down	20	9	21	445	96	274	chr3:130516709-130678135	+	16161	protein-coding	hsa:131873	collagen, type VI, alpha 6
COL8A2	-3.07974	1.85345e-05	0.000638193	down	438	676	374	577	6306	1399	chr1:36095236-36126207	-	5231	protein-coding	hsa:1296	collagen, type VIII, alpha 2
COLEC12	-2.98082	2.40978e-10	2.65888e-08	down	32	102	71	580	247	339	chr18:319355-500729	-	3134	protein-coding	hsa:81035	collectin sub-family member 12
COLGALT2	2.85789	2.3792e-06	0.000108555	up	154	87	193	14	17	15	chr1:183929662-184051612	-	5223	protein-coding	hsa:23127	collagen beta(1-O)galactosyltransferase 2
COPS8	1.78569	0.00285884	0.040429	up	910	2500	2267	799	110	339	chr2:237085441-237098846	+	2323	protein-coding	hsa:10920	COP9 signalosome subunit 8
CORIN	7.58206	1.42522e-40	3.55789e-37	up	1711	5869	4196	11	6	26	chr4:47593998-47838106	-	5009	protein-coding	hsa:10699	corin, serine peptidase
CORO1A	5.66328	0.00362693	0.0485153	up	22	13	3	0	0	0	chr16:30183410-30189076	+	2086	protein-coding	hsa:11151	coronin, actin binding protein, 1A
CP	5.25157	1.37136e-05	0.000491695	up	14	76	68	2	0	1	chr3:149162410-149222050	-	4683	protein-coding	hsa:1356	ceruloplasmin (ferroxidase)
CPA4	-2.20834	6.44039e-05	0.0017989	down	35	48	38	175	52	188	chr7:130293134-130324180	+	2817	protein-coding	hsa:51200	carboxypeptidase A4
CPM	6.37181	6.75324e-43	2.69738e-39	up	6017	9935	7625	128	30	56	chr12:68842200-68963240	-	6669	protein-coding	hsa:1368	carboxypeptidase M
CPNE7	3.60456	2.17488e-12	3.44718e-10	up	5201	4415	3140	125	393	223	chr16:89575768-89597246	+	3608	protein-coding	hsa:27132	copine VII
CPPED1	1.6373	5.14879e-05	0.00149893	up	931	1913	852	366	296	168	chr16:12659799-12803887	-	6143	protein-coding	hsa:55313	calcineurin-like phosphoesterase domain containing 1
CRABP2	-2.70271	2.13305e-07	1.28311e-05	down	740	426	208	3475	1830	1534	chr1:156699606-156712900	-	6472	protein-coding	hsa:1382	cellular retinoic acid binding protein 2
CREB5	-1.68143	0.00154785	0.0249493	down	73	195	125	572	146	209	chr7:28299321-28825894	+	9385	protein-coding	hsa:9586	cAMP responsive element binding protein 5
CRISPLD2	3.68433	5.41705e-24	3.48981e-21	up	9684	11140	12466	615	497	807	chr16:84819981-84909510	+	4844	protein-coding	hsa:83716	cysteine-rich secretory protein LCCL domain containing 2
CRLF1	1.75998	1.3387e-06	6.70053e-05	up	26856	20332	20530	6424	4473	4254	chr19:18593225-18606850	-	1892	protein-coding	hsa:9244	cytokine receptor-like factor 1
CRNDE	-1.45598	0.00166599	0.026385	down	72	250	148	242	280	359	chr16:54918863-54929189	-	1910	protein-coding	hsa:643911	colorectal neoplasia differentially expressed (non-protein coding)
CSDC2	-5.64081	0.00128289	0.0214758	down	0	16	1	33	374	59	chr22:41561010-41576666	+	2530	protein-coding	hsa:27254	cold shock domain containing C2, RNA binding
CSF1	1.59684	2.50249e-05	0.00081858	up	26544	21192	13669	5232	5107	4582	chr1:109910506-109930994	+	4234	protein-coding	hsa:1435	colony stimulating factor 1 (macrophage)
CSF3	3.62846	3.23985e-05	0.00101416	up	1640	947	279	135	44	3	chr17:40015361-40017813	+	1759	protein-coding	hsa:1440	colony stimulating factor 3 (granulocyte)
CSMD2	-1.55862	0.00039032	0.00819671	down	190	320	307	397	754	550	chr1:33513999-34165842	-	16501	protein-coding	hsa:114784	CUB and Sushi multiple domains 2
CST1	-6.29465	0.000759894	0.0141566	down	1	0	0	36	0	29	chr20:23747553-23750937	-	760	protein-coding	hsa:1469	cystatin SN
CTF1	-1.68111	0.000686018	0.0129494	down	236	252	198	248	681	623	chr16:30895824-30903560	+	1764	protein-coding	hsa:1489	cardiotrophin 1
CTH	-1.81949	0.00119465	0.0203223	down	28	131	74	311	104	168	chr1:70411218-70441949	+	4258	protein-coding	hsa:1491	cystathionine gamma-lyase
CTHRC1	1.48456	6.22764e-05	0.00174926	up	5589	6466	5442	1132	1792	1555	chr8:103371515-103383005	+	1279	protein-coding	hsa:115908	collagen triple helix repeat containing 1
CTSB	1.64484	3.86092e-05	0.0011808	up	68877	163307	55165	24627	22950	14904	chr8:11842524-11868150	-	3958	protein-coding	hsa:1508	cathepsin B
CTSC	1.52146	0.000482372	0.00981003	up	2621	4027	2734	1360	370	711	chr11:88293592-88337787	-	6151	protein-coding	hsa:1075	cathepsin C
CTSD	-1.24836	0.000144882	0.00360777	down	10137	10136	8997	16206	18005	16647	chr11:1752752-1763992	-	2123	protein-coding	hsa:1509	cathepsin D
CTSF	-1.08304	0.00219063	0.0329617	down	1284	1378	1001	1995	2198	1431	chr11:66563463-66568576	-	2014	protein-coding	hsa:8722	cathepsin F
CTSL	-1.08666	0.0021438	0.0323612	down	3833	4992	3464	9723	4298	5363	chr9:87725437-87731469	+	2368	protein-coding	hsa:1514	cathepsin L
CTTNBP2	-3.25728	0.00360661	0.048426	down	0	2	14	36	17	68	chr7:117710648-117873507	-	8276	protein-coding	hsa:83992	cortactin binding protein 2
CTXN1	-2.10226	0.00102421	0.0179898	down	111	47	87	101	268	421	chr19:7924496-7926166	-	1263	protein-coding	hsa:404217	cortexin 1
CX3CL1	3.438	6.1738e-07	3.29671e-05	up	173	167	122	5	4	22	chr16:57372461-57385048	+	3318	protein-coding	hsa:6376	chemokine (C-X3-C motif) ligand 1
CXXC5	-1.22852	0.00211828	0.0320939	down	1924	1835	1457	2159	3725	2896	chr5:139647299-139683885	+	2755	protein-coding	hsa:51523	CXXC finger protein 5
CYFIP2	-3.26376	1.56526e-05	0.000557216	down	13	31	11	289	30	71	chr5:157266080-157395598	+	6625	protein-coding	hsa:26999	cytoplasmic FMR1 interacting protein 2
CYP4B1	6.77499	9.68429e-12	1.37167e-09	up	186	416	75	0	4	0	chr1:46798995-46819349	+	2158	protein-coding	hsa:1580	cytochrome P450, family 4, subfamily B, polypeptide 1
CYP7B1	4.00134	1.02673e-11	1.43391e-09	up	7805	18684	6209	990	327	144	chr8:64590851-64798791	-	25914	protein-coding	hsa:9420	cytochrome P450, family 7, subfamily B, polypeptide 1
CYS1	-2.66755	7.7889e-06	0.000302631	down	18	33	18	58	154	86	chr2:10056799-10080411	-	2719	protein-coding	hsa:192668	cystin 1
DAB2	-1.17608	0.00136996	0.0226298	down	3756	8678	6334	14231	7407	9030	chr5:39371674-39425233	-	4601	protein-coding	hsa:1601	Dab, mitogen-responsive phosphoprotein, homolog 2 (Drosophila)
DACT1	-4.38141	1.11627e-17	3.65461e-15	down	289	153	441	4526	5592	4117	chr14:58634068-58648321	+	3862	protein-coding	hsa:51339	dishevelled-binding antagonist of beta-catenin 1
DACT3	-2.29081	0.000632523	0.0121697	down	335	381	299	275	2350	763	chr19:46647564-46661138	-	3610	protein-coding	hsa:147906	dishevelled-binding antagonist of beta-catenin 3
DAW1	4.22182	0.000653532	0.012451	up	8	34	136	7	0	1	chr2:227871054-227924347	+	2315	protein-coding	hsa:164781	dynein assembly factor with WDR repeat domains 1
DBP	-3.51841	2.38415e-10	2.64521e-08	down	61	35	32	199	507	359	chr19:48630560-48637550	-	1811	protein-coding	hsa:1628	D site of albumin promoter (albumin D-box) binding protein
DCHS1	-2.64388	0.000269024	0.00599629	down	216	393	81	446	2026	284	chr11:6621324-6655849	-	10759	protein-coding	hsa:8642	dachsous cadherin-related 1
DCLK2	-2.01302	1.76956e-05	0.000614606	down	169	166	145	271	624	487	chr4:150078274-150258563	+	5248	protein-coding	hsa:166614	doublecortin-like kinase 2
DCLRE1B	1.08215	0.00342268	0.0465312	up	260	321	201	105	77	86	chr1:113904619-113914086	+	3788	protein-coding	hsa:64858	DNA cross-link repair 1B
DCN	1.56586	0.00158518	0.0254687	up	56558	110682	95489	37870	7953	21010	chr12:91143277-91183124	-	4364	protein-coding	hsa:1634	decorin
DDIAS	2.0072	0.000439918	0.00906667	up	59	99	61	15	10	14	chr11:82901695-82934659	+	3565	protein-coding	hsa:220042	DNA damage-induced apoptosis suppressor
DDIT3	-2.31024	1.16624e-08	9.16972e-07	down	281	233	137	940	803	633	chr12:57516588-57520517	-	1178	protein-coding	hsa:1649	DNA-damage-inducible transcript 3
DDX24	2.71743	0.000111551	0.00288948	up	134	531	52	32	24	14	NT_187601.1:1165484-1195774	-	2948	protein-coding	hsa:57062	DEAD (Asp-Glu-Ala-Asp) box helicase 24
DENND3	1.98671	2.1519e-05	0.000718181	up	1045	635	472	124	110	172	chr8:141128618-141195804	+	5750	protein-coding	hsa:22898	DENN/MADD domain containing 3
DEPDC1	2.97827	6.55577e-05	0.00182728	up	75	311	97	32	6	5	chr1:68474152-68497221	-	5438	protein-coding	hsa:55635	DEP domain containing 1
DEPDC1B	3.60978	0.000773194	0.0143508	up	94	93	20	12	1	0	chr5:60596912-60700166	-	3171	protein-coding	hsa:55789	DEP domain containing 1B
DFNB59	-1.61545	0.00228616	0.0340216	down	22	73	27	93	87	73	chr2:178450592-178461390	+	3239	protein-coding	hsa:494513	deafness, autosomal recessive 59
DHRS3	-1.21255	0.00202105	0.0308818	down	1328	1230	1193	2101	1424	2952	chr1:12567910-12618361	-	1993	protein-coding	hsa:9249	dehydrogenase/reductase (SDR family) member 3
DHRS9	7.2522	1.91628e-06	9.06873e-05	up	19	33	60	0	0	0	chr2:169067035-169096167	+	2075	protein-coding	hsa:10170	dehydrogenase/reductase (SDR family) member 9
DIAPH2	1.2284	0.00262525	0.0378822	up	522	1479	1009	422	226	270	chrX:96684663-97600598	+	4983	protein-coding	hsa:1730	diaphanous-related formin 2
DIAPH3	1.55225	4.52591e-05	0.00134705	up	423	713	345	121	88	147	chr13:59665583-60163985	-	6542	protein-coding	hsa:81624	diaphanous-related formin 3
DIO2	5.91574	1.27391e-11	1.74256e-09	up	77	922	389	12	0	4	chr14:80197525-80231054	-	6372	protein-coding	hsa:1734	deiodinase, iodothyronine, type II
DIO3	7.44985	6.47083e-07	3.41875e-05	up	41	23	60	0	0	0	chr14:101561351-101563452	+	2102	protein-coding	hsa:1735	deiodinase, iodothyronine, type III
DIRAS3	4.75894	3.58418e-09	3.08533e-07	up	56	197	125	6	0	4	chr1:68045962-68051762	-	2616	protein-coding	hsa:9077	DIRAS family, GTP-binding RAS-like 3
DKK1	1.95926	0.000977735	0.0173413	up	19699	8274	15549	4321	859	3852	chr10:52314281-52317657	+	1805	protein-coding	hsa:22943	dickkopf WNT signaling pathway inhibitor 1
DKK3	-1.30729	0.0026681	0.0383485	down	4104	3622	1873	6330	7119	3745	chr11:11962996-12009370	-	2760	protein-coding	hsa:27122	dickkopf WNT signaling pathway inhibitor 3
DLC1	-1.0693	0.000409625	0.00852136	down	4129	4591	3889	6638	5974	6757	chr8:13083361-13604606	-	7479	protein-coding	hsa:10395	DLC1 Rho GTPase activating protein
DLG2	2.16441	0.00122777	0.0207971	up	69	512	110	54	23	24	chr11:83455009-85628534	-	9804	protein-coding	hsa:1740	discs, large homolog 2 (Drosophila)
DLGAP5	3.04435	2.2972e-07	1.3777e-05	up	216	356	136	24	6	31	chr14:55148116-55191678	-	3084	protein-coding	hsa:9787	discs, large (Drosophila) homolog-associated protein 5
DMKN	-1.3789	0.0013841	0.0228257	down	157	167	78	220	279	243	chr19:35497217-35513678	-	2292	protein-coding	hsa:93099	dermokine
DMRTA1	-3.48752	0.000119728	0.00306943	down	4	1	7	27	28	49	chr9:22446841-22452473	+	2302	protein-coding	hsa:63951	DMRT-like family A1
DNA2	1.30768	0.00325983	0.0447576	up	181	314	191	103	56	42	chr10:68414064-68472521	-	4647	protein-coding	hsa:1763	DNA replication helicase/nuclease 2
DNAJB4	1.63708	0.000902457	0.0164474	up	1458	3840	2710	1099	267	531	chr1:77979158-78017964	+	3095	protein-coding	hsa:11080	DnaJ (Hsp40) homolog, subfamily B, member 4
DNAJC22	6.50793	4.52917e-06	0.000190025	up	48	40	43	0	1	0	chr12:49346917-49353684	+	4412	protein-coding	hsa:79962	DnaJ (Hsp40) homolog, subfamily C, member 22
DNAJC6	3.29646	6.45833e-06	0.000257959	up	135	139	94	22	2	5	chr1:65264694-65415869	+	5968	protein-coding	hsa:9829	DnaJ (Hsp40) homolog, subfamily C, member 6
DNM1	-2.06564	0.000168552	0.00409508	down	1212	1535	642	1841	5798	1969	chr9:128203355-128255248	+	4147	protein-coding	hsa:1759	dynamin 1
DOCK4	1.72011	5.49252e-06	0.000223859	up	299	701	451	121	96	94	chr7:111726108-112206407	-	8336	protein-coding	hsa:9732	dedicator of cytokinesis 4
DOK5	-1.43346	3.35802e-06	0.000144844	down	255	387	245	638	505	575	chr20:54475472-54651171	+	2088	protein-coding	hsa:55816	docking protein 5
DOK6	-1.60504	9.47879e-05	0.00252065	down	86	135	100	335	143	241	chr18:69401027-69849087	+	8897	protein-coding	hsa:220164	docking protein 6
DPEP1	7.60545	3.88653e-08	2.77207e-06	up	125	139	33	1	0	0	chr16:89613308-89641540	+	2326	protein-coding	hsa:1800	dipeptidase 1 (renal)
DPT	4.36446	8.80274e-27	7.99089e-24	up	6711	20938	15488	484	490	489	chr1:168695457-168729204	-	1728	protein-coding	hsa:1805	dermatopontin
DPYSL3	-1.80223	7.4354e-06	0.000291162	down	831	1706	1978	4441	3304	3829	chr5:147390808-147510056	-	5480	protein-coding	hsa:1809	dihydropyrimidinase-like 3
DRC3	-1.84522	0.000660515	0.012551	down	36	38	23	56	95	96	chr17:17972766-18016889	+	3802	protein-coding	hsa:54869	EPS8-like 1
DSN1	1.33162	0.000470286	0.00958375	up	492	466	322	157	99	121	chr20:36751791-36773827	-	2441	protein-coding	hsa:79980	DSN1, MIS12 kinetochore complex component
DTL	1.91758	6.93354e-06	0.000274197	up	261	370	160	62	46	41	chr1:212035553-212105006	+	4597	protein-coding	hsa:51514	denticleless E3 ubiquitin protein ligase homolog (Drosophila)
DUSP1	2.17268	2.65327e-11	3.37506e-09	up	8422	14819	11386	1810	1511	2182	chr5:172768090-172771200	-	2024	protein-coding	hsa:1843	dual specificity phosphatase 1
DUSP10	2.09876	1.64913e-05	0.000581887	up	621	893	681	150	46	182	chr1:221701420-221742176	-	2680	protein-coding	hsa:11221	dual specificity phosphatase 10
DUSP2	-2.33131	0.000298571	0.00658869	down	40	25	38	49	167	163	chr2:96143166-96145468	-	1800	protein-coding	hsa:1844	dual specificity phosphatase 2
DUSP5	1.81978	1.56474e-07	9.88907e-06	up	1158	1719	1423	266	336	269	chr10:110497867-110511544	+	2528	protein-coding	hsa:1847	dual specificity phosphatase 5
DUSP6	-1.33443	0.00119457	0.0203223	down	231	445	417	929	402	708	chr12:89347825-89352859	-	3395	protein-coding	hsa:1848	dual specificity phosphatase 6
DYSF	-3.32444	1.90882e-08	1.42775e-06	down	34	37	82	195	394	549	chr2:71453155-71686763	+	7514	protein-coding	hsa:8291	dysferlin
ECHDC2	-1.49336	0.000105365	0.0027651	down	1115	1260	1031	1773	2969	2111	chr1:52895910-52927212	-	5437	protein-coding	hsa:55268	enoyl CoA hydratase domain containing 2
EDNRB	4.60606	1.26562e-11	1.74256e-09	up	1533	2378	921	107	6	36	chr13:77895481-77975529	-	4471	protein-coding	hsa:1910	endothelin receptor type B
EFNB2	2.93032	1.42953e-06	7.08413e-05	up	241	678	286	21	16	70	chr13:106489731-106535040	-	12634	protein-coding	hsa:1948	ephrin-B2
EFR3B	-2.30013	1.31244e-05	0.000475411	down	26	32	37	80	104	156	chr2:25042104-25159137	+	7458	protein-coding	hsa:22979	EFR3 homolog B (S. cerevisiae)
EGFL7	-2.65708	3.27839e-06	0.000142627	down	72	26	84	251	323	317	chr9:136654753-136672678	+	5641	protein-coding	hsa:51162	EGF-like-domain, multiple 7
EGR2	-5.33129	2.6349e-18	9.74475e-16	down	16	13	5	600	275	153	chr10:62811996-62819167	-	2993	protein-coding	hsa:1959	early growth response 2
EGR3	-2.37526	0.000107478	0.00280215	down	39	100	214	334	553	465	chr8:22687661-22693302	-	4334	protein-coding	hsa:1960	early growth response 3
EHHADH	1.68105	0.000744119	0.0138886	up	137	457	378	102	60	56	chr3:185190624-185282886	-	4708	protein-coding	hsa:1962	enoyl-CoA, hydratase/3-hydroxyacyl CoA dehydrogenase
EID3	-1.25415	0.00098357	0.0174223	down	155	365	149	388	319	391	chr12:104303732-104305205	+	1474	protein-coding	hsa:493861	EP300 interacting inhibitor of differentiation 3
EIF3CL	-1.63022	0.00359021	0.0483064	down	61	65	73	83	113	253	chr16:28379581-28403885	-	3140	protein-coding	hsa:728689	eukaryotic translation initiation factor 3, subunit C-like
EIF4EBP1	-1.58683	1.6937e-06	8.19003e-05	down	440	746	375	1068	1167	1039	chr8:38030502-38060365	+	859	protein-coding	hsa:1978	eukaryotic translation initiation factor 4E binding protein 1
ELFN1	-3.17139	8.29501e-06	0.000319806	down	81	188	101	177	1596	388	chr7:1666075-1747954	+	7186	protein-coding	hsa:392617	extracellular leucine-rich repeat and fibronectin type III domain containing 1
ELL2	2.02047	0.000388354	0.00818125	up	6327	11023	13894	4018	690	1327	chr5:95885098-95962288	-	6357	protein-coding	hsa:22936	elongation factor, RNA polymerase II, 2
ELOVL3	3.56549	0.00110773	0.0191536	up	32	57	16	2	4	0	chr10:102224767-102229589	+	2411	protein-coding	hsa:83401	ELOVL fatty acid elongase 3
EME1	2.10793	0.000114094	0.00294389	up	116	100	80	21	17	13	chr17:50373220-50381479	+	2962	protein-coding	hsa:146956	essential meiotic structure-specific endonuclease 1
EMP2	1.26273	6.78274e-05	0.00187615	up	1050	1905	963	427	356	365	chr16:10528422-10580716	-	5215	protein-coding	hsa:2013	epithelial membrane protein 2
ENDOD1	1.15055	0.00119568	0.0203225	up	1155	2530	1588	483	558	612	chr11:95089810-95132651	+	4693	protein-coding	hsa:23052	endonuclease domain containing 1
ENDOV	-1.32202	0.00363673	0.0485813	down	448	476	296	485	1048	611	chr17:80415117-80438086	+	3086	protein-coding	hsa:284131	endonuclease V
ENOX1	-3.31975	1.6672e-09	1.55587e-07	down	22	104	49	650	190	388	chr13:43213525-43786980	-	4931	protein-coding	hsa:55068	ecto-NOX disulfide-thiol exchanger 1
ENPP1	2.8956	5.09851e-08	3.57272e-06	up	467	2852	1238	146	161	98	chr6:131808016-131895155	+	7442	protein-coding	hsa:5167	ectonucleotide pyrophosphatase/phosphodiesterase 1
ENPP2	-2.26961	3.04129e-11	3.7961e-09	down	917	1431	843	5437	2688	3085	chr8:119557077-119673404	-	3323	protein-coding	hsa:5168	ectonucleotide pyrophosphatase/phosphodiesterase 2
ENPP5	6.79146	2.90536e-08	2.11762e-06	up	100	71	113	2	0	0	chr6:46159182-46171045	-	3878	protein-coding	hsa:59084	ectonucleotide pyrophosphatase/phosphodiesterase 5 (putative)
EPB41	-3.20322	3.14784e-09	2.74522e-07	down	25	31	61	357	152	323	chr1:28887091-29120046	+	11204	protein-coding	hsa:2035	erythrocyte membrane protein band 4.1
EPB41L5	1.23759	0.00152977	0.0247377	up	457	971	750	321	160	192	chr2:120013028-120179121	+	6921	protein-coding	hsa:57669	erythrocyte membrane protein band 4.1 like 5
EPGN	-3.21925	0.00060056	0.0116671	down	6	5	13	150	15	21	chr4:74307571-74317298	+	4048	protein-coding	hsa:255324	epithelial mitogen
EPHA5	-4.61068	6.16815e-07	3.29671e-05	down	8	0	4	121	26	95	chr4:65319563-65670838	-	8428	protein-coding	hsa:2044	EPH receptor A5
EPHB1	-3.31581	0.00136516	0.0225879	down	27	0	4	91	114	44	chr3:134776089-135260467	+	5598	protein-coding	hsa:2047	EPH receptor B1
EPHB2	-2.7783	3.88043e-07	2.20159e-05	down	33	31	11	142	83	149	chr1:22710770-22921500	+	11039	protein-coding	hsa:2048	EPH receptor B2
EPHB6	4.69021	6.60582e-17	1.96903e-14	up	341	382	178	10	11	4	chr7:142854640-142871093	+	4471	protein-coding	hsa:2051	EPH receptor B6
EPPK1	-2.75103	0.000219096	0.00507606	down	7	7	5	37	23	34	chr8:143857319-143879043	-	16178	protein-coding	hsa:83481	epiplakin 1
ERCC6L	3.05759	9.45427e-06	0.000356248	up	79	115	46	6	10	4	chrX:72204657-72239008	-	4207	protein-coding	hsa:54821	excision repair cross-complementation group 6-like
ERGIC1	1.09967	0.000848179	0.0156264	up	10214	11024	10949	4438	3719	2986	chr5:172834220-172952685	+	3081	protein-coding	hsa:57222	endoplasmic reticulum-golgi intermediate compartment (ERGIC) 1
ERN1	-1.35499	4.58928e-05	0.00136185	down	817	841	527	1595	1174	1323	chr17:64039142-64130819	-	9247	protein-coding	hsa:2081	endoplasmic reticulum to nucleus signaling 1
ESCO2	2.94613	0.000252217	0.00571091	up	25	94	66	9	6	2	chr8:27771949-27812404	+	3412	protein-coding	hsa:157570	establishment of sister chromatid cohesion N-acetyltransferase 2
ESPL1	2.66625	0.000177211	0.0042537	up	1854	706	452	63	229	53	chr12:53268257-53293643	+	6741	protein-coding	hsa:9700	extra spindle pole bodies homolog 1 (S. cerevisiae)
ETNK2	2.42239	0.000216541	0.00502544	up	162	123	74	19	24	6	chr1:204131061-204152182	-	2720	protein-coding	hsa:55224	ethanolamine kinase 2
ETS2	1.34444	0.00048493	0.00984201	up	1230	1747	793	345	424	269	chr21:38805307-38824955	+	6436	protein-coding	hsa:2114	v-ets avian erythroblastosis virus E26 oncogene homolog 2
ETV4	2.3901	0.00015821	0.00388158	up	674	181	200	54	37	67	chr17:43527843-43546432	-	2430	protein-coding	hsa:2118	ets variant 4
EVA1C	1.9705	1.97813e-05	0.000673003	up	316	433	264	36	66	79	chr21:32411692-32515400	+	2192	protein-coding	hsa:59271	eva-1 homolog C (C. elegans)
EXO1	2.86548	9.81708e-07	4.98873e-05	up	124	192	94	22	5	14	chr1:241847967-241889939	+	3465	protein-coding	hsa:9156	exonuclease 1
EXOSC6	-2.01721	0.000566349	0.0111544	down	1948	1026	575	1683	5006	3678	chr16:70250231-70251930	-	1700	protein-coding	hsa:118460	exosome component 6
EXT1	-1.39455	0.000196209	0.00462795	down	3945	2898	3747	8176	6741	6230	chr8:117797496-118111819	-	3790	protein-coding	hsa:2131	exostosin glycosyltransferase 1
F2RL1	-4.38463	8.90923e-10	8.85205e-08	down	6	4	2	66	57	60	chr5:76819008-76835315	+	2883	protein-coding	hsa:2150	coagulation factor II (thrombin) receptor-like 1
F2RL2	-3.72842	4.89989e-07	2.71069e-05	down	5	3	7	68	33	52	chr5:76615482-76623434	-	3429	protein-coding	hsa:2151	coagulation factor II (thrombin) receptor-like 2
FAIM2	-5.61745	4.09511e-20	1.70382e-17	down	2	20	13	246	461	448	chr12:49866896-49904275	-	4851	protein-coding	hsa:23017	Fas apoptotic inhibitory molecule 2
FAM102A	-2.1734	6.45701e-07	3.41875e-05	down	1951	1532	1352	3368	5971	6511	chr9:127940582-127980533	-	4161	protein-coding	hsa:399665	family with sequence similarity 102, member A
FAM107A	8.12106	2.06454e-21	1.0572e-18	up	707	923	287	5	0	0	chr3:58564112-58627610	-	3620	protein-coding	hsa:11170	family with sequence similarity 107, member A
FAM107B	-2.05639	0.000196124	0.00462795	down	26	67	64	255	76	155	chr10:14518557-14774897	-	3854	protein-coding	hsa:83641	family with sequence similarity 107, member B
FAM111B	4.43176	1.0514e-09	1.03043e-07	up	64	124	111	4	4	2	chr11:59107185-59127415	+	3561	protein-coding	hsa:374393	family with sequence similarity 111, member B
FAM129A	-2.58102	2.09542e-13	3.87478e-11	down	566	1501	725	4349	3262	3951	chr1:184791025-184975132	-	7837	protein-coding	hsa:116496	family with sequence similarity 129, member A
FAM134B	3.74659	4.25919e-10	4.43022e-08	up	116	472	159	11	8	18	chr5:16473038-16617058	-	3343	protein-coding	hsa:54463	family with sequence similarity 134, member B
FAM196B	-1.78601	0.00152601	0.0246969	down	182	228	144	1010	248	203	chr5:169861304-169980740	-	5648	protein-coding	hsa:100131897	family with sequence similarity 196, member B
FAM19A5	-2.80067	0.00148979	0.024228	down	55	2	31	85	257	138	chr22:48489460-48751935	+	2641	protein-coding	hsa:25817	family with sequence similarity 19 (chemokine (C-C motif)-like), member A5
FAM212B	-1.26621	0.0030131	0.0420801	down	329	290	218	344	563	544	chr1:111722064-111755797	-	6076	protein-coding	hsa:55924	family with sequence similarity 212, member B
FAM46C	-2.85507	0.000876555	0.0160603	down	6	4	10	15	40	52	chr1:117605982-117628389	+	5720	protein-coding	hsa:54855	family with sequence similarity 46, member C
FAM64A	2.527	0.00036134	0.00772998	up	259	233	39	13	26	25	chr17:6444305-6451065	+	1873	protein-coding	hsa:54478	family with sequence similarity 64, member A
FAM65B	1.89924	8.43358e-07	4.32974e-05	up	606	952	1064	167	160	187	chr6:24804281-25042288	-	6113	protein-coding	hsa:9750	family with sequence similarity 65, member B
FAM65C	3.76883	6.73457e-12	9.96267e-10	up	4341	6694	1901	358	236	77	chr20:50586108-50692004	-	4828	protein-coding	hsa:140876	family with sequence similarity 65, member C
FAM83D	2.09639	0.000550052	0.0108979	up	460	356	127	29	77	49	chr20:38926312-38953060	+	2429	protein-coding	hsa:81610	family with sequence similarity 83, member D
FAM84B	-1.95128	0.000263909	0.00590866	down	21	33	28	60	65	102	chr8:126552438-126558499	-	5481	protein-coding	hsa:157638	family with sequence similarity 84, member B
FANCD2	2.3925	1.36921e-06	6.81909e-05	up	311	425	190	69	37	22	chr3:10026387-10101937	+	5246	protein-coding	hsa:2177	Fanconi anemia, complementation group D2
FANCI	1.84914	1.35018e-06	6.74109e-05	up	656	820	407	174	97	109	chr15:89243954-89317132	+	4774	protein-coding	hsa:55215	Fanconi anemia, complementation group I
FAT4	1.576	2.69211e-06	0.000120547	up	4530	8393	6891	1493	1492	1760	chr4:125314913-125492932	+	17193	protein-coding	hsa:79633	FAT atypical cadherin 4
FBLL1	-4.30854	0.000815104	0.0151006	down	0	12	0	7	39	91	chr5:168529577-168530634	+	1058	protein-coding	hsa:345630	fibrillarin-like 1
FBLN1	1.92021	2.24904e-06	0.000104213	up	51512	56748	34552	12208	4686	11084	chr22:45502839-45601134	+	2947	protein-coding	hsa:2192	fibulin 1
FBLN5	2.02413	2.99216e-09	2.6209e-07	up	7001	15978	11183	2007	2004	1897	chr14:91869411-91947702	-	2902	protein-coding	hsa:10516	fibulin 5
FBN1	-1.46136	1.62614e-06	7.94023e-05	down	57223	77841	66680	176007	109357	124647	chr15:48408306-48645788	-	11695	protein-coding	hsa:2200	fibrillin 1
FBN2	2.89075	4.73201e-07	2.62508e-05	up	17162	52745	26822	1101	4904	2488	chr5:128257908-128538358	-	10888	protein-coding	hsa:2201	fibrillin 2
FEN1	1.28726	0.00204826	0.0312509	up	768	693	382	165	206	173	chr11:61792637-61797244	+	2296	protein-coding	hsa:2237	flap structure-specific endonuclease 1
FER1L6	-6.81787	2.62281e-11	3.35771e-09	down	6	1	2	756	39	70	chr8:123851987-124120061	+	6152	protein-coding	hsa:654463	fer-1-like family member 6
FGD4	4.75059	0.00111004	0.019177	up	417	935	935	53	0	14	chr12:32399523-32646050	+	8523	protein-coding	hsa:121512	FYVE, RhoGEF and PH domain containing 4
FGD5	-1.62508	0.00192003	0.0297017	down	195	136	70	256	415	222	chr3:14818962-14934565	+	5897	protein-coding	hsa:152273	FYVE, RhoGEF and PH domain containing 5
FGF2	-2.06241	5.17445e-05	0.00150421	down	1683	1591	2014	11149	2664	3667	chr4:122826708-122898235	+	6774	protein-coding	hsa:2247	fibroblast growth factor 2 (basic)
FGF5	1.74298	2.33816e-05	0.000773102	up	532	1525	919	210	240	163	chr4:80266588-80291017	+	5389	protein-coding	hsa:2250	fibroblast growth factor 5
FGF9	-3.11742	9.97533e-05	0.00264214	down	2	7	15	40	67	45	chr13:21671076-21704501	+	4530	protein-coding	hsa:2254	fibroblast growth factor 9
FIBIN	1.34463	0.000182351	0.00436137	up	3416	6605	5309	1221	1579	1462	chr11:26994081-26997087	+	3007	protein-coding	hsa:387758	fin bud initiation factor homolog (zebrafish)
FKBP1A	1.01486	0.00249992	0.036339	up	5741	11949	8748	3253	2517	3553	chr20:1368977-1393172	-	1633	protein-coding	hsa:2280	FK506 binding protein 1A, 12kDa
FKBP1B	2.36156	5.42558e-05	0.00156355	up	113	108	129	22	21	8	chr2:24033205-24067743	+	2731	protein-coding	hsa:2281	FK506 binding protein 1B, 12.6 kDa
FKBP5	6.36355	1.64666e-61	1.64428e-57	up	7159	19938	10731	102	88	127	chr6:35573585-35728583	-	7384	protein-coding	hsa:2289	FK506 binding protein 5
FLG	-7.25506	1.92689e-10	2.17412e-08	down	0	4	0	341	44	49	chr1:152302175-152325203	-	12747	protein-coding	hsa:2312	filaggrin
FLRT1	-4.75736	2.50439e-05	0.00081858	down	0	8	0	20	66	43	chr11:64035970-64119183	+	4143	protein-coding	hsa:23769	fibronectin leucine rich transmembrane protein 1
FLRT2	-1.96199	1.62167e-07	1.00892e-05	down	1730	4174	1894	10304	5500	5587	chr14:85530067-85628696	+	17504	protein-coding	hsa:23768	fibronectin leucine rich transmembrane protein 2
FLVCR2	4.09211	9.03403e-16	2.31306e-13	up	395	337	206	11	14	15	chr14:75578597-75648169	+	3654	protein-coding	hsa:55640	feline leukemia virus subgroup C cellular receptor family, member 2
FMO1	4.79235	9.72387e-06	0.000365716	up	25	594	47	11	4	0	chr1:171248471-171285978	+	2198	protein-coding	hsa:2326	flavin containing monooxygenase 1
FMO2	7.44502	8.18981e-17	2.33655e-14	up	127	917	716	1	0	6	chr1:171185208-171212683	+	5304	protein-coding	hsa:2327	flavin containing monooxygenase 2 (non-functional)
FMO3	3.81451	4.886e-06	0.000203288	up	56	120	152	12	0	6	chr1:171090873-171117819	+	2197	protein-coding	hsa:2328	flavin containing monooxygenase 3
FNBP1L	1.57622	0.000768683	0.0142936	up	467	1075	841	326	97	168	chr1:93448067-93569671	+	5701	protein-coding	hsa:54874	formin binding protein 1-like
FNDC1	-4.41959	1.3925e-13	2.72642e-11	down	577	233	153	5675	7337	2522	chr6:159169397-159272108	+	6551	protein-coding	hsa:84624	fibronectin type III domain containing 1
FNDC5	-4.02697	5.40307e-06	0.000221116	down	0	9	5	47	74	31	chr1:32862268-32872492	-	3030	protein-coding	hsa:252995	fibronectin type III domain containing 5
FOXD1	-1.56859	0.00223652	0.0334574	down	959	506	421	1083	1991	1048	chr5:73446256-73448527	-	2272	protein-coding	hsa:2297	forkhead box D1
FOXO1	3.75576	2.3406e-17	7.41969e-15	up	7541	9566	5910	237	573	374	chr13:40555664-40666597	-	8387	protein-coding	hsa:2308	forkhead box O1
FOXO3	1.21796	9.37751e-05	0.00249704	up	7170	11443	6029	2993	2479	2048	chr6:108559823-108684769	+	10871	protein-coding	hsa:2309	forkhead box O3
FOXP1	-1.64075	1.49951e-05	0.000536679	down	863	1298	1388	3748	1781	2764	chr3:70954714-71583989	-	7193	protein-coding	hsa:27086	forkhead box P1
FPR1	3.98344	2.05441e-05	0.000693049	up	61	51	56	2	0	6	chr19:51745770-51751897	-	1371	protein-coding	hsa:2357	formyl peptide receptor 1
FRAS1	2.14809	3.18345e-05	0.00100121	up	1768	2654	1002	334	103	437	chr4:78057323-78544269	+	15643	protein-coding	hsa:80144	Fraser extracellular matrix complex subunit 1
FRMD5	-4.15968	5.18474e-11	6.31369e-09	down	8	13	17	82	139	267	chr15:43870761-44195294	-	5396	protein-coding	hsa:84978	FERM domain containing 5
FRMPD1	-6.01875	0.000160948	0.00393909	down	0	1	0	30	8	15	chr9:37602979-37746904	+	5925	protein-coding	hsa:22844	FERM and PDZ domain containing 1
FRZB	4.55476	2.79404e-07	1.65088e-05	up	92	128	87	1	8	0	chr2:182833275-182866770	-	2770	protein-coding	hsa:2487	frizzled-related protein
FST	-1.69108	8.60744e-08	5.74914e-06	down	697	809	746	1927	1793	1613	chr5:53480338-53487134	+	2849	protein-coding	hsa:10468	follistatin
FUCA1	-1.59794	0.0037504	0.049767	down	49	108	79	158	258	80	chr1:23845077-23868369	-	2253	protein-coding	hsa:2517	fucosidase, alpha-L- 1, tissue
FZD7	-2.74523	1.05256e-09	1.03043e-07	down	710	809	513	1842	4445	3238	chr2:202034587-202038437	+	3851	protein-coding	hsa:8324	frizzled class receptor 7
FZD8	-1.27544	0.00186808	0.0290331	down	429	653	540	640	848	1306	chr10:35638249-35641434	-	3186	protein-coding	hsa:8325	frizzled class receptor 8
G6PD	-1.1138	0.00355121	0.0479197	down	2968	2979	2027	3353	5137	3860	chrX:154531390-154547586	-	2396	protein-coding	hsa:2539	glucose-6-phosphate dehydrogenase
GABBR2	3.12178	0.00102657	0.018001	up	149	651	124	1	53	9	chr9:98288082-98709197	-	5788	protein-coding	hsa:9568	gamma-aminobutyric acid (GABA) B receptor, 2
GABRE	-3.1259	1.11772e-11	1.55013e-09	down	216	261	412	2973	1117	1924	chrX:151953124-151974679	-	5204	protein-coding	hsa:2564	gamma-aminobutyric acid (GABA) A receptor, epsilon
GADD45B	1.71777	8.92494e-06	0.000338859	up	5508	4324	3870	879	1177	1002	chr19:2476125-2478259	+	1609	protein-coding	hsa:4616	growth arrest and DNA-damage-inducible, beta
GADD45G	-3.94751	1.16855e-05	0.000432169	down	1	3	6	24	34	54	chr9:89605009-89606555	+	1066	protein-coding	hsa:10912	growth arrest and DNA-damage-inducible, gamma
GALNT12	-4.16618	2.18584e-21	1.09133e-18	down	83	128	93	870	1018	1980	chr9:98807699-98850081	+	3407	protein-coding	hsa:79695	polypeptide N-acetylgalactosaminyltransferase 12
GALNT13	-1.78709	0.00227249	0.0338939	down	45	73	69	268	49	173	chr2:153871898-154454177	+	6072	protein-coding	hsa:114805	polypeptide N-acetylgalactosaminyltransferase 13
GALNT15	5.21309	5.97693e-27	5.96827e-24	up	11930	5570	10837	299	137	173	chr3:16174322-16245190	+	12054	protein-coding	hsa:117248	polypeptide N-acetylgalactosaminyltransferase 15
GALNT16	-3.16546	3.61923e-08	2.59999e-06	down	12	59	31	135	183	296	chr14:69259546-69379904	+	4309	protein-coding	hsa:57452	polypeptide N-acetylgalactosaminyltransferase 16
GAP43	-3.51255	0.00170918	0.0269338	down	7	0	5	29	9	73	chr3:115623304-115721487	+	3351	protein-coding	hsa:2596	growth associated protein 43
GARS	-1.39712	3.67969e-05	0.00113231	down	3156	5002	4396	10287	5533	8538	chr7:30594735-30634033	+	2580	protein-coding	hsa:2617	glycyl-tRNA synthetase
GAS7	-1.90317	7.71823e-10	7.77029e-08	down	1042	1436	804	3662	2320	2888	chr17:9910609-10198551	-	8211	protein-coding	hsa:8522	growth arrest-specific 7
GATA6	-3.19247	3.92923e-10	4.15188e-08	down	281	127	234	1129	1211	2162	chr18:22169437-22202528	+	3776	protein-coding	hsa:2627	GATA binding protein 6
GCHFR	3.11173	0.000267562	0.00597037	up	46	52	66	2	2	10	chr15:40764087-40767713	+	713	protein-coding	hsa:2644	GTP cyclohydrolase I feedback regulator
GCLM	-1.19654	0.00111432	0.0192343	down	472	981	526	1555	895	786	chr1:93885199-93909598	-	5244	protein-coding	hsa:2730	glutamate-cysteine ligase, modifier subunit
GCNT1	2.04937	1.27201e-05	0.000463216	up	1555	2693	1872	680	176	252	chr9:76441666-76507416	+	6480	protein-coding	hsa:2650	glucosaminyl (N-acetyl) transferase 1, core 2
GDF10	-4.82726	2.24278e-13	4.0546e-11	down	6	3	10	118	97	195	chr10:47300224-47313577	+	2650	protein-coding	hsa:2662	growth differentiation factor 10
GDF15	-4.42538	7.13161e-33	8.90158e-30	down	151	145	122	1813	2419	2279	chr19:18386158-18389176	+	1200	protein-coding	hsa:9518	growth differentiation factor 15
GDNF	-1.47173	0.00138911	0.0228893	down	268	314	136	455	640	303	chr5:37812677-37840044	-	3830	protein-coding	hsa:2668	glial cell derived neurotrophic factor
GFOD1	-1.7914	0.000153707	0.00378505	down	77	215	120	207	343	417	chr6:13357830-13487637	-	8022	protein-coding	hsa:54438	glucose-fructose oxidoreductase domain containing 1
GFRA2	-7.64058	3.1216e-05	0.000990379	down	0	0	0	1	10	67	chr8:21690403-21789296	-	4423	protein-coding	hsa:2675	GDNF family receptor alpha 2
GGT5	3.0403	8.42314e-08	5.68748e-06	up	20089	8883	7963	2170	519	916	chr22:24219654-24245142	-	2541	protein-coding	hsa:2687	gamma-glutamyltransferase 5
GHR	2.78848	7.14682e-06	0.000280411	up	150	1015	449	92	23	47	chr5:42423775-42721878	+	4814	protein-coding	hsa:2690	growth hormone receptor
GINS1	1.61129	0.00305383	0.0425488	up	358	290	139	39	56	90	chr20:25407470-25448568	+	3415	protein-coding	hsa:9837	GINS complex subunit 1 (Psf1 homolog)
GINS2	2.56901	6.26624e-06	0.000250788	up	107	147	115	25	14	7	chr16:85677674-85688982	-	1180	protein-coding	hsa:51659	GINS complex subunit 2 (Psf2 homolog)
GINS4	1.79462	0.00235232	0.0347214	up	237	218	122	46	59	15	chr8:41529206-41545046	+	3841	protein-coding	hsa:84296	GINS complex subunit 4 (Sld5 homolog)
GIPC2	3.53617	1.70838e-07	1.04978e-05	up	105	513	185	6	25	13	chr1:78044962-78138449	+	3844	protein-coding	hsa:54810	GIPC PDZ domain containing family, member 2
GJC2	-2.17136	0.00231932	0.0343645	down	171	75	34	152	564	190	chr1:228149714-228159826	+	2381	protein-coding	hsa:57165	gap junction protein, gamma 2, 47kDa
GK5	1.53966	6.09848e-05	0.00172756	up	1501	3129	1747	703	296	573	chr3:142157527-142225607	-	10920	protein-coding	hsa:256356	glycerol kinase 5 (putative)
GLA	1.1765	0.00136872	0.022628	up	288	492	306	152	82	113	chrX:101397791-101408013	-	1418	protein-coding	hsa:2717	galactosidase, alpha
GLDN	5.19911	1.57002e-08	1.1922e-06	up	120	317	115	11	0	0	chr15:51341516-51413365	+	6931	protein-coding	hsa:342035	gliomedin
GLI1	-3.49674	1.09023e-05	0.00040697	down	15	9	1	61	92	49	chr12:57460135-57472268	+	3645	protein-coding	hsa:2735	GLI family zinc finger 1
GLIPR2	-1.18517	0.00308197	0.0428276	down	1150	1836	1220	1514	2916	2214	chr9:36136536-36163913	+	2480	protein-coding	hsa:152007	GLI pathogenesis-related 2
GLIS2	-1.39693	0.00321226	0.0443345	down	124	78	74	155	200	184	NT_187608.1:15125-39961	+	4469	protein-coding	hsa:84662	GLIS family zinc finger 2
GLRX	1.73523	0.00291331	0.0410019	up	940	1607	2661	746	142	346	chr5:95813849-95822873	-	1647	protein-coding	hsa:2745	glutaredoxin (thioltransferase)
GLUL	3.91876	3.19514e-22	1.93364e-19	up	19133	69858	30124	2041	1614	1688	chr1:182378093-182392206	-	8331	protein-coding	hsa:2752	glutamate-ammonia ligase
GMNN	1.40651	0.000429813	0.00888592	up	156	314	214	72	55	57	chr6:24774931-24786099	+	3360	protein-coding	hsa:51053	geminin, DNA replication inhibitor
GNAZ	-3.25422	0.00170853	0.0269338	down	2	6	1	12	19	26	chr22:23070483-23125037	+	17199	protein-coding	hsa:2781	guanine nucleotide binding protein (G protein), alpha z polypeptide
GNG8	-3.38734	7.58143e-05	0.00207125	down	11	20	14	15	226	71	chr19:46633953-46639326	-	3130	protein-coding	hsa:94235	guanine nucleotide binding protein (G protein), gamma 8
GPAT3	-3.17951	0.000140605	0.00351882	down	6	7	16	70	15	118	chr4:83535634-83605875	+	4720	protein-coding	hsa:84803	1-acylglycerol-3-phosphate O-acyltransferase 9
GPC3	6.17894	1.19313e-13	2.40688e-11	up	147	1108	403	14	1	1	chrX:133535745-133985646	-	2388	protein-coding	hsa:2719	glypican 3
GPC6	-1.62891	5.81684e-06	0.000233269	down	2070	3046	1974	4372	4129	7102	chr13:93226825-94408020	+	8092	protein-coding	hsa:10082	glypican 6
GPD1L	1.7692	0.00148085	0.0241028	up	227	1104	607	207	58	136	chr3:32106511-32168715	+	4062	protein-coding	hsa:23171	glycerol-3-phosphate dehydrogenase 1-like
GPM6B	5.68445	8.69195e-05	0.00234577	up	1769	3846	2135	2	4	97	chrX:13770922-13938824	-	4995	protein-coding	hsa:2824	glycoprotein M6B
GPR1	-3.95365	0.000245194	0.00557085	down	0	4	3	24	12	40	chr2:206175316-206218047	-	3017	protein-coding	hsa:2825	G protein-coupled receptor 1
GPR68	-1.4636	0.00356815	0.0481158	down	227	159	230	471	582	225	chr14:91232532-91264581	-	4000	protein-coding	hsa:8111	G protein-coupled receptor 68
GPR89A	2.26601	3.22666e-05	0.00101161	up	211	583	352	107	24	43	chr1:145607960-145670977	+	2546	protein-coding	hsa:653519	G protein-coupled receptor 89A
GPRC5C	-3.72151	0.00291757	0.0410041	down	10	0	0	27	53	23	chr17:74431341-74451658	+	4546	protein-coding	hsa:55890	G protein-coupled receptor, class C, group 5, member C
GPSM2	1.66876	0.00010989	0.00285385	up	504	1028	494	200	75	179	chr1:108875350-108934335	+	5609	protein-coding	hsa:29899	G-protein signaling modulator 2
GPT2	-1.24586	0.00321485	0.0443396	down	481	439	280	610	899	536	chr16:46884380-46931297	+	3982	protein-coding	hsa:84706	glutamic pyruvate transaminase (alanine aminotransferase) 2
GPX3	6.45971	1.834e-33	2.47509e-30	up	7759	58141	20492	225	182	235	chr5:151020438-151028993	+	1761	protein-coding	hsa:2878	glutathione peroxidase 3 (plasma)
GRIA1	7.53048	3.32351e-42	1.10623e-38	up	1275	1460	1025	9	5	1	chr5:153489615-153813873	+	5787	protein-coding	hsa:2890	glutamate receptor, ionotropic, AMPA 1
GRID1	-2.36823	0.000911584	0.0164753	down	32	19	8	52	117	49	chr10:85599555-86366493	-	5849	protein-coding	hsa:2894	glutamate receptor, ionotropic, delta 1
GRIN2A	-7.33361	3.41912e-07	1.96782e-05	down	0	0	1	25	27	73	chr16:9753404-10183364	-	14701	protein-coding	hsa:2903	glutamate receptor, ionotropic, N-methyl D-aspartate 2A
GSG2	2.18687	0.000196278	0.00462795	up	198	204	81	46	14	19	chr17:3723903-3726699	+	2797	protein-coding	hsa:83903	germ cell associated 2 (haspin)
GTSE1	2.69611	1.59139e-05	0.000564505	up	1339	634	251	59	116	76	chr22:46295879-46333699	+	5512	protein-coding	hsa:51512	G-2 and S-phase expressed 1
GUCY1A2	-3.03191	1.37285e-08	1.05047e-06	down	26	143	38	447	373	290	chr11:106674012-107018445	-	16219	protein-coding	hsa:2977	guanylate cyclase 1, soluble, alpha 2
GXYLT2	-2.76952	1.57703e-11	2.08575e-09	down	227	262	309	1064	1110	1828	chr3:72848522-72975374	+	1547	protein-coding	hsa:727936	glucoside xylosyltransferase 2
H2AFJ	1.14818	0.000874564	0.0160385	up	1236	1490	844	395	421	335	chr12:14774336-14778002	+	3667	protein-coding	hsa:55766	H2A histone family, member J
HACD1	1.30431	0.00284864	0.0403476	up	153	166	194	59	47	49	chr10:17589959-17617374	-	1307	protein-coding	hsa:9200	protein tyrosine phosphatase-like (proline instead of catalytic arginine), member A
HCK	4.93446	1.39812e-08	1.06572e-06	up	412	227	68	7	10	0	chr20:32052188-32101856	+	2221	protein-coding	hsa:3055	HCK proto-oncogene, Src family tyrosine kinase
HECW1	2.88182	3.05695e-06	0.000133589	up	446	190	135	42	16	24	chr7:43112580-43566001	+	9523	protein-coding	hsa:23072	HECT, C2 and WW domain containing E3 ubiquitin protein ligase 1
HEG1	-1.67324	2.73751e-05	0.000887514	down	7224	7271	6991	22147	9002	20677	chr3:124965710-125055958	-	9451	protein-coding	hsa:57493	heart development protein with EGF-like domains 1
HELLS	1.73874	9.28929e-07	4.74036e-05	up	702	1182	521	212	139	159	chr10:94545767-94613905	+	12516	protein-coding	hsa:3070	helicase, lymphoid-specific
HERPUD1	-1.18247	0.00178625	0.0279133	down	875	1723	1485	3303	1620	1900	chr16:56932090-56943881	+	1922	protein-coding	hsa:9709	homocysteine-inducible, endoplasmic reticulum stress-inducible, ubiquitin-like domain member 1
HES6	-2.85617	0.000195146	0.00461761	down	10	14	19	20	115	84	chr2:238238267-238240124	-	1454	protein-coding	hsa:55502	hes family bHLH transcription factor 6
HES7	6.86481	1.84974e-05	0.000638018	up	49	19	16	0	0	0	chr17:8120590-8126032	-	3276	protein-coding	hsa:84667	hes family bHLH transcription factor 7
HEYL	-4.72708	0.000359345	0.00770008	down	0	4	1	15	4	68	chr1:39623431-39639676	-	4160	protein-coding	hsa:26508	hes-related family bHLH transcription factor with YRPW motif-like
HIF3A	6.11488	5.59875e-06	0.000225884	up	2972	6167	1680	10	86	2	chr19:46297046-46343433	+	6106	protein-coding	hsa:64344	hypoxia inducible factor 3, alpha subunit
HIGD1A	1.54356	0.00359196	0.0483064	up	940	3432	2960	969	270	608	chr3:42782908-42804535	-	2938	protein-coding	hsa:25994	HIG1 hypoxia inducible domain family, member 1A
HIP1	1.32317	0.00316605	0.0438483	up	2718	2517	2936	682	1167	535	chr7:75533298-75738976	-	8046	protein-coding	hsa:3092	huntingtin interacting protein 1
HIPK2	1.93	7.35734e-11	8.71253e-09	up	11566	18328	13915	2846	2775	2619	chr7:139561570-139777894	-	15803	protein-coding	hsa:28996	homeodomain interacting protein kinase 2
HIST1H1A	2.62509	0.00137689	0.0227256	up	45	47	31	9	2	4	chr6:26017032-26017812	-	781	protein-coding	hsa:3024	histone cluster 1, H1a
HIST1H1B	2.59911	1.81042e-08	1.36438e-06	up	1557	1549	1013	139	244	101	chr6:27866792-27867581	-	790	protein-coding	hsa:3009	histone cluster 1, H1b
HIST1H1C	1.24421	6.8611e-05	0.00189258	up	2002	2853	2503	881	733	653	chr6:26055740-26056471	-	732	protein-coding	hsa:3006	histone cluster 1, H1c
HIST1H1D	1.9474	0.000305803	0.00668183	up	900	749	236	102	153	92	chr6:26234212-26234988	-	777	protein-coding	hsa:3007	histone cluster 1, H1d
HIST1H2AE	1.56255	0.00245814	0.0359353	up	106	159	100	50	20	21	chr6:26216920-26217483	+	564	protein-coding	hsa:3012	histone cluster 1, H2ae
HIST1H2AG	1.64478	0.00030032	0.00661996	up	805	732	553	122	232	125	chr6:27133038-27133535	+	498	protein-coding	hsa:8969	histone cluster 1, H2ag
HIST1H2AH	1.68904	0.000737674	0.0137941	up	325	377	268	38	102	71	chr6:27147082-27147562	+	481	protein-coding	hsa:85235	histone cluster 1, H2ah
HIST1H2AI	2.36775	0.000236889	0.00540674	up	75	78	48	7	9	12	chr6:27808199-27808667	+	469	protein-coding	hsa:8329	histone cluster 1, H2ai
HIST1H2AJ	2.6453	9.30459e-07	4.74036e-05	up	207	174	134	32	19	11	chr6:27814302-27814740	-	439	protein-coding	hsa:8331	histone cluster 1, H2aj
HIST1H2AM	1.80326	0.000607752	0.0117611	up	491	501	239	143	81	37	chr6:27892699-27893185	-	487	protein-coding	hsa:8336	histone cluster 1, H2am
HIST1H2BB	2.58361	0.000201228	0.00472237	up	63	72	40	6	5	10	chr6:26043227-26043657	-	431	protein-coding	hsa:3018	histone cluster 1, H2bb
HIST1H2BE	2.1509	0.000221143	0.00511755	up	109	104	62	23	12	11	chr6:26183796-26184230	+	435	protein-coding	hsa:8344	histone cluster 1, H2be
HIST1H2BF	2.25526	0.000456549	0.00934194	up	69	111	87	27	7	8	chr6:26199559-26199988	+	430	protein-coding	hsa:8343	histone cluster 1, H2bf
HIST1H2BI	1.7994	0.000227872	0.0052429	up	224	153	133	42	35	33	chr6:26272976-26273412	+	437	protein-coding	hsa:8346	histone cluster 1, H2bi
HIST1H2BJ	1.67173	0.00100172	0.017657	up	237	154	189	61	49	29	chr6:27132316-27132796	-	481	protein-coding	hsa:8970	histone cluster 1, H2bj
HIST1H2BL	2.55903	0.000281712	0.00622354	up	149	110	47	22	12	5	chr6:27807479-27807931	-	453	protein-coding	hsa:8340	histone cluster 1, H2bl
HIST1H2BM	2.18805	0.00371298	0.049382	up	65	100	58	23	11	2	chr6:27815044-27815489	+	446	protein-coding	hsa:8342	histone cluster 1, H2bm
HIST1H2BO	2.68481	8.59077e-08	5.74914e-06	up	379	343	192	50	36	19	chr6:27893425-27893891	+	467	protein-coding	hsa:8348	histone cluster 1, H2bo
HIST1H3A	2.05203	1.7673e-05	0.000614606	up	264	232	201	32	54	36	chr6:26020490-26020958	+	469	protein-coding	hsa:8350	histone cluster 1, H3a
HIST1H3B	2.08695	4.31181e-06	0.000182053	up	1337	1239	652	135	242	162	chr6:26031589-26032060	-	472	protein-coding	hsa:8358	histone cluster 1, H3b
HIST1H3C	2.08516	0.000336446	0.0072797	up	1253	764	441	83	231	101	chr6:26045411-26045869	+	459	protein-coding	hsa:8352	histone cluster 1, H3c
HIST1H3F	2.83172	6.51004e-07	3.4304e-05	up	573	397	209	30	62	27	chr6:26250142-26250607	-	466	protein-coding	hsa:8968	histone cluster 1, H3f
HIST1H3G	2.27842	0.000329325	0.00713336	up	990	667	454	32	178	97	chr6:26270918-26271384	-	467	protein-coding	hsa:8355	histone cluster 1, H3g
HIST1H3H	1.82564	0.000164394	0.00400869	up	708	484	281	132	108	70	chr6:27810064-27810536	+	473	protein-coding	hsa:8357	histone cluster 1, H3h
HIST1H3J	2.53059	0.000143305	0.00357742	up	234	127	67	12	26	16	chr6:27890315-27890792	-	478	protein-coding	hsa:8356	histone cluster 1, H3j
HIST1H4D	1.24243	0.00045243	0.0092862	up	464	626	374	153	162	126	chr6:26188710-26189076	-	367	protein-coding	hsa:8360	histone cluster 1, H4d
HIVEP1	-1.24684	0.00257834	0.0373402	down	681	807	819	2168	746	1262	chr6:12002096-12212034	+	10475	protein-coding	hsa:3096	human immunodeficiency virus type I enhancer binding protein 1
HIVEP3	1.78997	0.000713485	0.0134045	up	892	2580	482	215	332	190	chr1:41506365-42035925	-	13398	protein-coding	hsa:59269	human immunodeficiency virus type I enhancer binding protein 3
HJURP	2.09396	0.000200454	0.00470971	up	271	300	105	49	46	18	chr2:233836701-233854566	-	3189	protein-coding	hsa:55355	Holliday junction recognition protein
HMCN1	-2.07949	3.15168e-05	0.000994346	down	538	2550	1877	4020	4377	6049	chr1:185734526-186190953	+	18212	protein-coding	hsa:83872	hemicentin 1
HMGA2	1.26514	0.00219248	0.0329617	up	1259	1451	1269	696	275	286	chr12:65824460-65966291	+	4140	protein-coding	hsa:8091	high mobility group AT-hook 2
HMGN3	1.78146	0.00240046	0.0352497	up	67	399	274	53	38	58	chr6:79201245-79234738	-	1470	protein-coding	hsa:9324	high mobility group nucleosomal binding domain 3
HMMR	2.13235	0.000172356	0.00415715	up	115	199	78	23	10	30	chr5:163460511-163491945	+	3141	protein-coding	hsa:3161	hyaluronan-mediated motility receptor (RHAMM)
HMOX1	-2.0351	2.08768e-06	9.74137e-05	down	938	1161	1200	5790	2477	2047	chr22:35381067-35394214	+	1590	protein-coding	hsa:3162	heme oxygenase (decycling) 1
HN1	1.21169	0.000439183	0.00906088	up	1337	1681	1125	380	494	400	chr17:75135243-75154683	-	2294	protein-coding	hsa:51155	hematological and neurological expressed 1
HN1L	1.12085	0.00230814	0.0342465	up	780	1594	1156	561	294	324	chr16:1678277-1702072	+	3683	protein-coding	hsa:90861	hematological and neurological expressed 1-like
HOMER1	-1.21972	0.00165112	0.0261702	down	252	309	157	348	451	381	chr5:79373824-79514568	-	4728	protein-coding	hsa:9456	homer homolog 1 (Drosophila)
HOMER2	-1.67179	0.0026028	0.0376397	down	22	33	42	116	51	67	chr15:82836946-82986176	-	9320	protein-coding	hsa:9455	homer homolog 2 (Drosophila)
HOPX	5.7812	0.00174011	0.0273421	up	10	30	6	0	0	0	chr4:56647988-56681866	-	2737	protein-coding	hsa:84525	HOP homeobox
HOXC13	3.11363	0.0017122	0.0269459	up	149	31	84	19	0	7	chr12:53938792-53946544	+	2396	protein-coding	hsa:3229	homeobox C13
HPS5	1.36425	0.00118	0.0201416	up	1151	2393	2040	659	282	645	chr11:18278670-18322498	-	5221	protein-coding	hsa:11234	Hermansky-Pudlak syndrome 5
HS3ST3B1	1.69576	6.76789e-05	0.00187464	up	3429	3564	2211	683	932	419	chr17:14301050-14349404	+	5400	protein-coding	hsa:9953	heparan sulfate (glucosamine) 3-O-sulfotransferase 3B1
HS6ST1	1.68501	0.0010398	0.0181537	up	7813	12486	4117	1350	2798	956	chr2:128265480-128318597	-	3952	protein-coding	hsa:9394	heparan sulfate 6-O-sulfotransferase 1
HS6ST3	7.94052	4.08761e-08	2.90511e-06	up	85	31	58	0	0	0	chr13:96090634-96839562	+	7804	protein-coding	hsa:266722	heparan sulfate 6-O-sulfotransferase 3
HSD11B1	3.91968	1.55776e-06	7.66257e-05	up	643	995	777	97	1	27	chr1:209686180-209734950	+	1462	protein-coding	hsa:3290	hydroxysteroid (11-beta) dehydrogenase 1
HSPA12B	-4.57947	0.00117631	0.0200958	down	2	1	0	17	30	4	chr20:3732670-3753111	+	3148	protein-coding	hsa:116835	heat shock 70kD protein 12B
HSPA2	4.59786	7.46857e-22	4.14319e-19	up	753	956	798	24	11	41	chr14:64540468-64543237	+	2770	protein-coding	hsa:3306	heat shock 70kDa protein 2
HSPB1	1.33699	0.00262825	0.0378981	up	19061	23995	24937	3805	8781	6583	chr7:76302558-76304297	+	897	protein-coding	hsa:3315	heat shock 27kDa protein 1
HTR1B	4.03237	5.71702e-06	0.000230191	up	136	54	96	0	7	6	chr6:77460848-77464022	-	3175	protein-coding	hsa:3351	5-hydroxytryptamine (serotonin) receptor 1B, G protein-coupled
HUNK	-2.63388	0.000963193	0.0171749	down	12	19	24	24	164	48	chr21:31873315-32004064	+	7385	protein-coding	hsa:30811	hormonally up-regulated Neu-associated kinase
IARS	-1.26353	0.000348128	0.00749187	down	3845	7170	5416	13018	6138	9661	chr9:92210207-92293756	-	4712	protein-coding	hsa:3376	isoleucyl-tRNA synthetase
ID1	1.43976	0.0010399	0.0181537	up	2586	2385	3632	715	559	1122	chr20:31605283-31606515	+	1233	protein-coding	hsa:3397	inhibitor of DNA binding 1, dominant negative helix-loop-helix protein
IDS	-1.06552	0.000633481	0.0121764	down	1482	2468	1815	3737	2197	2844	chrX:149476990-149505354	-	7626	protein-coding	hsa:3423	iduronate 2-sulfatase
IER5L	-1.58334	0.000364514	0.00776917	down	990	1286	1005	1272	3057	2569	chr9:129175552-129178261	-	2710	protein-coding	hsa:389792	immediate early response 5-like
IGDCC4	-2.46746	6.87291e-05	0.00189323	down	186	274	73	350	1230	365	chr15:65381480-65423072	-	6677	protein-coding	hsa:57722	immunoglobulin superfamily, DCC subclass, member 4
IGF1	2.38002	0.00195242	0.0300895	up	59	302	404	82	13	19	chr12:102395867-102481839	-	7415	protein-coding	hsa:3479	insulin-like growth factor 1 (somatomedin C)
IGF2	4.2705	0.00209713	0.0318492	up	40	3	47	3	0	1	chr11:2129112-2149603	-	5170	protein-coding	hsa:3481	insulin-like growth factor 2
IGF2BP3	2.57395	0.000950319	0.0170214	up	146	108	95	27	1	18	chr7:23310209-23470674	-	4472	protein-coding	hsa:10643	insulin-like growth factor 2 mRNA binding protein 3
IGFBP2	4.97796	0.00104713	0.0182639	up	350	1409	6104	30	6	159	chr2:216632828-216664436	+	1430	protein-coding	hsa:3485	insulin-like growth factor binding protein 2, 36kDa
IGFBP5	-6.48687	1.20278e-20	5.71922e-18	down	223	354	924	53400	7049	47334	chr2:216672105-216695549	-	6239	protein-coding	hsa:3488	insulin-like growth factor binding protein 5
IGFN1	-3.24037	0.00104897	0.0182801	down	1	23	9	38	14	152	chr1:201190780-201228952	+	11965	protein-coding	hsa:91156	immunoglobulin-like and fibronectin type III domain containing 1
IGSF3	2.67733	6.15874e-05	0.00173969	up	510	330	178	23	73	17	chr1:116574398-116667755	-	7341	protein-coding	hsa:3321	immunoglobulin superfamily, member 3
IKZF2	2.5797	1.66358e-06	8.06392e-05	up	408	1112	1042	187	44	90	chr2:212999684-213152753	-	14994	protein-coding	hsa:22807	IKAROS family zinc finger 2 (Helios)
IL11	-7.88253	1.32885e-11	1.80534e-09	down	0	1	1	81	113	138	chr19:55364382-55370463	-	2378	protein-coding	hsa:3589	interleukin 11
IL16	1.30935	0.000499411	0.0100643	up	441	1087	534	233	189	156	chr15:81181844-81312763	+	8322	protein-coding	hsa:3603	interleukin 16
IL17RC	1.81541	0.000143871	0.00358708	up	4938	3342	3701	508	1165	813	chr3:9917074-9933627	+	2625	protein-coding	hsa:84818	interleukin 17 receptor C
IL17RD	-2.6143	2.73074e-08	1.99764e-06	down	26	36	46	184	174	130	chr3:57089982-57170317	-	8955	protein-coding	hsa:54756	interleukin 17 receptor D
IL17RE	3.87974	2.37991e-11	3.08631e-09	up	1000	1413	632	17	83	39	chr3:9902086-9916402	+	2834	protein-coding	hsa:132014	interleukin 17 receptor E
IL18	6.76147	3.54004e-05	0.0010944	up	7	44	35	0	0	0	chr11:112143251-112164117	-	1151	protein-coding	hsa:3606	interleukin 18
IL18R1	1.8471	0.000652728	0.0124505	up	307	330	231	98	19	66	chr2:102355817-102398777	+	3884	protein-coding	hsa:8809	interleukin 18 receptor 1
IL1A	-6.79598	0.000959522	0.0171248	down	0	0	0	32	0	16	chr2:112773915-112785398	-	2932	protein-coding	hsa:3552	interleukin 1, alpha
IL1B	-4.66568	1.19956e-05	0.000441332	down	1	19	1	302	26	30	chr2:112829758-112836842	-	1501	protein-coding	hsa:3553	interleukin 1, beta
IL1R1	1.83522	2.58093e-05	0.000839475	up	15605	28706	19741	6959	1914	4396	chr2:102069638-102179874	+	5213	protein-coding	hsa:3554	interleukin 1 receptor, type I
IL1R2	3.02558	0.00054682	0.010877	up	49	79	40	7	0	8	chr2:101991805-102028544	+	3938	protein-coding	hsa:7850	interleukin 1 receptor, type II
IL1RL1	8.04692	4.5219e-42	1.2901e-38	up	1896	3041	1541	13	0	5	chr2:102311502-102352367	+	4062	protein-coding	hsa:9173	interleukin 1 receptor-like 1
IL1RL2	2.4738	1.25265e-05	0.00045902	up	292	281	184	51	10	42	chr2:102186973-102242906	+	3400	protein-coding	hsa:8808	interleukin 1 receptor-like 2
IL1RN	-6.20783	0.00344321	0.0466832	down	4	2	0	349	15	1	chr2:113099365-113134016	+	2273	protein-coding	hsa:3557	interleukin 1 receptor antagonist
IL20RB	-2.09199	1.12997e-06	5.69866e-05	down	153	117	82	462	380	274	chr3:136957865-137011085	+	2776	protein-coding	hsa:53833	interleukin 20 receptor beta
IL26	-6.4728	0.000229936	0.00527446	down	0	0	0	7	12	16	chr12:68201349-68225791	-	1047	protein-coding	hsa:55801	interleukin 26
INHBA	-1.9701	0.000102253	0.00269567	down	590	482	1069	3548	1260	1883	chr7:41685101-41710532	-	7969	protein-coding	hsa:3624	inhibin, beta A
INHBB	6.38509	2.55599e-17	7.97588e-15	up	213	1531	414	1	9	6	chr2:120346143-120351807	+	3203	protein-coding	hsa:3625	inhibin, beta B
INHBE	-7.4918	8.34771e-18	2.95139e-15	down	0	5	0	239	243	125	chr12:57455313-57458008	+	2437	protein-coding	hsa:83729	inhibin, beta E
INMT	3.54158	2.50747e-10	2.75147e-08	up	363	1217	617	21	68	35	chr7:30752135-30757602	+	2559	protein-coding	hsa:11185	indolethylamine N-methyltransferase
INPP4B	1.74277	0.00290817	0.0409585	up	319	545	476	201	28	78	chr4:142023160-142846535	-	9004	protein-coding	hsa:8821	inositol polyphosphate-4-phosphatase, type II, 105kDa
INSC	3.25451	0.0030982	0.042998	up	44	159	153	0	1	25	chr11:15111416-15269675	+	3759	protein-coding	hsa:387755	inscuteable homolog (Drosophila)
INSIG1	-1.53109	0.00096724	0.0172317	down	2530	4846	1558	3694	7897	5578	chr7:155297776-155310235	+	3096	protein-coding	hsa:3638	insulin induced gene 1
IQGAP3	2.19231	0.000668371	0.0126642	up	2722	1323	671	167	447	132	chr1:156525405-156572604	-	6052	protein-coding	hsa:128239	IQ motif containing GTPase activating protein 3
IRAK3	1.84661	0.000408534	0.00851653	up	1503	3857	2004	976	216	306	chr12:66189198-66254622	+	8344	protein-coding	hsa:11213	interleukin-1 receptor-associated kinase 3
IRX5	-1.58326	0.000910513	0.0164709	down	170	242	178	226	589	414	chr16:54931199-54934485	+	2507	protein-coding	hsa:10265	iroquois homeobox 5
ISLR2	-4.69205	4.3042e-05	0.00128874	down	0	5	1	14	20	66	chr15:74128203-74141826	+	4817	protein-coding	hsa:57611	immunoglobulin superfamily containing leucine-rich repeat 2
ISM1	3.2518	3.60708e-05	0.00111168	up	31	127	41	6	4	4	chr20:13221771-13326734	+	2592	protein-coding	hsa:140862	isthmin 1, angiogenesis inhibitor
ITGA10	3.20684	3.20405e-15	7.44047e-13	up	3112	3295	1790	153	224	253	chr1:145891208-145910189	-	5269	protein-coding	hsa:8515	integrin, alpha 10
ITGA11	-2.78248	3.43546e-11	4.26146e-09	down	7229	7087	8740	33253	53095	29806	chr15:68297433-68432312	-	9502	protein-coding	hsa:22801	integrin, alpha 11
ITGA5	1.34937	0.00144445	0.0236258	up	78903	52182	43247	16075	20785	13723	chr12:54395261-54419266	-	4250	protein-coding	hsa:3678	integrin, alpha 5 (fibronectin receptor, alpha polypeptide)
ITGA9	2.28698	0.00108525	0.0188465	up	504	142	155	23	68	32	chr3:37452322-37819790	+	3962	protein-coding	hsa:3680	integrin, alpha 9
ITGB3	-2.39751	8.42969e-08	5.68748e-06	down	534	456	522	3180	980	2024	chr17:47253842-47312711	+	4894	protein-coding	hsa:3690	integrin, beta 3 (platelet glycoprotein IIIa, antigen CD61)
ITGB8	-1.18003	0.00175139	0.0274976	down	419	607	743	1036	975	945	chr7:20329819-20415759	+	9221	protein-coding	hsa:3696	integrin, beta 8
ITIH5	-3.46201	5.2037e-17	1.59882e-14	down	55	69	50	736	348	343	chr10:7559270-7666998	-	6823	protein-coding	hsa:80760	inter-alpha-trypsin inhibitor heavy chain family, member 5
ITPRIPL1	6.33798	0.000169508	0.00411331	up	30	22	9	0	0	0	chr2:96325324-96330507	+	4144	protein-coding	hsa:150771	inositol 1,4,5-trisphosphate receptor interacting protein-like 1
ITSN1	1.48436	4.51235e-05	0.00134502	up	2076	5201	3277	1164	649	872	chr21:33642400-33899861	+	17058	protein-coding	hsa:6453	intersectin 1 (SH3 domain protein)
JAG2	-3.51839	0.000138755	0.00348124	down	12	6	0	34	46	69	chr14:105140981-105168824	-	5835	protein-coding	hsa:3714	jagged 2
JMY	-1.20536	6.91166e-05	0.00190128	down	517	686	542	1106	941	879	chr5:79236102-79327215	+	9129	protein-coding	hsa:133746	junction mediating and regulatory protein, p53 cofactor
JUND	-1.63779	0.00149097	0.024228	down	2836	3010	1973	2325	8189	6427	chr19:18279694-18281656	-	1963	protein-coding	hsa:3727	jun D proto-oncogene
JUP	-1.66606	0.00262274	0.0378733	down	54	95	82	120	285	105	chr17:41754607-41786853	-	3508	protein-coding	hsa:3728	junction plakoglobin
KALRN	-2.33339	8.42461e-06	0.000322932	down	35	105	50	138	303	196	chr3:124033341-124726325	+	33331	protein-coding	hsa:8997	kalirin, RhoGEF kinase
KCNAB1	-3.28404	0.00332139	0.0454014	down	8	1	3	26	5	62	chr3:156118211-156540603	+	6186	protein-coding	hsa:7881	potassium voltage-gated channel, shaker-related subfamily, beta member 1
KCNB1	3.86789	2.09833e-06	9.76824e-05	up	56	65	57	3	1	5	chr20:49363877-49484033	-	11967	protein-coding	hsa:3745	potassium voltage-gated channel, Shab-related subfamily, member 1
KCND2	-1.48266	0.00057715	0.0112892	down	288	516	614	1329	604	1040	chr7:120273635-120750333	+	5960	protein-coding	hsa:3751	potassium voltage-gated channel, Shal-related subfamily, member 2
KCNG1	-2.90703	1.68316e-07	1.04069e-05	down	326	218	141	734	2064	867	chr20:51003656-51023176	-	4443	protein-coding	hsa:3755	potassium voltage-gated channel, subfamily G, member 1
KCNG2	3.91521	0.00178164	0.0278631	up	57	70	12	0	6	0	chr18:79797963-79901894	+	6205	protein-coding	hsa:26251	potassium voltage-gated channel, subfamily G, member 2
KCNH1	-2.39566	2.32083e-06	0.000107042	down	124	63	58	489	279	230	chr1:210678314-211134115	-	8106	protein-coding	hsa:3756	potassium voltage-gated channel, subfamily H (eag-related), member 1
KCNJ9	-3.95019	1.82594e-08	1.3709e-06	down	3	11	5	103	66	38	chr1:160055001-160090563	+	10852	protein-coding	hsa:3765	potassium inwardly-rectifying channel, subfamily J, member 9
KCNK3	-5.7969	0.00322792	0.0444585	down	0	0	0	6	9	7	chr2:26692713-26733420	+	5828	protein-coding	hsa:3777	potassium channel, subfamily K, member 3
KCNMA1	-2.55447	1.61723e-07	1.00892e-05	down	575	305	702	3383	1570	2442	chr10:76869601-77637819	-	12369	protein-coding	hsa:3778	potassium large conductance calcium-activated channel, subfamily M, alpha member 1
KCNS1	5.71943	0.000366446	0.00779371	up	25	53	7	1	0	0	chr20:45091214-45101112	-	6173	protein-coding	hsa:3787	potassium voltage-gated channel, delayed-rectifier, subfamily S, member 1
KCNS2	2.62253	0.00025493	0.00575278	up	291	102	147	10	14	43	chr8:98427022-98430797	+	3168	protein-coding	hsa:3788	potassium voltage-gated channel, delayed-rectifier, subfamily S, member 2
KCTD15	-1.70937	0.00054419	0.0108355	down	877	835	979	1121	3200	1996	chr19:33795540-33815761	+	4932	protein-coding	hsa:79047	potassium channel tetramerization domain containing 15
KCTD16	-2.34845	6.26125e-05	0.00175623	down	93	51	181	490	251	577	chr5:144170723-144485686	+	13939	protein-coding	hsa:57528	potassium channel tetramerization domain containing 16
KIAA0040	2.18821	0.00213616	0.0322702	up	77	53	96	10	6	22	chr1:175156986-175193300	-	5072	protein-coding	hsa:9674	KIAA0040
KIAA0101	2.27208	1.31019e-05	0.000475411	up	349	320	133	63	31	29	chr15:64364994-64387687	-	1567	protein-coding	hsa:9768	KIAA0101
KIAA0226L	2.63918	4.57553e-05	0.00135979	up	88	74	187	14	16	13	chr13:46342000-46390042	-	3979	protein-coding	hsa:80183	KIAA0226-like
KIAA1211	-4.22729	2.09555e-05	0.00070455	down	0	3	6	47	16	63	chr4:56170195-56330724	+	7661	protein-coding	hsa:57482	KIAA1211
KIAA1549	-2.02979	0.000452969	0.00928772	down	78	46	38	196	221	77	chr7:138831377-138981626	-	12658	protein-coding	hsa:57670	KIAA1549
KIAA1549L	-1.0441	0.00227628	0.033925	down	1159	1938	1707	2357	2643	2106	chr11:33376569-33674102	+	11640	protein-coding	hsa:25758	KIAA1549-like
KIAA1644	-3.30083	6.42478e-09	5.28022e-07	down	8	21	24	95	133	144	chr22:44243665-44331693	-	6851	protein-coding	hsa:85352	KIAA1644
KIAA1671	-1.76968	3.04848e-06	0.000133511	down	327	613	378	1000	1338	794	chr22:24952688-25197448	+	10807	protein-coding	hsa:85379	KIAA1671
KIF11	2.14992	3.0307e-07	1.75948e-05	up	589	705	347	119	53	98	chr10:92593068-92655395	+	5078	protein-coding	hsa:3832	kinesin family member 11
KIF14	2.28872	6.69151e-06	0.000265678	up	188	328	131	40	15	39	chr1:200551497-200620791	-	7451	protein-coding	hsa:9928	kinesin family member 14
KIF18A	2.52645	3.13985e-05	0.000992182	up	122	186	87	26	5	19	chr11:28020616-28108199	-	3998	protein-coding	hsa:81930	kinesin family member 18A
KIF18B	2.70126	4.85958e-05	0.00142512	up	1456	566	455	43	168	67	chr17:44924711-44947746	-	4590	protein-coding	hsa:146909	kinesin family member 18B
KIF20A	3.19051	2.93639e-14	6.23858e-12	up	553	612	298	41	39	35	chr5:138178728-138187715	+	3471	protein-coding	hsa:10112	kinesin family member 20A
KIF20B	2.01528	0.00017179	0.0041485	up	171	415	146	75	26	27	chr10:89701590-89774943	+	6450	protein-coding	hsa:9585	kinesin family member 20B
KIF23	1.81315	2.44624e-05	0.00080484	up	246	516	209	91	53	50	chr15:69414246-69448427	+	3723	protein-coding	hsa:9493	kinesin family member 23
KIF24	1.62682	0.00271687	0.0388393	up	164	149	69	42	27	22	chr9:34252380-34332972	-	7537	protein-coding	hsa:347240	kinesin family member 24
KIF2C	1.94376	4.11285e-05	0.00124263	up	744	577	307	91	128	87	chr1:44739704-44767767	+	3111	protein-coding	hsa:11004	kinesin family member 2C
KIF4A	2.75438	8.97925e-07	4.59807e-05	up	455	457	179	30	60	23	chrX:70290029-70420924	+	4501	protein-coding	hsa:24137	kinesin family member 4A
KIRREL3	-2.5417	1.53323e-05	0.000547765	down	89	51	41	144	406	211	chr11:126423493-127003460	-	4153	protein-coding	hsa:84623	kin of IRRE like 3 (Drosophila)
KLF2	-1.86858	0.000258471	0.00581298	down	712	959	786	934	3315	1976	chr19:16324826-16328662	+	2797	protein-coding	hsa:10365	Kruppel-like factor 2
KLF4	-1.94725	1.36692e-08	1.04996e-06	down	861	894	678	2110	2559	2119	chr9:107484852-107489720	-	2984	protein-coding	hsa:9314	Kruppel-like factor 4 (gut)
KLF6	1.09271	0.000573418	0.0112382	up	5850	9030	6736	2461	2709	2067	chr10:3775996-3785281	-	4662	protein-coding	hsa:1316	Kruppel-like factor 6
KLHDC7B	-8.70852	2.89722e-20	1.23107e-17	down	1	0	4	1072	120	505	chr22:50548033-50551023	+	2991	protein-coding	hsa:113730	kelch domain containing 7B
KLHL33	3.04407	0.00161015	0.0257869	up	58	44	22	2	1	8	chr14:20425852-20436509	-	5821	protein-coding	hsa:123103	kelch-like family member 33
KNTC1	1.54771	0.000973205	0.0172763	up	597	1153	625	318	80	195	chr12:122527114-122626409	+	6965	protein-coding	hsa:9735	kinetochore associated 1
KRT16	-3.66111	0.000443744	0.00913608	down	4	0	4	41	20	21	chr17:41609778-41612827	-	1718	protein-coding	hsa:3868	keratin 16, type I
KRT18	-2.98183	1.05658e-07	6.89572e-06	down	136	290	241	451	1167	2033	chr12:52948871-52952901	+	1467	protein-coding	hsa:3875	keratin 18, type I
KRT8	-2.02829	0.000130536	0.0033167	down	105	142	95	156	512	293	chr12:52897187-52949866	-	2150	protein-coding	hsa:3856	keratin 8, type II
LACC1	-2.19791	0.000602112	0.011681	down	149	448	324	2272	254	660	chr13:43878834-43893932	+	4917	protein-coding	hsa:144811	laccase (multicopper oxidoreductase) domain containing 1
LAD1	5.98575	0.00153753	0.0248229	up	19	31	2	0	0	0	chr1:201380838-201399541	-	2839	protein-coding	hsa:3898	ladinin 1
LAMA2	2.14288	1.38982e-09	1.32804e-07	up	20385	54263	32629	5719	5468	5677	chr6:128883141-129516566	+	12345	protein-coding	hsa:3908	laminin, alpha 2
LAMA3	2.65566	3.25751e-07	1.88023e-05	up	710	1264	917	138	34	164	chr18:23689443-23955066	+	10688	protein-coding	hsa:3909	laminin, alpha 3
LANCL2	-1.22746	0.000582211	0.0113659	down	268	512	339	529	665	640	chr7:55365448-55433742	+	4353	protein-coding	hsa:55915	LanC lantibiotic synthetase component C-like 2 (bacterial)
LARP6	-1.64433	3.07671e-05	0.00098155	down	1025	775	856	1742	2327	2076	chr15:70831524-70854265	-	2181	protein-coding	hsa:55323	La ribonucleoprotein domain family, member 6
LAYN	1.26837	0.000496273	0.0100213	up	708	966	865	286	292	188	chr11:111540280-111563464	+	4137	protein-coding	hsa:143903	layilin
LDLRAD3	1.33561	0.000245861	0.00557965	up	955	1195	812	418	245	202	chr11:35943981-36232136	+	3895	protein-coding	hsa:143458	low density lipoprotein receptor class A domain containing 3
LEF1	-4.01567	0.0014659	0.0238983	down	1	2	1	6	21	17	chr4:108047545-108168956	-	3602	protein-coding	hsa:51176	lymphoid enhancer-binding factor 1
LEP	11.6528	1.85953e-25	1.54737e-22	up	3315	2119	2979	1	1	0	chr7:128241201-128257629	+	3501	protein-coding	hsa:3952	leptin
LFNG	-2.32042	3.80108e-05	0.00116429	down	99	223	105	199	783	425	chr7:2512529-2529177	+	2374	protein-coding	hsa:3955	LFNG O-fucosylpeptide 3-beta-N-acetylglucosaminyltransferase
LGR4	-3.25417	3.82359e-15	8.77711e-13	down	177	477	294	2140	1364	2844	chr11:27365961-27472787	-	5247	protein-coding	hsa:55366	leucine-rich repeat containing G protein-coupled receptor 4
LGR5	5.74299	0.000198758	0.00467537	up	36	23	18	1	0	0	chr12:71439770-71586310	+	4611	protein-coding	hsa:8549	leucine-rich repeat containing G protein-coupled receptor 5
LHFPL2	-1.09485	0.0026748	0.0384028	down	1257	1191	899	2501	1220	1652	chr5:78485215-78648895	-	5045	protein-coding	hsa:10184	lipoma HMGIC fusion partner-like 2
LHX9	-6.43439	0.000488193	0.00989818	down	1	0	0	5	1	61	chr1:197912505-197935476	+	5231	protein-coding	hsa:56956	LIM homeobox 9
LIF	-1.5761	0.00117122	0.0200261	down	379	233	407	1303	509	603	chr22:30240447-30246851	-	3969	protein-coding	hsa:3976	leukemia inhibitory factor
LINGO1	-5.66866	0.000568029	0.0111765	down	0	1	0	9	16	14	chr15:77613024-77820900	-	3723	protein-coding	hsa:84894	leucine rich repeat and Ig domain containing 1
LMNB1	2.26438	9.99896e-05	0.00264489	up	1352	854	369	92	202	90	chr5:126776623-126837020	+	3481	protein-coding	hsa:4001	lamin B1
LMO3	5.81772	2.31428e-20	1.00475e-17	up	242	954	675	5	4	14	chr12:16548372-16610233	-	3954	protein-coding	hsa:55885	LIM domain only 3 (rhombotin-like 2)
LMOD1	1.34282	0.00158454	0.0254687	up	1311	2860	2174	389	718	626	chr1:201896456-201946588	-	3967	protein-coding	hsa:25802	leiomodin 1 (smooth muscle)
LNX1	2.16648	0.000107276	0.00280054	up	153	201	71	22	14	31	chr4:53458264-53652524	-	5334	protein-coding	hsa:84708	ligand of numb-protein X 1, E3 ubiquitin protein ligase
LOC100129940	1.97292	6.98863e-05	0.00191981	up	187	490	305	95	53	31	chr12:65851227-65882167	-	4743	protein-coding	hsa:100129940	uncharacterized LOC100129940
LOC101059915	-6.12597	0.00142696	0.023378	down	0	0	0	3	12	12	chrX:71667702-71671524	+	2289	protein-coding	hsa:101059915	putative uncharacterized protein CXorf49-like
LOC101060254	4.32833	1.1e-09	1.07161e-07	up	107	366	147	2	13	5	chr1:145506388-145567523	+	3165	protein-coding	hsa:101060254	myomegalin-like
LOC101928635	-3.15203	3.32683e-05	0.00103813	down	20	5	14	176	35	75	chr15:58106609-58431770	-	9264	protein-coding	hsa:101928635	uncharacterized LOC101928635
LOC101928841	4.14109	4.38558e-09	3.72327e-07	up	384	138	96	9	6	12	chr13:113399607-113420770	-	10000	protein-coding	hsa:101928841	collagen alpha-1(II) chain-like
LOC102723415	-3.56802	0.00233746	0.0345788	down	0	4	2	19	11	19	chr4:38599105-38610466	-	4032	protein-coding	hsa:102723415	uncharacterized LOC102723415
LOC102723750	-2.54858	0.00183872	0.0286213	down	7	6	4	30	25	18	chr15:74601853-74611502	-	2814	protein-coding	hsa:102723750	uncharacterized LOC102723750
LOC105369669	1.78372	0.00187031	0.029045	up	92	92	87	16	13	29	chr12:14746666-14770662	-	950	protein-coding		uncharacterized LOC105369669
LOC105370687	-1.81813	0.00286235	0.040429	down	80	65	30	67	202	164	chr14:103331672-103335046	-	3033	protein-coding		uncharacterized LOC105370687
LOC105373132	2.38183	0.00167414	0.026472	up	361	72	89	48	19	15	chr1:228646284-228650007	+	3724	protein-coding		uncharacterized LOC105373132
LOC105373989	6.76088	3.73188e-05	0.00114661	up	186	731	165	0	6	0	chr2:120342450-120345993	+	1294	protein-coding		serine/arginine repetitive matrix protein 1-like
LOC105378159	-2.40873	0.00149433	0.0242628	down	17	19	17	16	99	81	chr6:130288003-130386905	-	2355	protein-coding		uncharacterized LOC105378159
LOC107983954	-3.16069	0.000602443	0.011681	down	14	10	2	13	95	51	chrX:153476926-153483800	+	6057	protein-coding
LOC107984751	-3.40823	0.00362595	0.0485153	down	0	2	5	29	10	18	chr15:101476818-101485993	-	9144	protein-coding
LOC107985103	-4.47375	0.000741769	0.0138577	down	0	4	0	29	18	11	chr1:38046742-38056849	+	2093	protein-coding
LOC728485	5.58346	0.00368511	0.0491727	up	18	6	10	0	0	0	chr19:36773118-36777078	+	1885	protein-coding	hsa:728485	uncharacterized LOC728485
LOC81691	1.32391	0.00213116	0.0322191	up	156	189	141	65	41	37	chr16:20806429-20849668	+	2888	protein-coding	hsa:81691	exonuclease NEF-sp
LONP1	-1.60717	0.000647643	0.0123885	down	2770	1789	1388	2895	5597	4702	chr19:5691834-5720452	-	3204	protein-coding	hsa:9361	lon peptidase 1, mitochondrial
LOXL2	-2.256	1.66195e-07	1.03077e-05	down	13960	8122	8581	37940	43734	28453	chr8:23296897-23404209	-	3810	protein-coding	hsa:4017	lysyl oxidase-like 2
LPAR1	1.4068	0.000276486	0.00612162	up	6083	11887	8419	3802	1503	2002	chr9:110873252-111039259	-	4103	protein-coding	hsa:1902	lysophosphatidic acid receptor 1
LPCAT2	-1.3633	6.62421e-05	0.00183995	down	264	301	231	604	497	399	chr16:55509001-55586670	+	5388	protein-coding	hsa:54947	lysophosphatidylcholine acyltransferase 2
LPL	5.91695	0.00326312	0.0447581	up	9	44	1	0	0	0	chr8:19939071-19967259	+	3747	protein-coding	hsa:4023	lipoprotein lipase
LPXN	-1.51646	0.00031401	0.00683871	down	195	294	188	534	581	263	chr11:58526871-58578239	-	2919	protein-coding	hsa:9404	leupaxin
LRIG3	1.33681	2.77632e-05	0.000898638	up	1376	2588	1354	493	477	501	chr12:58869351-58920540	-	6556	protein-coding	hsa:121227	leucine-rich repeats and immunoglobulin-like domains 3
LRR1	1.56148	0.000935675	0.0168194	up	135	222	188	72	32	33	chr14:49598697-49614672	+	1965	protein-coding	hsa:122769	leucine rich repeat protein 1
LRRC49	-1.4384	0.00109445	0.0189733	down	66	117	87	260	104	174	chr15:70852671-71050097	+	3628	protein-coding	hsa:54839	leucine rich repeat containing 49
LRRC71	-3.56894	3.2118e-05	0.00100854	down	9	5	5	24	106	30	chr1:156920608-156941208	+	2307	protein-coding	hsa:149499	leucine rich repeat containing 71
LRRC73	-1.97015	0.00200443	0.0307218	down	26	30	15	32	83	78	chr6:43506965-43510343	-	1782	protein-coding	hsa:221424	leucine rich repeat containing 73
LRRC8B	3.10997	5.13019e-06	0.000211247	up	169	516	264	13	8	54	chr1:89522627-89597861	+	8297	protein-coding	hsa:23507	leucine rich repeat containing 8 family, member B
LRRK2	2.12375	4.96156e-06	0.000205575	up	434	1248	1037	213	85	156	chr12:40224895-40369285	+	9314	protein-coding	hsa:120892	leucine-rich repeat kinase 2
LRRN4CL	-2.02782	2.96395e-07	1.73662e-05	down	409	567	271	874	1369	1289	chr11:62686402-62689899	-	2585	protein-coding	hsa:221091	LRRN4 C-terminal like
LSP1	-2.62944	3.25466e-06	0.000141919	down	230	304	118	636	1646	453	chr11:1852970-1892263	+	2016	protein-coding	hsa:4046	lymphocyte-specific protein 1
LTBP1	1.1458	0.00240869	0.0353446	up	6141	7637	8339	3662	1617	2299	chr2:32947129-33399509	+	6329	protein-coding	hsa:4052	latent transforming growth factor beta binding protein 1
LURAP1L	-1.80571	6.74083e-07	3.53336e-05	down	246	426	326	1240	620	702	chr9:12774990-12823060	+	2690	protein-coding	hsa:286343	leucine rich adaptor protein 1-like
LY6K	2.90896	4.25109e-07	2.37811e-05	up	165	427	150	14	35	16	chr8:142699791-142704170	+	1961	protein-coding	hsa:54742	lymphocyte antigen 6 complex, locus K
LYPD1	-3.52975	1.20955e-07	7.76307e-06	down	12	27	16	46	209	171	chr2:132643280-132671579	-	3921	protein-coding	hsa:116372	LY6/PLAUR domain containing 1
LYVE1	5.25246	0.00133657	0.0222069	up	15	14	25	0	0	1	chr11:10557866-10568818	-	2500	protein-coding	hsa:10894	lymphatic vessel endothelial hyaluronan receptor 1
MAB21L3	-2.30965	0.000112244	0.00290366	down	14	44	42	143	56	162	chr1:116072744-116135240	+	3577	protein-coding	hsa:126868	mab-21-like 3 (C. elegans)
MAD2L1	2.28527	0.000406126	0.00848405	up	73	153	96	23	4	21	chr4:120059422-120066858	-	1438	protein-coding	hsa:4085	MAD2 mitotic arrest deficient-like 1 (yeast)
MAFG	-1.35811	0.00344852	0.0467234	down	2333	1535	1279	2150	4174	3292	chr17:81918269-81927711	-	5972	protein-coding	hsa:4097	v-maf avian musculoaponeurotic fibrosarcoma oncogene homolog G
MANBA	-1.15162	0.000571029	0.0112244	down	591	1040	740	1750	946	1139	chr4:102631486-102760998	-	4441	protein-coding	hsa:4126	mannosidase, beta A, lysosomal
MAOA	6.91547	6.20834e-49	3.09967e-45	up	1219	2417	2033	16	12	6	chrX:43654907-43746824	+	5438	protein-coding	hsa:4128	monoamine oxidase A
MAOB	4.6967	1.34071e-11	1.80915e-09	up	158	292	109	4	1	10	chrX:43766610-43882475	-	2745	protein-coding	hsa:4129	monoamine oxidase B
MAP1A	-1.64552	1.13712e-05	0.000421489	down	6655	8081	7708	12916	20516	17040	chr15:43510946-43531620	+	10565	protein-coding	hsa:4130	microtubule-associated protein 1A
MAP2	4.18643	4.05768e-10	4.24272e-08	up	1258	264	1006	58	15	42	chr2:209424047-209734118	+	10082	protein-coding	hsa:4133	microtubule-associated protein 2
MAP2K6	3.87386	8.12774e-05	0.00221143	up	50	556	93	25	0	7	chr17:69414697-69553854	+	13745	protein-coding	hsa:5608	mitogen-activated protein kinase kinase 6
MAP3K5	1.95226	2.12452e-05	0.000713089	up	735	1643	643	160	252	113	chr6:136557046-136793098	-	5585	protein-coding	hsa:4217	mitogen-activated protein kinase kinase kinase 5
MAPK8IP1	-3.13301	5.122e-12	7.63369e-10	down	51	106	53	276	529	447	chr11:45885496-45906465	+	3250	protein-coding	hsa:9479	mitogen-activated protein kinase 8 interacting protein 1
MAPRE3	-1.05158	0.00198962	0.0305181	down	143	213	141	263	221	255	chr2:26970371-27027219	+	2156	protein-coding	hsa:22924	microtubule-associated protein, RP/EB family, member 3
MARCH10	6.89834	5.09461e-06	0.000210216	up	29	33	28	0	0	0	chr17:62701314-62808381	-	3807	protein-coding	hsa:162333	membrane-associated ring finger (C3HC4) 10, E3 ubiquitin protein ligase
MARCH8	-1.37934	0.0028768	0.0405738	down	213	224	101	258	434	291	NW_003315935.1:295416-305254	-	5234	protein-coding	hsa:220972	membrane-associated ring finger (C3HC4) 8, E3 ubiquitin protein ligase
MARCKS	-1.87274	3.57712e-05	0.00110415	down	13337	13127	10171	17737	43613	33779	chr6:113857335-113863475	+	4306	protein-coding	hsa:4082	myristoylated alanine-rich protein kinase C substrate
MARS	-1.33757	2.81463e-05	0.000909563	down	3279	3299	2432	5864	5570	5201	chr12:57487953-57516655	+	2915	protein-coding	hsa:4141	methionyl-tRNA synthetase
MATN2	-2.42074	9.98897e-10	9.87573e-08	down	62	65	57	257	188	281	chr8:97869021-98036720	+	4172	protein-coding	hsa:4147	matrilin 2
MATN3	1.90799	0.000192362	0.00456798	up	215	194	351	47	39	68	chr2:19992052-20012694	-	2583	protein-coding	hsa:4148	matrilin 3
MCF2L	-3.23855	7.93332e-06	0.000307047	down	11	14	30	41	176	159	chr13:112894378-113099739	+	6626	protein-coding	hsa:23263	MCF.2 cell line derived transforming sequence-like
MCM10	2.21908	3.53598e-05	0.0010944	up	305	239	107	30	39	32	chr10:13161554-13211110	+	4550	protein-coding	hsa:55388	minichromosome maintenance complex component 10
MCM4	1.18518	0.00130159	0.0217523	up	1682	2048	997	575	534	377	chr8:47960203-47978160	+	4916	protein-coding	hsa:4173	minichromosome maintenance complex component 4
MCM6	1.21145	0.000630314	0.0121424	up	537	1188	602	300	186	222	chr2:135839626-135876477	-	3787	protein-coding	hsa:4175	minichromosome maintenance complex component 6
MCM8	1.8344	1.11646e-05	0.000415212	up	204	437	226	68	60	42	chr20:5950652-6000941	+	9689	protein-coding	hsa:84515	minichromosome maintenance complex component 8
MCTP1	4.58304	0.0028507	0.0403482	up	208	973	652	10	0	43	chr5:94703690-95284575	-	5160	protein-coding	hsa:79772	multiple C2 domains, transmembrane 1
MDGA2	-4.47911	0.00126649	0.0213263	down	0	0	4	20	6	45	chr14:46836518-47675319	-	8504	protein-coding	hsa:161357	MAM domain containing glycosylphosphatidylinositol anchor 2
MEGF6	-2.51496	0.000253278	0.00572845	down	4626	1290	3620	5082	25648	10074	chr1:3487942-3624757	-	7725	protein-coding	hsa:1953	multiple EGF-like-domains 6
MELK	1.9021	5.5156e-05	0.00158492	up	314	482	205	98	32	64	chr9:36572862-36677683	+	2747	protein-coding	hsa:9833	maternal embryonic leucine zipper kinase
MEST	-4.52166	3.57477e-11	4.4069e-09	down	88	56	66	1754	172	1867	chr7:130486175-130506297	+	2505	protein-coding	hsa:4232	mesoderm specific transcript
MET	1.94359	3.73506e-07	2.13123e-05	up	764	1494	1341	316	186	184	chr7:116672359-116798386	+	6691	protein-coding	hsa:4233	MET proto-oncogene, receptor tyrosine kinase
METRNL	-1.52623	0.00133419	0.0221858	down	514	327	263	553	1016	753	NT_187612.1:8452-24134	-	1611	protein-coding	hsa:284207	meteorin, glial cell differentiation regulator-like
METTL7A	3.62611	2.81209e-24	2.05921e-21	up	6740	11614	5451	386	391	564	chr12:50923811-50932517	+	3735	protein-coding	hsa:25840	methyltransferase like 7A
METTL7B	4.29135	8.65786e-06	0.00032941	up	42	167	105	1	0	10	chr12:55681546-55684611	+	1506	protein-coding	hsa:196410	methyltransferase like 7B
MEX3B	-1.85	0.00123792	0.0209259	down	107	79	70	107	352	200	chr15:82041778-82046143	-	3530	protein-coding	hsa:84206	mex-3 RNA binding family member B
MFGE8	1.49974	2.36594e-05	0.000780994	up	27837	33602	23236	6295	8912	6115	chr15:88898683-88913469	-	2800	protein-coding	hsa:4240	milk fat globule-EGF factor 8 protein
MFNG	-5.59592	0.0018208	0.0283645	down	1	0	0	3	7	27	chr22:37469063-37486440	-	2129	protein-coding	hsa:4242	MFNG O-fucosylpeptide 3-beta-N-acetylglucosaminyltransferase
MGAM	3.90629	0.000460589	0.00940837	up	274	16	52	7	0	12	chr7:141986517-142106747	+	9305	protein-coding	hsa:8972	maltase-glucoamylase (alpha-glucosidase)
MGP	4.4531	1.54204e-11	2.05307e-09	up	812	2942	3906	93	23	144	chr12:14881181-14885919	-	1473	protein-coding	hsa:4256	matrix Gla protein
MICAL2	-1.67689	2.07616e-07	1.25646e-05	down	4348	5865	4808	12564	12959	9213	chr11:12110576-12281017	+	6626	protein-coding	hsa:9645	microtubule associated monooxygenase, calponin and LIM domain containing 2
MIOS	2.39332	3.47293e-07	1.99304e-05	up	817	1559	1479	301	84	167	chr7:7566875-7609144	+	5022	protein-coding	hsa:54468	missing oocyte, meiosis regulator, homolog (Drosophila)
MKI67	2.83968	1.61719e-09	1.52344e-07	up	2720	2553	996	218	265	142	chr10:128096659-128126405	-	12497	protein-coding	hsa:4288	marker of proliferation Ki-67
MKNK2	-1.62127	0.000951479	0.0170269	down	3744	2822	2070	3695	9426	5879	chr19:2037471-2051244	-	3785	protein-coding	hsa:2872	MAP kinase interacting serine/threonine kinase 2
MLKL	1.03345	0.0025614	0.0371217	up	337	493	392	154	145	132	chr16:74671855-74701187	-	2845	protein-coding	hsa:197259	mixed lineage kinase domain-like
MLPH	2.60867	5.2164e-09	4.35886e-07	up	1759	1362	1084	214	203	96	chr2:237486410-237555318	+	4110	protein-coding	hsa:79083	melanophilin
MMD	2.92408	9.13489e-08	6.04083e-06	up	540	698	759	134	25	46	chr17:55392613-55421993	-	2870	protein-coding	hsa:23531	monocyte to macrophage differentiation-associated
MMP11	-3.8304	3.90098e-05	0.00119123	down	1	24	2	31	100	97	NT_187633.1:9181-20678	+	2291	protein-coding	hsa:4320	matrix metallopeptidase 11 (stromelysin 3)
MMP16	-5.07761	6.00633e-19	2.35201e-16	down	9	23	30	448	271	814	chr8:88037232-88327488	-	6335	protein-coding	hsa:4325	matrix metallopeptidase 16 (membrane-inserted)
MMP19	1.69656	1.95403e-07	1.18976e-05	up	1467	2714	1421	465	310	448	chr12:55835430-55842983	-	3363	protein-coding	hsa:4327	matrix metallopeptidase 19
MMP7	8.78225	2.48666e-11	3.20394e-09	up	78	161	105	0	0	0	chr11:102520508-102530753	-	1125	protein-coding	hsa:4316	matrix metallopeptidase 7 (matrilysin, uterine)
MN1	-2.53508	1.75225e-06	8.40569e-05	down	1944	1119	1693	3604	10336	6354	chr22:27748277-27801498	-	7556	protein-coding	hsa:4330	meningioma (disrupted in balanced translocation) 1
MOB3B	3.15704	2.47998e-07	1.46966e-05	up	75	190	108	17	5	8	chr9:27325209-27529852	-	6525	protein-coding	hsa:79817	MOB kinase activator 3B
MOCOS	-1.51438	5.14139e-05	0.00149893	down	295	469	208	896	599	483	chr18:36187517-36268722	+	2727	protein-coding	hsa:55034	molybdenum cofactor sulfurase
MRVI1	2.88688	2.67688e-09	2.376e-07	up	2157	2780	3659	152	364	321	chr11:10573091-10693988	-	6366	protein-coding	hsa:10335	murine retrovirus integration site 1 homolog
MSC	-1.71024	3.93196e-05	0.00119886	down	1767	1510	762	2869	3577	3075	chr8:71841542-71844496	-	2058	protein-coding	hsa:9242	musculin
MT1A	8.19062	4.38121e-09	3.72327e-07	up	102	82	37	0	0	0	chr16:56638666-56640087	+	396	protein-coding	hsa:4489	metallothionein 1A
MT1E	4.323	6.18029e-32	7.26039e-29	up	4582	10088	5082	341	170	191	chr16:56625673-56627112	+	596	protein-coding	hsa:4493	metallothionein 1E
MT1F	5.56006	0.00322191	0.0444064	up	36	443	71	8	0	0	chr16:56657943-56659303	+	483	protein-coding	hsa:4494	metallothionein 1F
MT1G	6.81322	0.000258884	0.00581571	up	45	680	76	0	4	0	chr16:56666735-56668065	-	405	protein-coding	hsa:4495	metallothionein 1G
MT1H	5.16213	0.00376775	0.049964	up	8	50	4	1	0	0	chr16:56669814-56671129	+	397	protein-coding	hsa:4496	metallothionein 1H
MT1M	7.64829	5.95467e-27	5.96827e-24	up	652	1821	468	7	3	0	chr16:56632622-56633986	+	440	protein-coding	hsa:4499	metallothionein 1M
MT1X	5.3749	9.71034e-21	4.72988e-18	up	2730	13540	3576	88	160	55	chr16:56682470-56684196	+	404	protein-coding	hsa:4501	metallothionein 1X
MT2A	3.70265	7.17056e-17	2.10593e-14	up	37577	28414	17908	2370	1518	962	chr16:56608566-56609497	+	419	protein-coding	hsa:4502	metallothionein 2A
MTHFD1	1.32666	0.0018729	0.0290627	up	1026	2120	1180	688	223	344	chr14:64388041-64460007	+	3448	protein-coding	hsa:4522	methylenetetrahydrofolate dehydrogenase (NADP+ dependent) 1, methenyltetrahydrofolate cyclohydrolase, formyltetrahydrofolate synthetase
MTHFD1L	-1.11077	0.000184593	0.00439394	down	1927	2236	1813	3401	2756	3292	chr6:150865679-151101887	+	5718	protein-coding	hsa:25902	methylenetetrahydrofolate dehydrogenase (NADP+ dependent) 1-like
MTSS1	1.50636	0.000151433	0.00373722	up	1344	2402	1282	285	393	546	chr8:124550770-124728507	-	16499	protein-coding	hsa:9788	metastasis suppressor 1
MXD1	-1.67102	0.000325245	0.00707566	down	86	174	219	475	248	415	chr2:69915041-69942945	+	5617	protein-coding	hsa:4084	MAX dimerization protein 1
MXRA5	-1.78867	0.000184282	0.00439262	down	950	1108	2345	3628	3434	4504	chrX:3308565-3347098	-	10243	protein-coding	hsa:25878	matrix-remodelling associated 5
MYBL1	1.85323	0.000214772	0.00499908	up	135	192	126	43	32	16	chr8:66562175-66613290	-	5248	protein-coding	hsa:4603	v-myb avian myeloblastosis viral oncogene homolog-like 1
MYBPHL	4.56965	0.000257004	0.00579304	up	56	21	16	1	1	1	chr1:109292365-109309394	-	4142	protein-coding	hsa:343263	myosin binding protein H-like
MYCBP2	1.27586	0.00286383	0.040429	up	6091	16708	12005	5103	1949	3363	chr13:77044657-77327066	-	15406	protein-coding	hsa:23077	MYC binding protein 2, E3 ubiquitin protein ligase
MYH15	-6.01097	4.69714e-20	1.91442e-17	down	8	7	3	490	108	279	chr3:108380369-108549462	-	7074	protein-coding	hsa:22989	myosin, heavy chain 15
MYL3	5.84459	0.000941371	0.0168969	up	14	18	12	0	0	0	chr3:46857867-46863483	-	929	protein-coding	hsa:4634	myosin, light chain 3, alkali; ventricular, skeletal, slow
MYO16	6.71837	8.0396e-17	2.32694e-14	up	187	270	264	2	3	0	NW_013171811.1:25090-116873	+	1043	protein-coding	hsa:23026	myosin XVI
MYPN	6.12378	1.54836e-18	5.94659e-16	up	469	766	991	8	0	16	chr10:68087908-68212017	+	6153	protein-coding	hsa:84665	myopalladin
NACAD	-2.29386	0.00118864	0.0202545	down	127	82	50	74	557	257	chr7:45080432-45089443	-	4761	protein-coding	hsa:23148	NAC alpha domain containing
NAGS	4.83942	2.29282e-09	2.05336e-07	up	410	407	218	5	20	0	chr17:44004546-44009068	+	2072	protein-coding	hsa:162417	N-acetylglutamate synthase
NAV2	1.59159	2.8337e-05	0.000914247	up	14334	12032	9241	2924	3430	2300	chr11:19345200-20121601	+	12691	protein-coding	hsa:89797	neuron navigator 2
NBPF20	1.73838	0.000253605	0.00572936	up	122	314	193	49	28	56	chr1:145289900-145405778	-	18450	protein-coding	hsa:100288142	neuroblastoma breakpoint family, member 20
NCAPG	2.56415	1.44707e-09	1.37616e-07	up	457	779	289	57	48	74	chr4:17810813-17844865	+	4753	protein-coding	hsa:64151	non-SMC condensin I complex, subunit G
NCAPG2	1.70496	8.41581e-06	0.000322932	up	665	991	446	205	143	112	chr7:158631169-158704831	-	5286	protein-coding	hsa:54892	non-SMC condensin II complex, subunit G2
NCAPH	1.90756	0.00141559	0.0232299	up	260	206	84	33	51	21	chr2:96335741-96377095	+	6059	protein-coding	hsa:23397	non-SMC condensin I complex, subunit H
NCKAP5	-4.0947	2.21509e-10	2.47137e-08	down	58	21	26	885	155	418	chr2:132671788-133675181	-	11571	protein-coding	hsa:344148	NCK-associated protein 5
NDC80	2.71926	2.44659e-07	1.45853e-05	up	133	306	121	22	11	26	chr18:2571511-2616635	+	2172	protein-coding	hsa:10403	NDC80 kinetochore complex component
NDUFA4L2	-2.15165	0.000550954	0.010905	down	341	70	133	998	494	474	chr12:57234903-57240762	-	1803	protein-coding	hsa:56901	NADH dehydrogenase (ubiquinone) 1 alpha subcomplex, 4-like 2
NEBL	11.2933	2.35225e-19	9.39538e-17	up	767	1511	1454	1	0	0	chr10:20779973-21174187	-	10040	protein-coding	hsa:10529	nebulette
NEDD9	3.31469	8.57146e-18	2.95139e-15	up	3019	6969	5082	473	365	244	chr6:11183298-11382348	-	4976	protein-coding	hsa:4739	neural precursor cell expressed, developmentally down-regulated 9
NEGR1	2.25317	5.85744e-08	4.07592e-06	up	888	2785	1836	372	210	238	chr1:71402942-72282850	-	5669	protein-coding	hsa:257194	neuronal growth regulator 1
NEIL3	2.03978	0.000906441	0.0164709	up	108	82	59	24	10	12	chr4:177309837-177362938	+	2402	protein-coding	hsa:55247	nei endonuclease VIII-like 3 (E. coli)
NEK2	3.48882	2.45078e-06	0.000110683	up	79	138	56	8	8	1	chr1:211658256-211675630	-	2143	protein-coding	hsa:4751	NIMA-related kinase 2
NEK7	-2.14596	6.86001e-08	4.71698e-06	down	964	1914	2213	6708	4541	5386	chr1:198156978-198322420	+	4243	protein-coding	hsa:140609	NIMA-related kinase 7
NETO2	2.56245	7.4737e-06	0.000292089	up	96	417	369	29	39	36	chr16:47081520-47144025	-	3692	protein-coding	hsa:81831	neuropilin (NRP) and tolloid (TLL)-like 2
NEXN	1.80465	2.52636e-05	0.000824412	up	586	1811	1126	300	148	265	chr1:77888515-77946329	+	5631	protein-coding	hsa:91624	nexilin (F actin binding protein)
NFIL3	1.49991	0.00360325	0.0484257	up	721	2434	933	603	157	259	chr9:91409045-91425063	-	2228	protein-coding	hsa:4783	nuclear factor, interleukin 3 regulated
NGEF	-3.37391	0.00206628	0.0314525	down	1	32	23	5	258	104	chr2:232878686-233013241	-	3184	protein-coding	hsa:25791	neuronal guanine nucleotide exchange factor
NGF	-1.89503	0.00297022	0.0415976	down	258	49	160	738	279	416	chr1:115285915-115338253	-	4088	protein-coding	hsa:4803	nerve growth factor (beta polypeptide)
NHS	-1.19632	0.00342837	0.0465531	down	154	262	240	350	449	276	chrX:17375420-17735994	+	8824	protein-coding	hsa:4810	Nance-Horan syndrome (congenital cataracts and dental anomalies)
NID1	1.75	1.14813e-06	5.77566e-05	up	31143	50072	25163	6171	8965	6760	chr1:235975830-236065181	-	5883	protein-coding	hsa:4811	nidogen 1
NKD1	7.17602	1.91648e-07	1.17046e-05	up	75	115	34	0	1	0	chr16:50548330-50649249	+	18635	protein-coding	hsa:85407	naked cuticle homolog 1 (Drosophila)
NOG	4.04994	5.47448e-07	3.00359e-05	up	664	668	362	1	49	19	chr17:56593699-56595590	+	1892	protein-coding	hsa:9241	noggin
NOV	-2.50688	5.94019e-05	0.00169232	down	121	30	78	301	207	522	chr8:119416312-119424438	+	2601	protein-coding	hsa:4856	nephroblastoma overexpressed
NOX4	1.96354	0.0026591	0.03826	up	64	376	383	50	28	73	chr11:89324353-89589611	-	4604	protein-coding	hsa:50507	NADPH oxidase 4
NPNT	3.84882	0.000102314	0.00269567	up	41	42	86	2	0	7	chr4:105895440-105971671	+	4723	protein-coding	hsa:255743	nephronectin
NPR1	1.97136	0.00116003	0.0199029	up	1195	1998	769	65	376	225	chr1:153678617-153693992	+	4185	protein-coding	hsa:4881	natriuretic peptide receptor 1
NPR3	2.05756	9.11603e-05	0.00243716	up	1062	1196	1587	272	81	352	chr5:32689076-32791724	+	7450	protein-coding	hsa:4883	natriuretic peptide receptor 3
NPY2R	5.77497	0.000271223	0.00601946	up	26	54	8	0	0	1	chr4:155173514-155217078	+	4054	protein-coding	hsa:4887	neuropeptide Y receptor Y2
NQO1	-1.12196	0.00318555	0.0440725	down	1040	3057	1773	3916	2354	2718	chr16:69709401-69726668	-	2591	protein-coding	hsa:1728	NAD(P)H dehydrogenase, quinone 1
NR1D2	-1.77349	1.31404e-05	0.000475411	down	354	638	523	2024	755	1071	chr3:23945260-23980618	+	5365	protein-coding	hsa:9975	nuclear receptor subfamily 1, group D, member 2
NR1H3	1.983	4.73083e-05	0.0013935	up	467	631	243	87	106	44	chr11:47248300-47269033	+	1931	protein-coding	hsa:10062	nuclear receptor subfamily 1, group H, member 3
NR2F1	3.16537	1.96619e-13	3.66979e-11	up	3159	2982	2581	146	236	321	chr5:93583337-93594613	+	3728	protein-coding	hsa:7025	nuclear receptor subfamily 2, group F, member 1
NRCAM	3.57188	1.04513e-08	8.31569e-07	up	2222	1707	1880	266	26	100	chr7:108147626-108456442	-	9817	protein-coding	hsa:4897	neuronal cell adhesion molecule
NRG1	-2.92697	2.74775e-15	6.53278e-13	down	253	302	152	1464	1405	978	chr8:31639222-32771716	+	10388	protein-coding	hsa:3084	neuregulin 1
NRK	2.19463	0.000194093	0.00459814	up	260	313	295	72	57	12	chrX:105821944-105958610	+	8062	protein-coding	hsa:203447	Nik related kinase
NT5DC3	1.3085	0.00156806	0.0252342	up	964	958	1457	451	245	351	chr12:103746315-103841238	-	7214	protein-coding	hsa:51559	5'-nucleotidase domain containing 3
NTM	-4.16577	1.97564e-15	4.81164e-13	down	86	73	181	1072	1771	1758	chr11:131370326-132336822	+	8121	protein-coding	hsa:50863	neurotrimin
NTN4	-2.79946	2.73427e-06	0.000122161	down	227	99	431	1903	778	1605	chr12:95657807-95790758	-	3615	protein-coding	hsa:59277	netrin 4
NTRK3	-7.30438	3.94151e-06	0.000168196	down	0	0	0	19	10	35	chr15:87859749-88256796	-	20354	protein-coding	hsa:4916	neurotrophic tyrosine kinase, receptor, type 3
NUAK1	-1.4404	1.92856e-06	9.10526e-05	down	1797	2392	1446	3686	3704	3526	chr12:106063347-106140033	-	6821	protein-coding	hsa:9891	NUAK family, SNF1-like kinase, 1
NUDT14	-2.04792	2.15408e-05	0.000718181	down	52	86	31	142	204	133	chr14:105172937-105181323	-	1042	protein-coding	hsa:256281	nudix (nucleoside diphosphate linked moiety X)-type motif 14
NUPR1	-1.72763	0.00035034	0.00753137	down	1815	2111	1131	2274	6124	3172	chr16:28537341-28539174	-	912	protein-coding	hsa:26471	nuclear protein, transcriptional regulator, 1
NUSAP1	2.73827	1.27684e-07	8.14692e-06	up	363	424	159	57	21	26	chr15:41332694-41381050	+	3114	protein-coding	hsa:51203	nucleolar and spindle associated protein 1
NXPH3	2.46382	0.00052894	0.0105846	up	200	69	183	9	32	21	chr17:49575936-49583810	+	5553	protein-coding	hsa:11248	neurexophilin 3
NXPH4	-2.87484	1.73414e-06	8.34517e-05	down	159	45	92	322	651	685	chr12:57216795-57226449	+	1804	protein-coding	hsa:11247	neurexophilin 4
OBSCN	-2.18535	0.00139659	0.0229936	down	136	80	70	104	614	204	chr1:228208013-228381431	+	28336	protein-coding	hsa:84033	obscurin, cytoskeletal calmodulin and titin-interacting RhoGEF
OIP5	2.6119	0.000224934	0.00519324	up	98	64	47	6	12	7	chr15:41309268-41332621	-	1236	protein-coding	hsa:11339	Opa interacting protein 5
OLFML2B	1.2566	0.00229244	0.0340897	up	1019	2910	1156	439	381	621	chr1:161983192-162024465	-	7268	protein-coding	hsa:25903	olfactomedin-like 2B
OMD	5.62974	6.02896e-11	7.25328e-09	up	57	437	340	8	4	0	chr9:92414245-92424554	-	2542	protein-coding	hsa:4958	osteomodulin
OPCML	-7.66491	1.88538e-20	8.36732e-18	down	4	3	0	204	571	201	chr11:132403361-133532983	-	18673	protein-coding	hsa:4978	opioid binding protein/cell adhesion molecule-like
OPN3	2.04145	4.68467e-07	2.60606e-05	up	572	1204	677	115	107	193	chr1:241593150-241640399	-	2632	protein-coding	hsa:23596	opsin 3
OSBPL8	-1.35539	0.000749648	0.0139787	down	1702	4596	3081	7987	3542	5702	chr12:76351797-76559809	-	7333	protein-coding	hsa:114882	oxysterol binding protein-like 8
OSGIN1	-2.26467	3.50016e-05	0.00108543	down	91	82	26	161	275	236	chr16:83953222-83966332	+	1940	protein-coding	hsa:29948	oxidative stress induced growth inhibitor 1
OTUD1	-1.46919	0.00193138	0.0298111	down	300	355	177	330	768	497	chr10:23439269-23442381	+	3113	protein-coding	hsa:220213	OTU deubiquitinase 1
OVCH1	2.97353	2.67315e-06	0.000119967	up	161	149	56	16	11	7	chr12:29426871-29499693	-	7990	protein-coding	hsa:341350	ovochymase 1
P2RX1	-6.97605	0.000204487	0.00477082	down	0	0	0	11	1	39	chr17:3896591-3916666	-	3540	protein-coding	hsa:5023	purinergic receptor P2X, ligand-gated ion channel, 1
P2RX6	-2.7514	0.000301583	0.00664049	down	2	26	11	43	59	70	chr22:21009699-21028013	+	3632	protein-coding	hsa:9127	purinergic receptor P2X, ligand-gated ion channel, 6
PAFAH1B3	-2.15437	0.00249129	0.03629	down	38	65	5	96	141	81	chr19:42297033-42302800	-	1098	protein-coding	hsa:5050	platelet-activating factor acetylhydrolase 1b, catalytic subunit 3 (29kDa)
PANK1	1.19897	0.00275877	0.0392977	up	236	370	248	110	97	60	chr10:89579497-89645572	-	6976	protein-coding	hsa:53354	pantothenate kinase 1
PAPLN	2.36358	1.24482e-08	9.74913e-07	up	1780	2034	926	268	249	143	chr14:73235842-73274640	+	5957	protein-coding	hsa:89932	papilin, proteoglycan-like sulfated glycoprotein
PAPPA2	-6.35121	2.88708e-24	2.05921e-21	down	32	36	66	5166	676	2891	chr1:176463159-176845601	+	9947	protein-coding	hsa:60676	pappalysin 2
PARM1	3.98865	3.68689e-10	3.93748e-08	up	248	322	478	24	3	24	chr4:74933075-75050115	+	5116	protein-coding	hsa:25849	prostate androgen-regulated mucin-like protein 1
PBK	3.60144	5.59342e-06	0.000225884	up	147	291	116	29	3	2	chr8:27809621-27838095	-	2117	protein-coding	hsa:55872	PDZ binding kinase
PCDH1	-8.25023	1.29639e-13	2.58901e-11	down	1	1	1	108	66	483	chr5:141852319-141878410	-	7915	protein-coding	hsa:5097	protocadherin 1
PCDH19	-3.91924	0.000370963	0.00787301	down	4	2	0	30	22	15	chrX:100291644-100410273	-	9756	protein-coding	hsa:57526	protocadherin 19
PCK2	-2.79021	2.91574e-12	4.54924e-10	down	615	656	431	2206	3714	2441	chr14:24094131-24104132	+	2627	protein-coding	hsa:5106	phosphoenolpyruvate carboxykinase 2 (mitochondrial)
PCNX2	-1.5332	3.09957e-05	0.000985693	down	533	725	766	2079	1076	1246	chr1:232984109-233295735	-	6817	protein-coding
PCSK1	3.55212	1.47359e-06	7.28444e-05	up	542	321	903	80	5	40	chr5:96390336-96433281	-	5166	protein-coding	hsa:5122	proprotein convertase subtilisin/kexin type 1
PCSK6	-3.22949	6.96878e-09	5.68055e-07	down	11	18	21	142	64	143	chr15:101303928-101489984	-	4554	protein-coding	hsa:5046	proprotein convertase subtilisin/kexin type 6
PCSK9	-2.16789	0.000614193	0.0118627	down	520	405	273	315	2012	1440	chr1:55039476-55064853	+	3710	protein-coding	hsa:255738	proprotein convertase subtilisin/kexin type 9
PDE1C	-2.40966	1.27338e-05	0.000463216	down	346	249	766	2213	1073	2449	chr7:31616777-32428224	-	9944	protein-coding	hsa:5137	phosphodiesterase 1C, calmodulin-dependent 70kDa
PDGFA	-1.88396	0.00035438	0.00761002	down	205	335	199	242	748	875	chr7:497245-520668	-	2809	protein-coding	hsa:5154	platelet-derived growth factor alpha polypeptide
PDGFD	2.86037	1.01331e-06	5.13624e-05	up	636	3642	1981	127	304	132	chr11:103907186-104164299	-	3993	protein-coding	hsa:80310	platelet derived growth factor D
PDGFRA	1.16401	0.00277878	0.039531	up	26307	57768	32303	18751	7168	11507	chr4:54229097-54298245	+	6789	protein-coding	hsa:5156	platelet-derived growth factor receptor, alpha polypeptide
PDGFRL	2.34876	9.18812e-05	0.00245315	up	409	170	455	86	25	54	chr8:17576433-17643133	+	1905	protein-coding	hsa:5157	platelet-derived growth factor receptor-like
PDIA2	-6.26697	0.00184289	0.0286638	down	0	0	0	1	19	9	chr16:283118-287209	+	1726	protein-coding	hsa:64714	protein disulfide isomerase family A, member 2
PDLIM1	1.47993	4.52127e-06	0.000190025	up	2419	3338	1962	824	654	514	chr10:95237568-95291148	-	1580	protein-coding	hsa:9124	PDZ and LIM domain 1
PDZRN4	7.26702	8.40166e-06	0.000322932	up	7	107	22	0	0	0	chr12:41188448-41574590	+	3819	protein-coding	hsa:29951	PDZ domain containing ring finger 4
PELI2	-1.70003	0.000931754	0.016764	down	156	186	59	523	234	194	chr14:56118330-56301586	+	14911	protein-coding	hsa:57161	pellino E3 ubiquitin protein ligase family member 2
PER1	2.45291	1.03967e-08	8.31275e-07	up	4507	6094	3501	388	847	549	chr17:8140470-8156405	-	4709	protein-coding	hsa:5187	period circadian clock 1
PER2	-1.82372	1.95636e-06	9.21471e-05	down	82	203	118	367	336	293	chr2:238244038-238290102	-	6342	protein-coding	hsa:8864	period circadian clock 2
PER3	-3.1671	1.80594e-15	4.45265e-13	down	146	105	129	859	726	987	chr1:7784285-7845181	+	6421	protein-coding	hsa:8863	period circadian clock 3
PF4	6.05319	5.20808e-06	0.000213574	up	21	49	108	0	1	1	chr4:73980825-73982124	-	856	protein-coding	hsa:5196	platelet factor 4
PGF	-1.8288	0.0024692	0.0360471	down	18	56	49	99	149	57	chr14:74941830-74955764	-	1911	protein-coding	hsa:5228	placental growth factor
PHC2	1.15965	0.00294382	0.0412859	up	12366	12784	7660	2955	4477	3022	chr1:33323623-33431017	-	4618	protein-coding	hsa:1912	polyhomeotic homolog 2 (Drosophila)
PHGDH	-3.34602	1.65318e-10	1.89746e-08	down	1836	1120	884	5324	14363	8520	chr1:119711737-119744226	+	2288	protein-coding	hsa:26227	phosphoglycerate dehydrogenase
PHKA1	2.2849	2.32905e-06	0.000107174	up	111	280	165	37	19	25	chrX:72578814-72714181	-	6790	protein-coding	hsa:5255	phosphorylase kinase, alpha 1 (muscle)
PHYHD1	1.50624	0.00191052	0.0295776	up	269	282	191	52	91	43	chr9:128920895-128942041	+	2137	protein-coding	hsa:254295	phytanoyl-CoA dioxygenase domain containing 1
PI16	-3.88182	4.64242e-08	3.28772e-06	down	1313	140	1599	14229	9521	13313	chr6:36948263-36964837	+	2190	protein-coding	hsa:221476	peptidase inhibitor 16
PIANP	-4.27131	0.00103164	0.0180666	down	0	7	0	13	52	14	chr12:6689726-6700843	-	3778	protein-coding	hsa:196500	PILR alpha associated neural protein
PIK3R1	2.23757	1.75513e-06	8.40569e-05	up	2449	9878	3861	1216	504	648	chr5:68215737-68301821	+	7767	protein-coding	hsa:5295	phosphoinositide-3-kinase, regulatory subunit 1 (alpha)
PITPNM2	-1.25109	0.00303551	0.0423635	down	685	599	435	787	1310	848	chr12:122983480-123110489	-	7058	protein-coding	hsa:57605	phosphatidylinositol transfer protein, membrane-associated 2
PKMYT1	2.4573	0.000677824	0.0128068	up	1101	467	218	38	152	44	chr16:2972791-2980539	-	2209	protein-coding	hsa:9088	protein kinase, membrane associated tyrosine/threonine 1
PKNOX2	-3.03052	4.74454e-08	3.34817e-06	down	48	21	28	187	136	284	chr11:125111997-125433389	+	6335	protein-coding	hsa:63876	PBX/knotted 1 homeobox 2
PKP1	-7.41286	0.000113281	0.00292669	down	0	0	0	1	4	62	chr1:201283452-201332993	+	5447	protein-coding	hsa:5317	plakophilin 1
PLA2R1	1.30476	0.00115934	0.0199029	up	1112	2129	1574	767	314	355	chr2:159928384-160062902	-	9501	protein-coding	hsa:22925	phospholipase A2 receptor 1, 180kDa
PLCB1	-1.80005	2.10545e-06	9.77859e-05	down	89	161	106	381	290	218	chr20:8132236-8884911	+	7207	protein-coding	hsa:23236	phospholipase C, beta 1 (phosphoinositide-specific)
PLCE1	1.31269	0.000540851	0.0107798	up	575	971	883	317	156	249	chr10:93993989-94329447	+	10194	protein-coding	hsa:51196	phospholipase C, epsilon 1
PLCXD3	8.63039	1.08695e-08	8.61405e-07	up	23	52	205	0	0	0	chr5:41306946-41510628	-	7739	protein-coding	hsa:345557	phosphatidylinositol-specific phospholipase C, X domain containing 3
PLEKHA2	1.51479	6.98454e-06	0.000275668	up	1398	2219	1049	503	331	330	chr8:38901235-38973912	+	5641	protein-coding	hsa:59339	pleckstrin homology domain containing, family A (phosphoinositide binding specific) member 2
PLEKHG5	-2.90851	0.000138382	0.00347931	down	53	48	35	114	536	55	chr1:6466092-6520061	-	5273	protein-coding	hsa:57449	pleckstrin homology domain containing, family G (with RhoGef domain) member 5
PLEKHG6	5.72573	0.0020936	0.0318198	up	18	18	5	0	0	0	chr12:6310436-6328506	+	3132	protein-coding	hsa:55200	pleckstrin homology domain containing, family G (with RhoGef domain) member 6
PLK1	2.07087	0.000515474	0.0103359	up	1539	883	367	101	241	135	chr16:23678772-23690367	+	2277	protein-coding	hsa:5347	polo-like kinase 1
PLK3	-1.20956	0.00271667	0.0388393	down	1581	1480	916	1830	2794	1961	chr1:44799952-44805995	+	2640	protein-coding	hsa:1263	polo-like kinase 3
PLK4	2.22183	0.00163031	0.0259355	up	92	129	50	28	4	11	chr4:127880861-127899224	+	3881	protein-coding	hsa:10733	polo-like kinase 4
PLPP1	1.31015	0.000605687	0.0117325	up	1262	2981	2652	701	590	702	chr5:55424842-55535370	-	1823	protein-coding
PLPP2	-2.52144	0.00313605	0.0434931	down	75	6	16	169	213	62	chr19:281040-291435	-	1381	protein-coding
PLSCR2	4.0747	0.000916911	0.0165417	up	66	49	14	6	0	0	chr3:146391363-146497163	-	5456	protein-coding	hsa:57047	phospholipid scramblase 2
PLXDC1	-4.45714	3.68219e-09	3.1561e-07	down	0	16	15	113	161	194	chr17:39063303-39151649	-	6252	protein-coding	hsa:57125	plexin domain containing 1
PLXNA2	1.30221	0.000216253	0.00502544	up	3544	3888	3526	973	1280	969	chr1:208022242-208244384	-	11684	protein-coding	hsa:5362	plexin A2
PLXNA4	1.52779	0.000389291	0.00818609	up	927	3761	1643	548	437	499	chr7:132123332-132648688	-	13544	protein-coding	hsa:91584	plexin A4
PMEPA1	-1.78742	0.00147057	0.023955	down	480	222	393	555	708	1617	chr20:57648392-57711536	-	4918	protein-coding	hsa:56937	prostate transmembrane protein, androgen induced 1
PNMA6A	-5.38666	0.000383991	0.00810902	down	2	0	0	5	27	29	chrX:153072414-153075019	+	2278	protein-coding	hsa:84968	paraneoplastic Ma antigen family member 6A
POLQ	2.99536	5.94276e-10	6.05524e-08	up	294	415	225	49	20	17	chr3:121431420-121546006	-	8780	protein-coding	hsa:10721	polymerase (DNA directed), theta
POSTN	-3.10438	3.43313e-10	3.70611e-08	down	5740	11909	19066	117990	62834	59912	chr13:37562582-37598844	-	3380	protein-coding	hsa:10631	periostin, osteoblast specific factor
POU3F3	5.4192	8.0771e-09	6.55723e-07	up	403	64	108	5	0	6	chr2:104854068-104858574	+	4507	protein-coding	hsa:5455	POU class 3 homeobox 3
PPARG	1.96681	4.4364e-06	0.000186918	up	392	927	387	135	59	112	chr3:12287850-12471054	+	3628	protein-coding	hsa:5468	peroxisome proliferator-activated receptor gamma
PPM1E	-6.85424	5.33361e-05	0.0015415	down	0	0	0	6	18	21	chr17:58755869-58985617	+	7500	protein-coding	hsa:22843	protein phosphatase, Mg2+/Mn2+ dependent, 1E
PPP1R14A	2.99172	6.19872e-11	7.41285e-09	up	1511	827	1358	105	122	127	chr19:38251237-38256591	-	777	protein-coding	hsa:94274	protein phosphatase 1, regulatory (inhibitor) subunit 14A
PPP1R15A	-1.44411	0.000856875	0.015772	down	2488	2461	1637	2955	6011	3730	chr19:48872392-48876062	+	2383	protein-coding	hsa:23645	protein phosphatase 1, regulatory subunit 15A
PPP2R2C	6.1695	2.15288e-17	6.93469e-15	up	795	559	209	4	1	11	chr4:6320578-6563600	-	4438	protein-coding	hsa:5522	protein phosphatase 2, regulatory subunit B, gamma
PRC1	2.51941	3.41719e-09	2.96716e-07	up	1189	1370	557	115	153	114	chr15:90966038-90994651	-	3190	protein-coding	hsa:9055	protein regulator of cytokinesis 1
PRDM16	-3.19019	5.79575e-06	0.000232891	down	22	5	26	94	98	188	chr1:3069025-3438621	+	8723	protein-coding	hsa:63976	PR domain containing 16
PRELP	3.78879	4.0291e-10	4.23501e-08	up	4236	829	3081	215	129	136	chr1:203475755-203491352	+	5820	protein-coding	hsa:5549	proline/arginine-rich end leucine-rich repeat protein
PRICKLE1	-1.10194	0.00108156	0.0187989	down	729	1643	948	1694	1734	1531	chr12:42458338-42589770	-	4321	protein-coding	hsa:144165	prickle homolog 1 (Drosophila)
PRKAG2	1.65655	3.57957e-07	2.04836e-05	up	600	833	634	179	128	170	chr7:151556114-151877231	-	6555	protein-coding	hsa:51422	protein kinase, AMP-activated, gamma 2 non-catalytic subunit
PRKD1	1.81937	4.92738e-08	3.46495e-06	up	2777	6580	3681	1012	717	865	chr14:29576479-29927693	-	7802	protein-coding	hsa:5587	protein kinase D1
PROS1	1.87053	0.000344797	0.00743623	up	715	2488	2232	528	163	398	chr3:93873037-93974090	-	3667	protein-coding	hsa:5627	protein S (alpha)
PRR11	1.28482	0.00343128	0.0465531	up	530	683	277	106	159	160	chr17:59155499-59206709	+	6473	protein-coding	hsa:55771	proline rich 11
PRR15	-1.89276	4.45287e-05	0.00132927	down	201	261	262	483	972	460	chr7:29563796-29567300	+	2486	protein-coding	hsa:222171	proline rich 15
PRR19	-6.28553	0.000389404	0.00818609	down	1	0	0	1	38	18	chr19:42302132-42310821	+	1530	protein-coding	hsa:284338	proline rich 19
PRRG3	-6.85977	0.000111323	0.00288732	down	0	0	0	5	31	8	chrX:151694606-151701591	+	1644	protein-coding	hsa:79057	proline rich Gla (G-carboxyglutamic acid) 3 (transmembrane)
PRSS12	-2.04716	0.00022584	0.00520214	down	196	133	279	376	966	523	chr4:118280038-118353042	-	4573	protein-coding	hsa:8492	protease, serine, 12 (neurotrypsin, motopsin)
PRUNE2	3.41335	3.93425e-12	5.95234e-10	up	3202	8166	9545	440	300	691	chr9:76611376-76906220	-	12766	protein-coding	hsa:158471	prune homolog 2 (Drosophila)
PSAT1	-3.32137	9.06357e-23	5.65652e-20	down	330	528	453	4303	2312	3043	chr9:78297075-78330093	+	2256	protein-coding	hsa:29968	phosphoserine aminotransferase 1
PSCA	3.17357	1.19996e-05	0.000441332	up	148	74	83	8	3	15	chr8:142670308-142682727	+	1176	protein-coding	hsa:8000	prostate stem cell antigen
PSRC1	2.00372	0.0012797	0.0214403	up	719	415	217	43	135	63	chr1:109279554-109283182	-	2045	protein-coding	hsa:84722	proline/serine-rich coiled-coil 1
PTGER2	4.01371	1.90808e-16	5.08083e-14	up	924	547	1005	51	40	28	chr14:52314298-52328606	+	2480	protein-coding	hsa:5732	prostaglandin E receptor 2 (subtype EP2), 53kDa
PTGER4	2.03266	0.00020433	0.00477082	up	245	281	122	47	49	17	chr5:40679930-40740932	+	3416	protein-coding	hsa:5734	prostaglandin E receptor 4 (subtype EP4)
PTGFRN	-1.59569	2.08633e-06	9.74137e-05	down	1409	2602	1364	4108	4259	2984	chr1:116909923-116990358	+	6312	protein-coding	hsa:5738	prostaglandin F2 receptor inhibitor
PTGS1	1.82511	2.25691e-06	0.000104335	up	14694	10936	8448	2294	2033	2810	chr9:122369906-122395703	+	9085	protein-coding	hsa:5742	prostaglandin-endoperoxide synthase 1 (prostaglandin G/H synthase and cyclooxygenase)
PTH1R	2.94662	0.00220033	0.0329966	up	77	337	116	1	37	4	chr3:46877690-46903799	+	3925	protein-coding	hsa:5745	parathyroid hormone 1 receptor
PTHLH	-3.68755	2.18219e-09	1.97197e-07	down	7	14	9	156	73	54	chr12:27958084-27974187	-	3861	protein-coding	hsa:5744	parathyroid hormone-like hormone
PTK2B	2.26777	2.54428e-08	1.88192e-06	up	7525	9452	6564	790	986	1707	chr8:27311482-27459391	+	4720	protein-coding	hsa:2185	protein tyrosine kinase 2 beta
PTPDC1	1.28298	0.000401458	0.0083953	up	467	1066	561	248	191	164	chr9:94030591-94109856	+	6448	protein-coding	hsa:138639	protein tyrosine phosphatase domain containing 1
PTPRB	-1.91575	0.000225327	0.00519631	down	44	105	96	200	125	340	chr12:70516850-70637440	-	11332	protein-coding	hsa:5787	protein tyrosine phosphatase, receptor type, B
PTPRE	-1.42956	0.00146527	0.0238983	down	153	119	84	354	175	197	chr10:127907061-128085855	+	6895	protein-coding	hsa:5791	protein tyrosine phosphatase, receptor type, E
PTPRF	-2.02682	2.04568e-05	0.000691275	down	1335	789	689	2382	3929	2137	chr1:43522238-43623672	+	7788	protein-coding	hsa:5792	protein tyrosine phosphatase, receptor type, F
PTPRN	-6.40015	5.2506e-22	2.99599e-19	down	14	8	1	728	478	239	chr2:219289623-219309573	-	3784	protein-coding	hsa:5798	protein tyrosine phosphatase, receptor type, N
PYGL	1.19208	0.000411959	0.00855222	up	1177	2452	1683	675	419	572	chr14:50905217-50944530	-	2846	protein-coding	hsa:5836	phosphorylase, glycogen, liver
QSOX1	-1.23688	0.0033947	0.0462138	down	16612	11311	10066	17401	26577	21826	chr1:180154833-180198034	+	3316	protein-coding	hsa:5768	quiescin Q6 sulfhydryl oxidase 1
RAB11FIP4	-3.26065	0.000184318	0.00439262	down	23	11	2	31	146	66	chr17:31391624-31538217	+	8628	protein-coding	hsa:84440	RAB11 family interacting protein 4 (class II)
RAB32	-1.14254	0.000530032	0.0105853	down	391	806	401	874	792	791	chr6:146543692-146554956	+	1209	protein-coding	hsa:10981	RAB32, member RAS oncogene family
RAB39B	-7.84215	5.7889e-07	3.11617e-05	down	0	0	0	73	12	14	chrX:155258234-155264589	-	3512	protein-coding	hsa:116442	RAB39B, member RAS oncogene family
RAB40A	2.73748	9.08165e-05	0.00243123	up	57	189	226	26	5	22	chrX:103493266-103519489	-	8310	protein-coding	hsa:142684	RAB40A, member RAS oncogene family
RACGAP1	2.00812	3.07896e-10	3.36011e-08	up	985	1479	807	229	174	178	chr12:49989162-50033136	-	3359	protein-coding	hsa:29127	Rac GTPase activating protein 1
RAD51	2.011	0.000174412	0.00420167	up	254	222	165	36	58	21	chr15:40694774-40732340	+	2347	protein-coding	hsa:5888	RAD51 recombinase
RAET1E	5.9131	0.000901528	0.0164474	up	11	12	21	0	0	0	chr6:149864399-149898353	-	3532	protein-coding	hsa:135250	retinoic acid early transcript 1E
RAI2	2.63795	6.87318e-08	4.71698e-06	up	148	261	155	15	26	22	chrX:17800049-17861346	-	2607	protein-coding	hsa:10742	retinoic acid induced 2
RAMP1	2.96455	9.83159e-06	0.00036838	up	145	462	371	8	49	27	chr2:237858714-237912117	+	1140	protein-coding	hsa:10267	receptor (G protein-coupled) activity modifying protein 1
RANBP3L	4.1915	0.000302269	0.00664826	up	12	161	39	1	6	0	chr5:36246919-36301936	-	4701	protein-coding	hsa:202151	RAN binding protein 3-like
RAP2B	-1.14176	0.000870816	0.0159844	down	1194	1690	1243	1739	2279	2452	chr3:153162212-153170624	+	8413	protein-coding	hsa:5912	RAP2B, member of RAS oncogene family
RAPGEF5	3.20619	5.29116e-05	0.00153145	up	56	85	46	10	1	4	chr7:22118290-22357133	-	8582	protein-coding	hsa:9771	Rap guanine nucleotide exchange factor (GEF) 5
RASA4	-1.93164	0.000145162	0.00361025	down	49	53	31	145	150	71	chr7:102579646-102616758	-	5606	protein-coding	hsa:10156	RAS p21 protein activator 4
RASA4B	-2.28423	0.000823728	0.0152321	down	97	99	35	120	516	125	chr7:102483139-102517777	-	3142	protein-coding	hsa:100271927	RAS p21 protein activator 4B
RASD1	3.44927	3.88682e-13	6.80909e-11	up	379	626	521	55	32	16	chr17:17494437-17496395	-	1748	protein-coding	hsa:51655	RAS, dexamethasone-induced 1
RASL10B	4.28722	8.4418e-18	2.95139e-15	up	781	975	566	20	46	17	chr17:35731660-35743521	+	4088	protein-coding	hsa:91608	RAS-like, family 10, member B
RASL11A	3.69124	2.76096e-09	2.43978e-07	up	113	202	157	5	5	16	chr13:27270327-27273690	+	1543	protein-coding	hsa:387496	RAS-like, family 11, member A
RASSF2	-3.5075	2.03085e-05	0.000687424	down	1	77	45	363	402	165	chr20:4780023-4823668	-	5674	protein-coding	hsa:9770	Ras association (RalGDS/AF-6) domain family member 2
RASSF4	2.11835	1.58878e-07	9.94656e-06	up	821	1546	527	196	108	162	chr10:44959753-44994724	+	4151	protein-coding	hsa:83937	Ras association (RalGDS/AF-6) domain family member 4
RASSF9	-2.25507	0.00115863	0.0199029	down	9	100	37	160	75	226	chr12:85800703-85836540	-	5564	protein-coding	hsa:9182	Ras association (RalGDS/AF-6) domain family (N-terminal) member 9
RBP1	-3.84555	2.38204e-06	0.000108555	down	4	10	2	29	80	42	chr3:139517434-139539829	-	1487	protein-coding	hsa:5947	retinol binding protein 1, cellular
RBP4	3.23011	0.000168506	0.00409508	up	127	77	108	19	0	8	chr10:93591836-93601744	-	1015	protein-coding	hsa:5950	retinol binding protein 4, plasma
RBPMS2	-2.92066	0.000175557	0.00421908	down	10	10	10	22	97	40	chr15:64739894-64775571	-	1996	protein-coding	hsa:348093	RNA binding protein with multiple splicing 2
RCAN3	1.1746	0.00223416	0.0334471	up	209	359	251	80	77	101	chr1:24502351-24537020	+	2782	protein-coding	hsa:11123	RCAN family member 3
RCSD1	8.98341	5.27236e-11	6.38148e-09	up	76	289	63	0	0	0	chr1:167630193-167708696	+	5392	protein-coding	hsa:92241	RCSD domain containing 1
RDH10	-2.30237	9.7694e-08	6.39687e-06	down	724	708	658	1871	1799	3890	chr8:73294602-73325285	+	3963	protein-coding	hsa:157506	retinol dehydrogenase 10 (all-trans)
REPS2	2.70471	2.00705e-05	0.000680524	up	93	596	141	28	34	19	chrX:16946691-17194274	+	7953	protein-coding	hsa:9185	RALBP1 associated Eps domain containing 2
RERG	6.12266	7.362e-31	8.16814e-28	up	673	697	431	8	3	8	chr12:15107782-15221803	-	2830	protein-coding	hsa:85004	RAS-like, estrogen-regulated, growth inhibitor
REV3L	1.71748	0.000970111	0.0172675	up	4627	13942	8490	3747	815	1461	chr6:111299031-111483715	-	15472	protein-coding	hsa:5980	REV3-like, polymerase (DNA directed), zeta, catalytic subunit
RFC2	1.2709	0.00340219	0.0462842	up	371	417	245	155	96	64	chr7:74231502-74254458	-	1846	protein-coding	hsa:5982	replication factor C (activator 1) 2, 40kDa
RFC3	1.95685	0.000708376	0.0133211	up	205	267	136	69	12	36	chr13:33818049-33973946	+	11440	protein-coding	hsa:5983	replication factor C (activator 1) 3, 38kDa
RFX2	-1.41783	0.00290398	0.0409283	down	222	141	112	276	398	260	chr19:5993164-6110653	-	4112	protein-coding	hsa:5990	regulatory factor X, 2 (influences HLA class II expression)
RGCC	6.25267	7.89324e-27	7.50648e-24	up	1479	2548	2844	8	39	16	chr13:41457406-41470877	+	2340	protein-coding	hsa:28984	regulator of cell cycle
RGMB	-1.02311	0.00293152	0.0411422	down	2812	3666	1807	5520	3196	3491	chr5:98768386-98796494	+	4828	protein-coding	hsa:285704	repulsive guidance molecule family member b
RGS4	2.37198	1.98249e-05	0.000673337	up	978	2837	2963	349	121	489	chr1:163068606-163076802	+	3480	protein-coding	hsa:5999	regulator of G-protein signaling 4
RGS7BP	-5.84536	0.000178057	0.00426888	down	0	0	3	17	1	117	chr5:64504565-64614661	+	8328	protein-coding	hsa:401190	regulator of G-protein signaling 7 binding protein
RHOH	4.52483	0.00227133	0.0338939	up	33	14	13	1	1	0	chr4:40191011-40244764	+	2268	protein-coding	hsa:399	ras homolog family member H
RHOJ	-2.60705	2.25357e-13	4.0546e-11	down	103	195	98	662	422	624	chr14:63204127-63293512	+	3713	protein-coding	hsa:57381	ras homolog family member J
RHPN1	-2.33789	0.00243522	0.0356313	down	17	7	6	27	37	49	chr8:143368827-143384220	+	4576	protein-coding	hsa:114822	rhophilin, Rho GTPase binding protein 1
RHPN2	-2.3631	0.00175659	0.0275577	down	17	8	31	54	40	131	chr19:32978592-33064918	-	3531	protein-coding	hsa:85415	rhophilin, Rho GTPase binding protein 2
RIMS3	-5.42188	1.48793e-07	9.46353e-06	down	5	1	1	16	56	149	chr1:40620680-40692104	-	7229	protein-coding	hsa:9783	regulating synaptic membrane exocytosis 3
RIN3	-1.83652	9.74087e-05	0.00258347	down	1658	849	838	2600	3771	2557	chr14:92513773-92688994	+	3852	protein-coding	hsa:79890	Ras and Rab interactor 3
RNASEH2A	1.64803	0.000257872	0.00580604	up	582	548	280	81	117	123	chr19:12802054-12813648	+	1324	protein-coding	hsa:10535	ribonuclease H2, subunit A
RNASET2	-1.37585	0.00101633	0.0178829	down	65	157	78	165	189	181	chr6:166929509-166956589	-	1250	protein-coding	hsa:8635	ribonuclease T2
RNF144B	3.11885	6.18531e-17	1.87162e-14	up	384	741	422	49	37	40	chr6:18387329-18468874	+	5036	protein-coding	hsa:255488	ring finger protein 144B
RNF150	1.27183	0.000620033	0.0119639	up	521	814	355	193	166	134	chr4:140859807-141212857	-	9939	protein-coding	hsa:57484	ring finger protein 150
RNF165	-7.0594	3.04034e-06	0.000133448	down	0	1	0	40	8	59	chr18:46334217-46461413	+	5773	protein-coding	hsa:494470	ring finger protein 165
RNF180	-2.00954	0.000642749	0.0123071	down	19	46	24	72	46	132	chr5:64165311-64372879	+	7215	protein-coding	hsa:285671	ring finger protein 180
RNF187	-1.75666	0.000794618	0.0147347	down	4529	3779	2879	4189	14383	8137	chr1:228487367-228496188	+	3133	protein-coding	hsa:149603	ring finger protein 187
ROS1	3.61318	2.08632e-07	1.25879e-05	up	216	125	703	30	19	20	chr6:117287918-117426065	-	7985	protein-coding	hsa:6098	ROS proto-oncogene 1 , receptor tyrosine kinase
RPGR	1.61669	2.06385e-05	0.000695062	up	207	333	252	73	51	63	chrX:38269163-38327564	-	4718	protein-coding	hsa:6103	retinitis pigmentosa GTPase regulator
RPS10	2.64487	0.0005758	0.0112738	up	42	50	36	7	5	3	chr6:34417454-34426125	-	796	protein-coding	hsa:6204	ribosomal protein S10
RPS6KA5	-2.25094	0.00105588	0.0183845	down	9	23	8	41	27	63	chr14:90868122-91060649	-	6763	protein-coding	hsa:9252	ribosomal protein S6 kinase, 90kDa, polypeptide 5
RRAGD	-2.43543	0.000170421	0.00413043	down	8	22	27	90	39	99	chr6:89363509-89412470	-	6078	protein-coding	hsa:58528	Ras-related GTP binding D
RRM2	3.30425	2.04374e-11	2.66995e-09	up	1020	1239	484	88	79	31	chr2:10122568-10131419	+	3434	protein-coding	hsa:6241	ribonucleotide reductase M2
RSPO1	3.56353	0.00181669	0.0283446	up	42	106	45	0	0	11	chr1:37611350-37634923	-	3089	protein-coding	hsa:284654	R-spondin 1
RUNX2	1.36805	0.000102599	0.0026996	up	1330	2796	1590	724	455	398	chr6:45328142-45664032	+	5728	protein-coding	hsa:860	runt-related transcription factor 2
RXFP1	4.2607	0.000705574	0.0132934	up	16	41	43	4	0	0	chr4:158521711-158653372	+	4471	protein-coding	hsa:59350	relaxin/insulin-like family peptide receptor 1
S100A4	1.05365	0.000553463	0.010933	up	3219	4261	3249	1583	946	1268	chr1:153543619-153545806	-	564	protein-coding	hsa:6275	S100 calcium binding protein A4
S1PR3	2.71252	1.11129e-09	1.07736e-07	up	1601	1731	1114	291	124	95	chr9:88991409-89005155	+	4389	protein-coding	hsa:1903	sphingosine-1-phosphate receptor 3
SAA1	10.9031	3.32116e-39	5.52725e-36	up	2856	9410	2065	3	0	2	chr11:18266225-18269977	+	714	protein-coding	hsa:6288	serum amyloid A1
SAA2	7.72786	3.4907e-12	5.32159e-10	up	123	815	91	1	2	0	chr11:18238233-18248674	-	2043	protein-coding	hsa:6289	serum amyloid A2
SALL4	-2.21498	0.00013176	0.00333931	down	51	33	16	97	140	100	chr20:51782717-51802523	-	4825	protein-coding	hsa:57167	spalt-like transcription factor 4
SAMD12	-3.74428	7.87796e-07	4.06539e-05	down	30	10	18	465	50	133	chr8:118131828-118621995	-	8870	protein-coding	hsa:401474	sterile alpha motif domain containing 12
SAMHD1	3.237	1.12828e-07	7.26866e-06	up	7077	14940	11038	2011	289	383	chr20:36890882-36951843	-	3999	protein-coding	hsa:25939	SAM domain and HD domain 1
SARM1	-1.86624	1.74423e-05	0.000608988	down	504	421	256	778	1262	1052	chr17:28371662-28401045	+	7305	protein-coding	hsa:23098	sterile alpha and TIR motif containing 1
SARS	-1.49256	5.5688e-07	3.0445e-05	down	2213	2892	2088	4706	4816	5028	chr1:109213893-109238182	+	3181	protein-coding	hsa:6301	seryl-tRNA synthetase
SCD	-1.38597	0.00163241	0.0259355	down	3674	10516	3712	7177	11847	11837	chr10:100347015-100364831	+	5468	protein-coding	hsa:6319	stearoyl-CoA desaturase (delta-9-desaturase)
SCNN1A	2.60299	0.00049057	0.00992622	up	69	51	38	4	7	8	chr12:6346843-6377357	-	3481	protein-coding	hsa:6337	sodium channel, non-voltage-gated 1 alpha subunit
SCRG1	-4.19717	1.11524e-07	7.23731e-06	down	2	23	51	354	159	543	chr4:173388148-173486378	-	903	protein-coding	hsa:11341	stimulator of chondrogenesis 1
SCUBE3	2.96094	1.9017e-05	0.000651439	up	27627	44519	64008	1379	8937	1848	chr6:35214047-35253079	+	7776	protein-coding	hsa:222663	signal peptide, CUB domain, EGF-like 3
SDC1	-1.94337	4.19158e-07	2.35141e-05	down	344	293	319	846	1048	821	chr2:20200797-20225433	-	3293	protein-coding	hsa:6382	syndecan 1
SDC4	1.12064	0.00107472	0.0186963	up	10094	14733	7207	3217	3934	3154	chr20:45325288-45348424	-	2613	protein-coding	hsa:6385	syndecan 4
SDSL	-1.58529	0.00026659	0.00595534	down	117	89	85	186	211	248	chr12:113422265-113438277	+	1832	protein-coding	hsa:113675	serine dehydratase-like
SEC14L2	1.48668	0.000174764	0.00420507	up	782	1147	1180	227	222	358	chr22:30396941-30425303	+	4284	protein-coding	hsa:23541	SEC14-like 2 (S. cerevisiae)
SEL1L3	-2.55964	0.000185622	0.00441316	down	26	338	369	1278	885	935	chr4:25697790-25863595	-	5991	protein-coding	hsa:23231	sel-1 suppressor of lin-12-like 3 (C. elegans)
SELENBP1	1.73333	2.12938e-05	0.000713521	up	1121	871	602	219	142	221	chr1:151364302-151372734	-	1962	protein-coding	hsa:8991	selenium binding protein 1
SELPLG	-1.87701	0.00237203	0.0349092	down	114	142	93	111	557	206	chr12:108621895-108633894	-	2638	protein-coding	hsa:6404	selectin P ligand
SEMA3B	-2.71003	6.63451e-05	0.00184025	down	144	65	75	201	221	980	chr3:50267558-50277171	+	3007	protein-coding	hsa:7869	sema domain, immunoglobulin domain (Ig), short basic domain, secreted, (semaphorin) 3B
SEMA3D	-6.37187	1.85238e-25	1.54737e-22	down	1	12	3	389	225	297	chr7:84995192-85187176	-	7121	protein-coding	hsa:223117	sema domain, immunoglobulin domain (Ig), short basic domain, secreted, (semaphorin) 3D
SEMA5A	-1.84737	1.68511e-05	0.000593534	down	1481	1453	2000	5107	2515	5911	chr5:9035026-9546121	-	14423	protein-coding	hsa:9037	sema domain, seven thrombospondin repeats (type 1 and type 1-like), transmembrane domain (TM) and short cytoplasmic domain, (semaphorin) 5A
SEPP1	3.96398	3.47756e-09	3.00651e-07	up	334	2866	1562	123	21	71	chr5:42799880-42811922	-	2174	protein-coding	hsa:6414	selenoprotein P, plasma, 1
SEPT1	-2.40974	0.000847252	0.0156237	down	16	31	10	28	115	56	chr16:30378133-30382850	-	2923	protein-coding	hsa:1731	septin 1
SERAC1	-1.51921	0.000415065	0.00860775	down	208	332	361	820	350	761	chr6:158109504-158168280	-	3981	protein-coding	hsa:84947	serine active site containing 1
SERINC5	-1.16834	0.00171009	0.0269338	down	627	1118	1030	1579	1077	1881	chr5:80111227-80256082	-	6482	protein-coding	hsa:256987	serine incorporator 5
SERPINA3	2.66107	6.2119e-05	0.00174926	up	80	563	300	37	13	52	chr14:94612377-94624053	+	1590	protein-coding	hsa:12	serpin peptidase inhibitor, clade A (alpha-1 antiproteinase, antitrypsin), member 3
SERPINF1	1.07313	0.00094168	0.0168969	up	9880	21210	10312	4618	4129	4898	chr17:1761965-1777565	+	1533	protein-coding	hsa:5176	serpin peptidase inhibitor, clade F (alpha-2 antiplasmin, pigment epithelium derived factor), member 1
SERPING1	1.80664	1.78904e-05	0.000618149	up	7335	16334	10144	3677	1178	2182	chr11:57597554-57614853	+	1966	protein-coding	hsa:710	serpin peptidase inhibitor, clade G (C1 inhibitor), member 1
SESN2	-2.06825	5.62266e-07	3.05136e-05	down	1509	1339	789	2976	4558	3398	chr1:28259452-28282491	+	3528	protein-coding	hsa:83667	sestrin 2
SEZ6L2	-3.56716	7.57548e-08	5.14592e-06	down	31	11	13	171	244	77	chr16:29871159-29899573	-	3557	protein-coding	hsa:26470	seizure related 6 homolog (mouse)-like 2
SGCD	-1.43912	0.00188188	0.0291794	down	207	907	294	998	809	728	chr5:155728636-156767788	+	9790	protein-coding	hsa:6444	sarcoglycan, delta (35kDa dystrophin-associated glycoprotein)
SGCG	-2.8442	0.000419019	0.00867175	down	6	27	123	303	307	264	chr13:23160308-23325165	+	1839	protein-coding	hsa:6445	sarcoglycan, gamma (35kDa dystrophin-associated glycoprotein)
SGK223	-2.48928	7.49917e-06	0.000292511	down	59	111	56	116	398	339	chr8:8317731-8386444	-	5319	protein-coding	hsa:157285	homolog of rat pragma of Rnd2
SGO2	2.38805	2.27113e-05	0.000753433	up	192	323	188	45	9	44	chr2:200510198-200584095	+	5505	protein-coding	hsa:151246	shugoshin-like 2 (S. pombe)
SH2D4A	-2.16487	5.5152e-06	0.000224035	down	245	211	263	1415	402	708	chr8:19313443-19396218	+	3445	protein-coding	hsa:63898	SH2 domain containing 4A
SH3BP5	-1.49839	5.88114e-05	0.00167789	down	481	983	623	1080	1581	1423	chr3:15254353-15341394	-	3322	protein-coding	hsa:9467	SH3-domain binding protein 5 (BTK-associated)
SH3D19	1.17601	0.00250012	0.036339	up	3087	7788	5784	2388	1178	1754	chr4:151120281-151228030	-	5273	protein-coding	hsa:152503	SH3 domain containing 19
SH3RF3	1.64118	0.00057272	0.0112355	up	2195	1720	1042	249	520	367	chr2:109129439-109504636	+	6513	protein-coding	hsa:344558	SH3 domain containing ring finger 3
SHB	-1.78583	6.82723e-05	0.00188584	down	615	419	412	880	1574	1200	chr9:37915898-38069213	-	6021	protein-coding	hsa:6461	Src homology 2 domain containing adaptor protein B
SHC2	-5.54849	0.000119933	0.00307074	down	0	2	1	2	20	71	chr19:416583-461011	-	2494	protein-coding	hsa:25759	SHC (Src homology 2 domain containing) transforming protein 2
SHCBP1	2.43864	2.92002e-07	1.72023e-05	up	431	704	298	52	89	40	chr16:46578591-46624933	-	5908	protein-coding	hsa:79801	SHC SH2-domain binding protein 1
SHMT2	-1.33946	0.000328675	0.00712701	down	3345	2792	2245	4761	5966	4786	chr12:57229573-57234935	+	2357	protein-coding	hsa:6472	serine hydroxymethyltransferase 2 (mitochondrial)
SKA1	5.62197	0.00252004	0.0366019	up	16	13	8	0	0	0	NW_003315956.1:82829-101975	+	2918	protein-coding	hsa:220134	spindle and kinetochore associated complex subunit 1
SKA3	2.15785	5.75246e-05	0.00164824	up	124	215	70	25	15	24	chr13:21153595-21176602	-	2919	protein-coding	hsa:221150	spindle and kinetochore associated complex subunit 3
SLA	6.28	0.000132798	0.00336134	up	18	26	16	0	0	0	chr8:133036728-133103360	-	3652	protein-coding	hsa:6503	Src-like-adaptor
SLAMF8	4.46245	1.63767e-09	1.53549e-07	up	153	290	70	5	1	10	chr1:159826650-159837497	+	4170	protein-coding	hsa:56833	SLAM family member 8
SLC12A8	-2.36202	2.6052e-08	1.91281e-06	down	181	164	128	856	331	652	chr3:125082636-125212765	-	3510	protein-coding	hsa:84561	solute carrier family 12, member 8
SLC16A12	7.4733	1.06961e-10	1.24193e-08	up	145	159	168	2	0	0	chr10:89430294-89536028	-	4707	protein-coding	hsa:387700	solute carrier family 16, member 12
SLC17A9	1.71017	0.00219349	0.0329617	up	1886	1115	715	202	448	172	chr20:62952647-62968597	+	2654	protein-coding	hsa:63910	solute carrier family 17 (vesicular nucleotide transporter), member 9
SLC19A2	1.26473	0.000150292	0.0037147	up	765	870	822	259	226	267	chr1:169463909-169485970	-	3638	protein-coding	hsa:10560	solute carrier family 19 (thiamine transporter), member 2
SLC19A3	3.32446	0.00016243	0.00396564	up	61	83	74	4	0	12	chr2:227685210-227718030	-	4286	protein-coding	hsa:80704	solute carrier family 19 (thiamine transporter), member 3
SLC1A4	-2.50244	1.76337e-09	1.62287e-07	down	541	737	523	1472	3002	2675	chr2:64988445-65023865	+	4601	protein-coding	hsa:6509	solute carrier family 1 (glutamate/neutral amino acid transporter), member 4
SLC1A5	-2.57936	2.42843e-09	2.1651e-07	down	5655	4929	4068	13312	27047	22567	chr19:46759685-46788622	-	2873	protein-coding	hsa:6510	solute carrier family 1 (neutral amino acid transporter), member 5
SLC22A15	-1.68343	3.84651e-06	0.000164494	down	332	590	421	1543	709	908	chr1:115976498-116070054	+	4720	protein-coding	hsa:55356	solute carrier family 22, member 15
SLC22A23	-1.42201	0.00278328	0.0395622	down	1061	588	1026	2341	1035	2256	chr6:3268973-3456574	-	6707	protein-coding	hsa:63027	solute carrier family 22, member 23
SLC22A3	-5.42531	8.49604e-10	8.48372e-08	down	11	2	7	390	23	297	chr6:160348373-160454982	+	10559	protein-coding	hsa:6581	solute carrier family 22 (organic cation transporter), member 3
SLC25A23	-1.87332	0.000105948	0.00277313	down	191	448	162	457	970	514	chr19:6436081-6460221	-	4052	protein-coding	hsa:79085	solute carrier family 25 (mitochondrial carrier; phosphate carrier), member 23
SLC26A6	1.79777	0.000171543	0.00414757	up	3908	2711	2127	428	889	504	chr3:48625723-48635493	-	2731	protein-coding	hsa:65010	solute carrier family 26 (anion exchanger), member 6
SLC29A4	-3.09598	8.55101e-06	0.000326524	down	13	15	4	42	89	57	chr7:5274311-5304073	+	2906	protein-coding	hsa:222962	solute carrier family 29 (equilibrative nucleoside transporter), member 4
SLC38A1	-1.87041	1.91604e-05	0.000655225	down	656	1261	1565	4383	1994	3195	chr12:46183055-46269425	-	8610	protein-coding	hsa:81539	solute carrier family 38, member 1
SLC38A4	3.91668	1.57612e-15	3.93458e-13	up	338	944	548	30	14	41	chr12:46764761-46832422	-	3983	protein-coding	hsa:55089	solute carrier family 38, member 4
SLC39A8	2.49026	1.47847e-09	1.39936e-07	up	5128	8017	3319	1133	505	480	chr4:102251041-102345498	-	4080	protein-coding	hsa:64116	solute carrier family 39 (zinc transporter), member 8
SLC3A2	-2.04678	5.52659e-06	0.000224035	down	3063	2488	1491	4836	9142	6834	chr11:62856012-62888883	+	2344	protein-coding	hsa:6520	solute carrier family 3 (amino acid transporter heavy chain), member 2
SLC40A1	3.16613	0.000362024	0.00773259	up	89	892	998	23	9	124	chr2:189560590-189580811	-	3604	protein-coding	hsa:30061	solute carrier family 40 (iron-regulated transporter), member 1
SLC44A1	1.81104	2.8888e-05	0.000929021	up	6879	12488	10222	3497	1046	1766	chr9:105244608-105438504	+	10521	protein-coding	hsa:23446	solute carrier family 44 (choline transporter), member 1
SLC46A3	1.8085	9.21412e-05	0.00245681	up	308	1008	783	167	94	166	chr13:28700080-28719013	-	3345	protein-coding	hsa:283537	solute carrier family 46, member 3
SLC4A4	-1.85572	0.00242765	0.0355967	down	23	58	109	129	182	195	chr4:71187286-71572087	+	7693	protein-coding	hsa:8671	solute carrier family 4 (sodium bicarbonate cotransporter), member 4
SLC6A9	-3.94962	1.91076e-10	2.16817e-08	down	291	81	70	1235	2278	1657	chr1:43996483-44031492	-	3390	protein-coding	hsa:6536	solute carrier family 6 (neurotransmitter transporter, glycine), member 9
SLC7A1	-1.46582	9.29169e-06	0.000351448	down	3575	3530	2280	6780	6115	6006	chr13:29509410-29595715	-	7414	protein-coding	hsa:6541	solute carrier family 7 (cationic amino acid transporter, y+ system), member 1
SLC7A11	-5.43721	1.78964e-21	9.65973e-19	down	61	89	39	3830	555	1736	chr4:138164094-138242418	-	9648	protein-coding	hsa:23657	solute carrier family 7 (anionic amino acid transporter light chain, xc- system), member 11
SLC7A2	6.50132	3.89605e-22	2.28847e-19	up	3268	1929	879	39	6	8	chr8:17494349-17570568	+	7577	protein-coding	hsa:6542	solute carrier family 7 (cationic amino acid transporter, y+ system), member 2
SLC7A5	-3.88954	1.0291e-12	1.69853e-10	down	1279	728	364	6241	12451	6770	chr16:87830022-87869499	-	4543	protein-coding	hsa:8140	solute carrier family 7 (amino acid transporter light chain, L system), member 5
SLIT3	-2.85199	1.68605e-10	1.92412e-08	down	1783	6020	2446	12372	20917	15495	chr5:168661733-169301129	-	9734	protein-coding	hsa:6586	slit homolog 3 (Drosophila)
SLITRK1	9.47309	1.59667e-13	3.09584e-11	up	178	190	166	0	0	0	chr13:83877205-83882393	-	5189	protein-coding	hsa:114798	SLIT and NTRK-like family, member 1
SMAD7	-1.33386	0.00238922	0.0351104	down	1633	1211	1161	1925	3404	2041	chr18:48919853-48950711	-	3087	protein-coding	hsa:4092	SMAD family member 7
SMAGP	1.40422	0.00140006	0.0230319	up	154	418	313	79	80	76	chr12:51245349-51270418	-	1087	protein-coding	hsa:57228	small cell adhesion glycoprotein
SMCO3	3.97195	0.00141122	0.0231772	up	23	27	47	5	0	0	chr12:14804650-14816761	-	4593	protein-coding	hsa:440087	single-pass membrane protein with coiled-coil domains 3
SMIM3	1.17388	0.00331391	0.0453302	up	3558	3393	2657	1549	582	1093	chr5:150777946-150796736	+	2334	protein-coding	hsa:85027	small integral membrane protein 3
SMO	-1.82534	0.000375682	0.00796469	down	531	362	342	641	1670	851	chr7:129188872-129213548	+	3738	protein-coding	hsa:6608	smoothened, frizzled class receptor
SMOC1	5.6699	1.13756e-05	0.000421489	up	38	59	41	2	0	0	chr14:69879388-70032366	+	3740	protein-coding	hsa:64093	SPARC related modular calcium binding 1
SMOC2	8.66113	2.1825e-55	1.45289e-51	up	2263	7793	3536	8	3	12	chr6:168441151-168667994	+	3150	protein-coding	hsa:64094	SPARC related modular calcium binding 2
SMURF2	-1.27423	0.00130411	0.0217763	down	1014	1655	1287	3848	1453	1827	chr17:64542282-64662268	-	5819	protein-coding	hsa:64750	SMAD specific E3 ubiquitin protein ligase 2
SMYD3	-1.29398	0.00162106	0.0258786	down	574	943	712	2234	775	1065	chr1:245749340-246507342	-	5277	protein-coding	hsa:64754	SET and MYND domain containing 3
SNX25	-1.50435	0.00135637	0.0224611	down	1181	1288	1395	1382	2702	3827	chr4:185204237-185363971	+	3901	protein-coding	hsa:83891	sorting nexin 25
SNX30	-1.28951	0.000202173	0.00473896	down	529	1060	792	1267	1453	1386	chr9:112750817-112875847	+	7606	protein-coding	hsa:401548	sorting nexin family member 30
SNX9	-1.42426	3.01165e-06	0.00013248	down	2162	2858	2509	6113	4491	4258	chr6:157716046-157945077	+	4291	protein-coding	hsa:51429	sorting nexin 9
SOD2	2.11741	5.49039e-06	0.000223859	up	60446	137612	63737	26561	8082	9036	chr6:159679064-159762529	-	4259	protein-coding	hsa:6648	superoxide dismutase 2, mitochondrial
SORBS1	3.03672	3.28519e-06	0.000142627	up	126	645	880	75	25	51	chr10:95311773-95561420	-	8064	protein-coding	hsa:10580	sorbin and SH3 domain containing 1
SORT1	2.94189	5.19638e-18	1.88685e-15	up	4505	10602	6128	624	605	692	chr1:109309565-109397945	-	7131	protein-coding	hsa:6272	sortilin 1
SOX13	1.81765	4.64024e-05	0.00137493	up	2389	1905	1384	263	502	395	chr1:204073096-204127743	+	4092	protein-coding	hsa:9580	SRY (sex determining region Y)-box 13
SOX4	-1.66753	0.000378094	0.00799884	down	1624	1142	1301	2273	4666	2514	chr6:21593741-21598619	+	4879	protein-coding	hsa:6659	SRY (sex determining region Y)-box 4
SOX9	-3.95893	2.91006e-11	3.65514e-09	down	80	23	82	618	1022	587	chr17:72121020-72126420	+	3935	protein-coding	hsa:6662	SRY (sex determining region Y)-box 9
SPAG5	1.90731	5.96163e-05	0.00169359	up	708	614	253	91	113	97	chr17:28577565-28599038	-	3808	protein-coding	hsa:10615	sperm associated antigen 5
SPAG7	-1.13076	0.00208396	0.0316974	down	782	778	496	935	1137	1169	chr17:4959226-4967837	-	1650	protein-coding	hsa:9552	sperm associated antigen 7
SPC24	2.88618	1.17632e-05	0.00043424	up	724	425	284	14	78	46	chr19:11145494-11155997	-	2432	protein-coding	hsa:147841	SPC24, NDC80 kinetochore complex component
SPINT2	2.16761	0.00211427	0.0320852	up	172	59	110	38	9	15	chr19:38264458-38292614	+	1802	protein-coding	hsa:10653	serine peptidase inhibitor, Kunitz type, 2
SPON1	1.78617	0.0027071	0.038803	up	1758	3734	793	419	133	692	chr11:13962637-14268133	+	5138	protein-coding	hsa:10418	spondin 1, extracellular matrix protein
SPRY1	3.67057	4.13381e-13	7.11692e-11	up	1224	1598	612	39	45	104	chr4:123396791-123403760	+	3269	protein-coding	hsa:10252	sprouty homolog 1, antagonist of FGF signaling (Drosophila)
SPRY4	2.03762	8.68377e-08	5.76158e-06	up	5021	5538	4994	873	1193	677	chr5:142310427-142325055	-	5975	protein-coding	hsa:81848	sprouty homolog 4 (Drosophila)
SPTBN5	-2.21625	0.000594968	0.0115697	down	187	153	49	201	753	291	chr15:41848146-41894077	-	11723	protein-coding	hsa:51332	spectrin, beta, non-erythrocytic 5
SRGN	2.93702	1.31909e-08	1.02107e-06	up	2692	4455	3515	692	133	236	chr10:69057544-69104811	+	1926	protein-coding	hsa:5552	serglycin
SRPX	1.86577	6.61208e-06	0.000263047	up	5123	9831	4358	2071	732	1017	chrX:38149335-38220924	-	1903	protein-coding	hsa:8406	sushi-repeat containing protein, X-linked
SRPX2	1.94088	2.93407e-06	0.000130214	up	2455	3748	2712	913	279	539	chrX:100644166-100671299	+	2190	protein-coding	hsa:27286	sushi-repeat containing protein, X-linked 2
SRXN1	-1.08282	0.00336618	0.045888	down	833	1296	1268	2107	1148	2064	chr20:646615-653370	-	2698	protein-coding	hsa:140809	sulfiredoxin 1
SSC5D	-2.13928	7.59825e-05	0.00207301	down	2526	1759	1913	2929	10537	6182	chr19:55488503-55519099	+	4910	protein-coding	hsa:284297	scavenger receptor cysteine rich family, 5 domains
SSH2	1.84408	5.53047e-06	0.000224035	up	1528	4545	1810	702	359	459	chr17:29625938-29930239	-	12982	protein-coding	hsa:85464	slingshot protein phosphatase 2
SSPO	-2.49486	0.000613346	0.0118578	down	116	26	30	100	321	310	chr7:149776042-149833965	+	15592	protein-coding	hsa:23145	SCO-spondin
ST6GALNAC3	-6.56686	0.000214115	0.0049896	down	0	0	0	15	4	20	chr1:76074684-76632880	+	8297	protein-coding	hsa:256435	ST6 (alpha-N-acetyl-neuraminyl-2,3-beta-galactosyl-1,3)-N-acetylgalactosaminide alpha-2,6-sialyltransferase 3
ST8SIA1	-3.23596	0.000861602	0.0158444	down	8	11	0	71	39	16	chr12:22193391-22334714	-	9714	protein-coding	hsa:6489	ST8 alpha-N-acetyl-neuraminide alpha-2,8-sialyltransferase 1
STAC	-2.86532	1.29948e-08	1.01375e-06	down	46	32	75	364	228	277	chr3:36380455-36548007	+	3122	protein-coding	hsa:6769	SH3 and cysteine rich domain
STAMBPL1	1.17385	0.00154372	0.0249027	up	306	688	368	169	109	147	chr10:88879368-88923502	+	2906	protein-coding	hsa:57559	STAM binding protein-like 1
STARD10	-2.24017	0.00026095	0.00584896	down	88	134	53	152	552	162	chr11:72754729-72793705	-	1988	protein-coding	hsa:10809	StAR-related lipid transfer (START) domain containing 10
STEAP1	2.66714	0.00146363	0.0238983	up	129	1520	848	204	10	70	chr7:90154375-90164827	+	1313	protein-coding	hsa:26872	six transmembrane epithelial antigen of the prostate 1
STEAP4	6.28575	1.26486e-05	0.00046194	up	1027	9891	1984	94	1	19	chr7:88276429-88306913	-	4572	protein-coding	hsa:79689	STEAP family member 4
STIL	1.42884	0.00163862	0.0259928	up	318	404	284	159	61	60	chr1:47250139-47314787	-	5225	protein-coding	hsa:6491	SCL/TAL1 interrupting locus
STK17B	1.81756	0.000115929	0.00298352	up	634	2772	2015	424	319	334	chr2:196133583-196176503	-	5307	protein-coding	hsa:9262	serine/threonine kinase 17b
STK32B	-3.00794	1.7634e-13	3.35398e-11	down	47	67	29	355	221	249	chr4:5051323-5501001	+	4055	protein-coding	hsa:55351	serine/threonine kinase 32B
STMN1	1.59705	0.000221716	0.00512487	up	1916	1941	898	338	482	294	chr1:25884186-25906877	-	2238	protein-coding	hsa:3925	stathmin 1
STMN2	4.52867	2.00031e-08	1.4906e-06	up	3115	3761	6875	201	7	260	chr8:79610814-79666175	+	2305	protein-coding	hsa:11075	stathmin 2
STON1	3.63128	8.34485e-14	1.71632e-11	up	415	1171	1130	48	38	71	chr2:48530169-48598515	+	5633	protein-coding	hsa:11037	stonin 1
STUM	8.14438	5.64621e-09	4.65953e-07	up	69	359	52	1	0	0	chr1:226548238-226609214	+	8258	protein-coding
STX1B	-1.6991	0.00296704	0.0415822	down	74	31	52	107	166	113	chr16:30989256-31010638	-	4674	protein-coding	hsa:112755	syntaxin 1B
STXBP4	1.96313	0.00363368	0.0485731	up	303	836	1245	265	33	176	chr17:54968728-55164285	+	6334	protein-coding	hsa:252983	syntaxin binding protein 4
SULT1B1	6.41902	8.53103e-06	0.000326386	up	22	67	43	1	0	0	chr4:69726848-69760712	-	1544	protein-coding	hsa:27284	sulfotransferase family, cytosolic, 1B, member 1
SURF4	1.61241	1.72239e-06	8.30865e-05	up	546	697	493	176	121	118	chr9:133361449-133377949	-	5024	protein-coding	hsa:6836	surfeit 4
SUSD2	4.83854	3.63645e-10	3.90449e-08	up	44688	10281	9958	1485	228	210	chr22:24181476-24189106	+	3183	protein-coding	hsa:56241	sushi domain containing 2
SV2A	-1.55457	0.00196399	0.0301946	down	265	248	122	315	662	334	chr1:149903318-149917882	-	4416	protein-coding	hsa:9900	synaptic vesicle glycoprotein 2A
SVEP1	1.33592	0.000182786	0.00436654	up	8626	20523	14495	3771	4156	4173	chr9:110365248-110579880	-	12344	protein-coding	hsa:79987	sushi, von Willebrand factor type A, EGF and pentraxin domain containing 1
SYNE2	2.92818	7.74266e-10	7.77029e-08	up	1270	4674	1762	241	291	140	chr14:63761904-64226449	+	22105	protein-coding	hsa:23224	spectrin repeat containing, nuclear envelope 2
SYNJ2	-1.89254	4.22838e-06	0.000178909	down	1785	1240	1070	4182	4387	2759	chr6:157981856-158099176	+	8370	protein-coding	hsa:8871	synaptojanin 2
SYPL2	3.23947	6.95821e-13	1.16775e-10	up	945	1589	887	50	119	79	chr1:109466478-109482142	+	3779	protein-coding	hsa:284612	synaptophysin-like 2
SYT7	-3.93999	2.18686e-13	4.00677e-11	down	55	155	66	404	1149	1238	chr11:61513716-61588404	-	6400	protein-coding	hsa:9066	synaptotagmin VII
TACC3	1.8161	0.00263083	0.0379078	up	2408	1331	558	166	443	267	chr4:1721383-1745178	+	2882	protein-coding	hsa:10460	transforming, acidic coiled-coil containing protein 3
TACSTD2	4.4482	9.01067e-12	1.29462e-09	up	259	790	99	11	11	12	chr1:58575423-58577494	-	2072	protein-coding	hsa:4070	tumor-associated calcium signal transducer 2
TANC2	1.07032	0.00130741	0.0218131	up	5724	8286	4797	2865	2047	1549	chr17:62966523-63427706	+	15396	protein-coding	hsa:26115	tetratricopeptide repeat, ankyrin repeat and coiled-coil containing 2
TBC1D1	1.30358	8.23871e-05	0.00223857	up	1698	2541	1673	572	658	470	chr4:37891084-38139175	+	6131	protein-coding	hsa:23216	TBC1 (tre-2/USP6, BUB2, cdc16) domain family, member 1
TBC1D4	1.18073	5.83454e-05	0.00166936	up	1430	2039	1418	592	436	532	chr13:75284664-75482646	-	6820	protein-coding	hsa:9882	TBC1 domain family, member 4
TBC1D8	1.1947	0.00268824	0.0385682	up	1100	1031	612	359	192	336	chr2:101006435-101195326	-	5229	protein-coding	hsa:11138	TBC1 domain family, member 8 (with GRAM domain)
TBXAS1	3.37888	1.57879e-07	9.91511e-06	up	94	101	65	5	7	6	chr7:139778248-140020325	+	6344	protein-coding	hsa:6916	thromboxane A synthase 1 (platelet)
TCEA1	-1.3621	0.00324206	0.0445611	down	349	953	698	1978	623	1156	chr8:53966554-54022456	-	3163	protein-coding	hsa:6917	transcription elongation factor A (SII), 1
TCEAL1	1.71086	0.000346744	0.00747014	up	182	556	391	120	49	79	chrX:103628720-103630953	+	1211	protein-coding	hsa:9338	transcription elongation factor A (SII)-like 1
TCEAL4	1.70126	3.31573e-05	0.00103628	up	1228	3009	1674	300	502	434	chrX:103576231-103587736	+	1729	protein-coding	hsa:79921	transcription elongation factor A (SII)-like 4
TCP11L2	-1.10023	0.00281044	0.0399198	down	302	760	500	1012	626	745	chr12:106302026-106347455	+	3736	protein-coding	hsa:255394	t-complex 11, testis-specific-like 2
TCTEX1D1	5.96371	0.00113134	0.0194776	up	24	20	4	0	0	0	chr1:66752147-66779051	+	2655	protein-coding	hsa:200132	Tctex1 domain containing 1
TEF	-1.70834	4.06479e-05	0.00123313	down	632	578	439	927	1647	1294	chr22:41367333-41399328	+	4396	protein-coding	hsa:7008	thyrotrophic embryonic factor
TEK	-1.67924	2.87635e-05	0.00092651	down	269	323	301	1093	415	656	chr9:27109141-27230178	+	4771	protein-coding	hsa:7010	TEK tyrosine kinase, endothelial
TENM2	-1.86669	0.000909313	0.0164709	down	702	496	348	812	2386	813	chr5:166979066-168264159	+	10354	protein-coding	hsa:57451	teneurin transmembrane protein 2
TET1	1.13507	0.00160314	0.0257158	up	360	765	487	184	180	152	chr10:68560360-68700794	+	15983	protein-coding	hsa:80312	tet methylcytosine dioxygenase 1
THBD	-2.14549	5.0233e-07	2.77128e-05	down	134	87	102	474	292	329	chr20:23045633-23049664	-	4032	protein-coding	hsa:7056	thrombomodulin
THBS2	-1.66836	1.77544e-05	0.000615579	down	27906	21720	24157	47445	64285	61636	chr6:169215780-169254114	-	5881	protein-coding	hsa:7058	thrombospondin 2
THPO	-2.50859	0.00320952	0.0443273	down	9	8	7	11	50	35	chr3:184371935-184379688	-	2186	protein-coding	hsa:7066	thrombopoietin
THRB	2.02797	7.05704e-06	0.000277433	up	547	1626	595	204	163	95	chr3:24117153-24495281	-	7637	protein-coding	hsa:7068	thyroid hormone receptor, beta
THSD1	-1.19148	0.00212744	0.0321872	down	254	420	261	803	334	428	chr13:52377167-52406494	-	3348	protein-coding	hsa:55901	thrombospondin, type I, domain containing 1
THSD4	-1.35301	0.00071846	0.0134853	down	1145	952	915	1535	1597	2551	chr15:71115616-71783383	+	9817	protein-coding	hsa:79875	thrombospondin, type I, domain containing 4
TIAM1	-2.08219	1.21833e-09	1.16977e-07	down	280	310	337	1017	864	1027	chr21:31118418-31559977	-	7762	protein-coding	hsa:7074	T-cell lymphoma invasion and metastasis 1
TICRR	2.02379	0.00248983	0.03629	up	798	413	130	77	122	42	chr15:89575587-89628023	+	6670	protein-coding	hsa:90381	TOPBP1-interacting checkpoint and replication regulator
TIMP3	-1.58343	1.66287e-06	8.06392e-05	down	15555	15365	15463	44588	27154	32854	chr22:32800816-32863041	+	5486	protein-coding	hsa:7078	TIMP metallopeptidase inhibitor 3
TIMP4	3.54016	9.28014e-11	1.0902e-08	up	358	1299	341	62	19	36	chr3:12153068-12159351	-	1633	protein-coding	hsa:7079	TIMP metallopeptidase inhibitor 4
TJP2	1.40169	0.000501913	0.0101045	up	1321	2727	1201	368	587	392	chr9:69099907-69255208	+	5063	protein-coding	hsa:9414	tight junction protein 2
TLL1	5.54138	1.52739e-11	2.04721e-09	up	255	106	173	3	0	6	chr4:165873238-166105178	+	8117	protein-coding	hsa:7092	tolloid-like 1
TLR2	4.4429	2.24475e-09	2.01936e-07	up	240	199	123	9	10	0	chr4:153684080-153710643	+	8763	protein-coding	hsa:7097	toll-like receptor 2
TLR4	2.47926	9.45928e-08	6.21419e-06	up	1314	4610	3161	611	261	298	chr9:117704175-117717491	+	5781	protein-coding	hsa:7099	toll-like receptor 4
TM4SF1	1.80594	3.33678e-05	0.00103948	up	446	427	344	125	47	91	chr3:149369018-149377860	-	1707	protein-coding	hsa:4071	transmembrane 4 L six family member 1
TMC2	5.03668	0.00308377	0.0428276	up	6	27	18	0	1	0	chr20:2536607-2642185	+	4040	protein-coding	hsa:117532	transmembrane channel-like 2
TMEFF2	5.92603	9.21596e-16	2.32977e-13	up	221	477	184	2	0	8	chr2:191948299-192194940	-	3773	protein-coding	hsa:23671	transmembrane protein with EGF-like and two follistatin-like domains 2
TMEM150C	5.25114	3.41762e-12	5.25025e-10	up	146	669	219	9	9	0	chr4:82484451-82561973	-	1888	protein-coding	hsa:441027	transmembrane protein 150C
TMEM158	1.54893	1.70247e-05	0.000598593	up	1134	1336	645	277	248	237	chr3:45224464-45226322	-	1859	protein-coding	hsa:25907	transmembrane protein 158 (gene/pseudogene)
TMEM164	1.25212	0.00233944	0.0345825	up	1938	1352	1183	401	522	463	chrX:110002413-110184438	+	5769	protein-coding	hsa:84187	transmembrane protein 164
TMEM200C	-4.56158	0.00229698	0.034114	down	1	0	1	12	10	14	chr18:5889412-5898701	-	8693	protein-coding	hsa:645369	transmembrane protein 200C
TMEM217	-2.68727	1.34086e-05	0.00048249	down	11	27	13	68	43	118	chr6:37212178-37259034	-	2023	protein-coding	hsa:221468	transmembrane protein 217
TMEM26	-4.06867	0.000305389	0.0066801	down	0	2	6	36	54	9	chr10:61406642-61453450	-	5156	protein-coding	hsa:219623	transmembrane protein 26
TMEM45A	1.69102	0.000868777	0.0159617	up	707	2967	1909	666	224	348	chr3:100492619-100577453	+	1690	protein-coding	hsa:55076	transmembrane protein 45A
TMEM59L	1.79057	0.000548949	0.0108869	up	1553	1078	980	125	248	389	chr19:18612872-18621039	+	1619	protein-coding	hsa:25789	transmembrane protein 59-like
TMEM65	-1.40502	1.26524e-05	0.00046194	down	323	468	283	806	673	561	chr8:124306189-124372699	-	4307	protein-coding	hsa:157378	transmembrane protein 65
TMTC1	1.82066	4.14391e-05	0.00125012	up	3713	5083	3917	1338	360	1000	chr12:29500813-29784759	-	8994	protein-coding	hsa:83857	transmembrane and tetratricopeptide repeat containing 1
TMTC2	-1.50794	0.000558645	0.0110135	down	209	242	159	264	407	560	chr12:82686952-83134868	+	5767	protein-coding	hsa:160335	transmembrane and tetratricopeptide repeat containing 2
TNFAIP3	1.52483	0.00167735	0.0265019	up	4757	4831	2682	1936	769	514	chr6:137866317-137883314	+	4738	protein-coding	hsa:7128	tumor necrosis factor, alpha-induced protein 3
TNFAIP8L3	2.51134	4.33072e-12	6.50291e-10	up	1435	1706	1386	258	120	213	chr15:51056596-51105276	-	2363	protein-coding	hsa:388121	tumor necrosis factor, alpha-induced protein 8-like 3
TNFSF9	-3.11679	1.0406e-08	8.31275e-07	down	73	35	26	217	303	343	chr19:6530999-6535928	+	1665	protein-coding	hsa:8744	tumor necrosis factor (ligand) superfamily, member 9
TNS3	2.04071	9.38436e-08	6.18531e-06	up	7668	10411	9061	1104	1635	1973	chr7:47275154-47582553	-	9803	protein-coding	hsa:64759	tensin 3
TOMM34	1.19721	0.000363375	0.00775316	up	548	1083	687	243	211	260	chr20:44942130-44960520	-	2183	protein-coding	hsa:10953	translocase of outer mitochondrial membrane 34
TOP2A	2.4286	3.42052e-08	2.46611e-06	up	1531	2385	1088	356	106	216	chr17:40388521-40417950	-	5753	protein-coding	hsa:7153	topoisomerase (DNA) II alpha 170kDa
TPM1	-1.35938	0.00037639	0.00797126	down	9307	8875	11093	18753	22126	14857	chr15:63042196-63071915	+	3452	protein-coding	hsa:7168	tropomyosin 1 (alpha)
TPRG1	3.08785	2.99843e-05	0.000961181	up	101	564	155	25	33	4	chr3:189000774-189325304	+	8723	protein-coding	hsa:285386	tumor protein p63 regulated 1
TPX2	2.47394	1.95083e-09	1.77091e-07	up	1922	1840	1126	173	270	186	chr20:31739101-31801802	+	3662	protein-coding	hsa:22974	TPX2, microtubule-associated
TRAF1	1.75653	8.96042e-05	0.00241411	up	1115	1058	866	127	265	252	chr9:120902393-120929173	-	4450	protein-coding	hsa:7185	TNF receptor-associated factor 1
TRAK1	-1.29967	0.000216659	0.00502544	down	1928	1911	1495	3173	3721	2655	chr3:42013802-42225890	+	5676	protein-coding	hsa:22906	trafficking protein, kinesin binding 1
TRB	6.06217	0.000392778	0.00823784	up	14	27	12	0	0	0	chr7:142299011-142813287	+	514277	protein-coding		T cell receptor beta locus
TRIB3	-4.70919	1.39714e-20	6.34145e-18	down	642	349	249	5309	10217	8236	chr20:380629-397559	+	2487	protein-coding	hsa:57761	tribbles pseudokinase 3
TRIL	1.99108	0.00307745	0.0427992	up	511	1759	429	49	277	95	chr7:28953358-28958413	-	5056	protein-coding	hsa:9865	TLR4 interactor with leucine-rich repeats
TRIM2	-1.73582	3.95542e-05	0.00120417	down	333	903	619	1373	1832	1069	chr4:153152281-153339322	+	7607	protein-coding	hsa:23321	tripartite motif containing 2
TRIM7	3.12543	0.000548105	0.0108818	up	155	42	61	1	13	8	chr5:181193924-181206000	-	3009	protein-coding	hsa:81786	tripartite motif containing 7
TRIM71	6.86657	5.96035e-05	0.00169359	up	33	61	3	0	0	0	chr3:32818018-32897826	+	8685	protein-coding	hsa:131405	tripartite motif containing 71, E3 ubiquitin protein ligase
TRIM9	2.08823	0.00052706	0.0105576	up	84	114	49	20	8	14	chr14:50975261-51105173	-	6379	protein-coding	hsa:114088	tripartite motif containing 9
TRIML2	-2.37277	0.00176498	0.0276676	down	37	20	11	161	21	95	chr4:188091255-188109603	-	2052	protein-coding	hsa:205860	tripartite motif family-like 2
TRIP13	1.86774	6.0324e-05	0.00171126	up	260	316	174	43	66	36	chr5:892854-919348	+	2390	protein-coding	hsa:9319	thyroid hormone receptor interactor 13
TRNP1	2.13141	5.25928e-05	0.00152443	up	6406	9425	5332	432	1733	1112	chr1:26993663-27000891	+	2013	protein-coding	hsa:388610	TMF1-regulated nuclear protein 1
TRPC3	-2.38741	0.00231953	0.0343645	down	11	11	6	16	37	50	chr4:121879028-121952060	-	3700	protein-coding	hsa:7222	transient receptor potential cation channel, subfamily C, member 3
TRPC6	5.19897	9.97357e-12	1.40269e-09	up	255	469	397	4	0	18	chr11:101451470-101584018	-	4703	protein-coding	hsa:7225	transient receptor potential cation channel, subfamily C, member 6
TRPM3	3.27732	3.79719e-05	0.00116429	up	43	168	102	15	7	1	chr9:70529063-71446989	-	15171	protein-coding	hsa:80036	transient receptor potential cation channel, subfamily M, member 3
TSC22D3	2.64804	9.72677e-11	1.13598e-08	up	4847	8938	5368	493	967	638	chrX:107713221-107777329	-	2304	protein-coding	hsa:1831	TSC22 domain family, member 3
TSHZ2	-1.7656	8.05346e-06	0.000311094	down	311	936	660	1833	1384	1360	chr20:52972309-53495330	+	12187	protein-coding	hsa:128553	teashirt zinc finger homeobox 2
TTK	2.6552	4.20143e-05	0.00126365	up	109	210	81	31	8	7	chr6:80004147-80043577	+	4589	protein-coding	hsa:7272	TTK protein kinase
TTLL6	6.2478	0.000529907	0.0105853	up	37	13	5	0	0	0	chr17:48762231-48817253	-	4324	protein-coding	hsa:284076	tubulin tyrosine ligase-like family, member 6
TTPAL	1.85156	2.59026e-08	1.90886e-06	up	3183	6151	3597	1014	590	951	chr20:44475886-44494603	+	6963	protein-coding	hsa:79183	tocopherol (alpha) transfer protein-like
TUFT1	-2.04399	5.59476e-07	3.0445e-05	down	287	280	252	672	1081	687	chr1:151540294-151583583	+	3308	protein-coding	hsa:7286	tuftelin 1
TULP4	-1.01293	0.000361514	0.00772998	down	2181	2970	2039	3718	3318	3411	chr6:158232192-158511828	+	12183	protein-coding	hsa:56995	tubby like protein 4
TXNIP	3.27293	1.17111e-14	2.57013e-12	up	13382	39816	23887	2956	1399	1338	chr1:145992426-145996631	-	3035	protein-coding	hsa:10628	thioredoxin interacting protein
TYMS	1.58801	2.22529e-05	0.000739456	up	1048	1280	625	309	165	240	chr18:657604-673499	+	1583	protein-coding	hsa:7298	thymidylate synthetase
UBE2C	2.7052	2.951e-06	0.00013044	up	345	276	99	23	34	22	chr20:45812576-45816957	+	887	protein-coding	hsa:11065	ubiquitin-conjugating enzyme E2C
UBL3	-1.22482	0.00045492	0.00931816	down	641	1242	808	1419	1733	1251	chr13:29764408-29850683	-	4346	protein-coding	hsa:5412	ubiquitin-like 3
ULBP1	-1.29622	0.00181037	0.0282681	down	121	106	138	245	182	249	chr6:149963974-149973715	+	4526	protein-coding	hsa:80329	UL16 binding protein 1
ULK1	-1.78518	0.000108792	0.00283271	down	2352	1593	1383	3245	6265	3867	chr12:131894734-131923162	+	5222	protein-coding	hsa:8408	unc-51 like autophagy activating kinase 1
UNC5B	-3.17656	1.59481e-12	2.56854e-10	down	4787	4166	2598	16923	34683	22698	chr10:71212535-71302879	+	7243	protein-coding	hsa:219699	unc-5 homolog B (C. elegans)
USP53	1.68588	0.000909456	0.0164709	up	2025	5033	3450	1325	274	804	chr4:119212583-119295518	+	6647	protein-coding	hsa:54532	ubiquitin specific peptidase 53
VCAN	-1.59537	0.000957615	0.017106	down	10046	23673	19904	68698	17263	34961	chr5:83471674-83582303	+	12416	protein-coding	hsa:1462	versican
VEGFA	-2.74717	3.08541e-12	4.77665e-10	down	1436	1142	665	5848	5410	4739	chr6:43770209-43786487	+	3662	protein-coding	hsa:7422	vascular endothelial growth factor A
VIT	2.82944	1.8426e-06	8.78248e-05	up	534	2320	1122	253	43	104	chr2:36696685-36814794	+	2836	protein-coding	hsa:5212	vitrin
VLDLR	-1.91666	0.00046456	0.00947674	down	97	451	90	644	317	619	chr9:2621679-2656103	+	5273	protein-coding	hsa:7436	very low density lipoprotein receptor
VTN	-4.19503	0.00370661	0.0493498	down	0	5	2	8	1	75	chr17:28367277-28370352	-	1678	protein-coding	hsa:7448	vitronectin
VWCE	-1.53588	0.000393103	0.00823784	down	287	237	112	502	404	444	chr11:61258286-61295316	-	3536	protein-coding	hsa:220001	von Willebrand factor C and EGF domains
VWF	-3.61648	9.36325e-06	0.000353485	down	7	8	4	21	94	44	chr12:5948874-6124675	-	8838	protein-coding	hsa:7450	von Willebrand factor
WARS	-2.01638	2.99954e-06	0.000132238	down	1084	1754	1470	7446	2266	3414	chr14:100333788-100376343	-	2884	protein-coding	hsa:7453	tryptophanyl-tRNA synthetase
WASF3	1.1926	0.00023469	0.00536269	up	3194	5022	3139	1667	868	1080	chr13:26557703-26688945	+	4834	protein-coding	hsa:10810	WAS protein family, member 3
WDCP	1.10355	0.00220495	0.0330345	up	331	449	346	128	140	109	chr2:24029336-24047426	-	3894	protein-coding	hsa:80304	chromosome 2 open reading frame 44
WDHD1	1.41069	0.00361055	0.048426	up	272	454	293	172	53	60	chr14:54938938-55027105	-	6032	protein-coding	hsa:11169	WD repeat and HMG-box DNA binding protein 1
WDR66	1.4028	0.000477606	0.009723	up	170	344	217	78	65	53	chr12:121918557-122003927	+	3772	protein-coding	hsa:144406	WD repeat domain 66
WDR76	1.5835	0.001234	0.020885	up	99	309	185	49	33	56	chr15:43826914-43868419	+	4027	protein-coding	hsa:79968	WD repeat domain 76
WISP1	2.1129	1.11616e-07	7.23731e-06	up	8388	7959	5727	1170	1620	895	chr8:133191039-133231690	+	5190	protein-coding	hsa:8840	WNT1 inducible signaling pathway protein 1
WLS	1.56128	4.51462e-07	2.51847e-05	up	2355	4397	2263	860	622	676	chr1:68098459-68233000	-	2796	protein-coding	hsa:79971	wntless Wnt ligand secretion mediator
WNT11	2.02639	1.33863e-05	0.00048249	up	275	220	345	54	55	47	chr11:76186326-76210842	-	2615	protein-coding	hsa:7481	wingless-type MMTV integration site family, member 11
WNT2	-3.05909	1.61419e-05	0.000571578	down	53	21	86	110	406	498	chr7:117276631-117323289	-	2907	protein-coding	hsa:7472	wingless-type MMTV integration site family member 2
WNT5B	1.62933	0.000816955	0.0151209	up	3497	3919	3026	449	1289	626	chr12:1617056-1647212	+	2223	protein-coding	hsa:81029	wingless-type MMTV integration site family, member 5B
WNT9A	-2.77047	1.64969e-06	8.03559e-05	down	23	23	19	83	162	71	chr1:227918658-227947975	-	4529	protein-coding	hsa:7483	wingless-type MMTV integration site family, member 9A
XPNPEP2	2.40807	1.56664e-06	7.68729e-05	up	789	1415	447	210	60	89	chrX:129738970-129769549	+	3333	protein-coding	hsa:7512	X-prolyl aminopeptidase (aminopeptidase P) 2, membrane-bound
YARS	-1.42533	1.57908e-05	0.000561135	down	2666	3097	1821	4608	5117	4838	chr1:32775237-32818032	-	3117	protein-coding	hsa:8565	tyrosyl-tRNA synthetase
YWHAE	1.49197	0.00328088	0.0449399	up	390	344	153	124	50	62	NT_187613.1:286566-342288	-	1860	protein-coding	hsa:7531	tyrosine 3-monooxygenase/tryptophan 5-monooxygenase activation protein, epsilon
ZBED3	-2.22749	8.96935e-05	0.00241411	down	44	85	46	86	292	173	chr5:77076707-77087205	-	1419	protein-coding	hsa:84327	zinc finger, BED-type containing 3
ZBTB16	9.50567	4.29281e-95	8.57317e-91	up	15757	16126	9678	12	20	9	chr11:114059576-114256765	+	8936	protein-coding	hsa:7704	zinc finger and BTB domain containing 16
ZC3H12C	2.09346	2.99565e-05	0.000961181	up	1172	2548	1460	569	131	196	chr11:110092425-110171841	+	13358	protein-coding	hsa:85463	zinc finger CCCH-type containing 12C
ZC3H12D	2.46867	0.00237578	0.0349386	up	132	50	24	8	11	9	chr6:149447630-149485012	-	4907	protein-coding	hsa:340152	zinc finger CCCH-type containing 12D
ZDHHC9	1.0391	0.000994815	0.0175507	up	3407	4988	2779	1732	1019	1181	chrX:129803288-129843934	-	4639	protein-coding	hsa:51114	zinc finger, DHHC-type containing 9
ZEB1	1.16632	0.00234335	0.0346147	up	2870	8259	4010	2161	1200	1356	chr10:31318495-31529814	+	8925	protein-coding	hsa:6935	zinc finger E-box binding homeobox 1
ZFP36L2	1.41762	0.000230036	0.00527446	up	13301	16115	9672	2685	4488	3123	chr2:43222402-43226606	-	3693	protein-coding	hsa:678	ZFP36 ring finger protein-like 2
ZFPM1	-1.66298	0.00173524	0.027287	down	414	247	121	436	578	799	chr16:88451782-88535166	+	7090	protein-coding	hsa:161882	zinc finger protein, FOG family member 1
ZHX3	1.09195	0.000118149	0.00303674	up	5820	8532	6294	2500	2220	2257	chr20:41178449-41317606	-	10156	protein-coding	hsa:23051	zinc fingers and homeoboxes 3
ZMIZ1	-1.41781	0.000118702	0.00304705	down	4381	4614	3833	7677	10512	6581	chr10:79068994-79316528	+	7824	protein-coding	hsa:57178	zinc finger, MIZ-type containing 1
ZNF281	-1.25641	0.000630496	0.0121424	down	354	778	637	1325	826	910	chr1:200404947-200483604	-	6271	protein-coding	hsa:23528	zinc finger protein 281
ZNF300	1.38337	0.00132778	0.0220977	up	151	402	186	79	60	57	chr5:150892958-150904983	-	4857	protein-coding	hsa:91975	zinc finger protein 300
ZNF365	-2.1853	0.00327168	0.0448448	down	12	13	46	133	36	91	chr10:62373609-62672011	+	4208	protein-coding	hsa:22891	zinc finger protein 365
ZNF367	2.19814	0.003234	0.0444809	up	257	228	117	19	65	7	chr9:96385941-96418643	-	3704	protein-coding	hsa:195828	zinc finger protein 367
ZNF385B	8.56564	1.92158e-09	1.75555e-07	up	36	238	53	0	0	0	chr2:179441982-179864550	-	8087	protein-coding	hsa:151126	zinc finger protein 385B
ZNF608	2.36763	1.38149e-06	6.86312e-05	up	377	585	467	126	32	51	chr5:124636913-124748824	-	6453	protein-coding	hsa:57507	zinc finger protein 608
ZNF853	-3.24856	0.000179292	0.00429333	down	6	9	8	13	97	39	chr7:6615621-6624290	+	3858	protein-coding	hsa:54753	zinc finger protein 853
ZWILCH	1.47442	0.0010322	0.0180666	up	217	524	290	134	50	82	chr15:66505083-66549485	+	3386	protein-coding	hsa:55055	zwilch kinetochore protein
ZWINT	2.04972	2.73159e-05	0.000887034	up	467	418	207	51	83	54	chr10:56357257-56361302	-	2024	protein-coding	hsa:11130	ZW10 interacting kinetochore protein
