# Supplementary material for: Long Non-coding RNAs LOC100126784 and POM121L9P Derived From Bone Marrow Mesenchymal Stem Cells Enhance Osteogenic Differentiation via the miR-503-5p/SORBS1 Axis
Source: Front Cell Dev Biol. 2021 Oct 22;9:723759. doi: 10.3389/fcell.2021.723759 (PMC8570085; doi:10.3389/fcell.2021.723759)
Supplement: Supplementary file 5 [file Table_3.XLSX]

## Sheet: Sheet1
Dif_ncRNA							miRNA_ncRNA_Target				Dif_miRNA				miRNA_mRNA_Target				Dif_mRNA
SubjectID_ncRNA	log2FC_ncRNA	FDR_ncRNA	Style_ncRNA	type_of_gene_ncRNA	KeggID_ncRNA	Description_ncRNA	Energy_Miranda_ncRNATarget	Score_Miranda_ncRNATarget	Energy_RNAhybrid_ncRNATarget	P-Value_RNAhybrid_ncRNATarget	QueryID_miRNA	log2FC_miRNA	FDR_miRNA	Style_miRNA	Energy_Miranda_mRNATarget	Score_Miranda_mRNATarget	Energy_RNAhybrid_mRNATarget	P-Value_RNAhybrid_mRNATarget	SubjectID_mRNA	log2FC_mRNA	FDR_mRNA	Style_mRNA	type_of_gene_mRNA	KeggID_mRNA	Description_mRNA
LOC107984687	6.15068	0.00913836	up	lncRNA			-23.04	165	-25.1	0.993666	hsa-miR-224-5p	-2.41912	2.22363e-43	down	-24.72	175	-26.5	0.221885	AOX1	3.56507	1.21547e-12	up	protein-coding	hsa:316	aldehyde oxidase 1
LOC102723862	5.77182	1.11447e-07	up	ncRNA	hsa:102723862	uncharacterized LOC102723862	-22.75	164	-28	0.881829	hsa-miR-224-5p	-2.41912	2.22363e-43	down	-24.72	175	-26.5	0.221885	AOX1	3.56507	1.21547e-12	up	protein-coding	hsa:316	aldehyde oxidase 1
LOC107986558	1.85649	0.000832354	up	ncRNA			-22.77	152	-27.8	0.706838	hsa-miR-224-5p	-2.41912	2.22363e-43	down	-24.72	175	-26.5	0.221885	AOX1	3.56507	1.21547e-12	up	protein-coding	hsa:316	aldehyde oxidase 1
LOC102724210	4.55742	0.00208999	up	ncRNA	hsa:102724210	uncharacterized LOC102724210	-24.98	158	-28.2	0.51257	hsa-miR-224-5p	-2.41912	2.22363e-43	down	-24.72	175	-26.5	0.221885	AOX1	3.56507	1.21547e-12	up	protein-coding	hsa:316	aldehyde oxidase 1
LOC105378909	4.90631	5.73429e-18	up	ncRNA		uncharacterized LOC105378909	-20.9	161	-27.7	0.952358	hsa-miR-224-5p	-2.41912	2.22363e-43	down	-24.72	175	-26.5	0.221885	AOX1	3.56507	1.21547e-12	up	protein-coding	hsa:316	aldehyde oxidase 1
LINC00578	3.7507	0.00363799	up	ncRNA	hsa:100505566	long intergenic non-protein coding RNA 578	-26.38	164	-30	0.145957	hsa-miR-224-5p	-2.41912	2.22363e-43	down	-24.72	175	-26.5	0.221885	AOX1	3.56507	1.21547e-12	up	protein-coding	hsa:316	aldehyde oxidase 1
LOC107984687	6.15068	0.00913836	up	lncRNA			-23.04	165	-25.1	0.993666	hsa-miR-224-5p	-2.41912	2.22363e-43	down	-21.44	158	-27.1	0.618668	MFGE8	1.49974	0.000780994	up	protein-coding	hsa:4240	milk fat globule-EGF factor 8 protein
LOC102723862	5.77182	1.11447e-07	up	ncRNA	hsa:102723862	uncharacterized LOC102723862	-22.75	164	-28	0.881829	hsa-miR-224-5p	-2.41912	2.22363e-43	down	-21.44	158	-27.1	0.618668	MFGE8	1.49974	0.000780994	up	protein-coding	hsa:4240	milk fat globule-EGF factor 8 protein
LOC107986558	1.85649	0.000832354	up	ncRNA			-22.77	152	-27.8	0.706838	hsa-miR-224-5p	-2.41912	2.22363e-43	down	-21.44	158	-27.1	0.618668	MFGE8	1.49974	0.000780994	up	protein-coding	hsa:4240	milk fat globule-EGF factor 8 protein
LOC102724210	4.55742	0.00208999	up	ncRNA	hsa:102724210	uncharacterized LOC102724210	-24.98	158	-28.2	0.51257	hsa-miR-224-5p	-2.41912	2.22363e-43	down	-21.44	158	-27.1	0.618668	MFGE8	1.49974	0.000780994	up	protein-coding	hsa:4240	milk fat globule-EGF factor 8 protein
LOC105378909	4.90631	5.73429e-18	up	ncRNA		uncharacterized LOC105378909	-20.9	161	-27.7	0.952358	hsa-miR-224-5p	-2.41912	2.22363e-43	down	-21.44	158	-27.1	0.618668	MFGE8	1.49974	0.000780994	up	protein-coding	hsa:4240	milk fat globule-EGF factor 8 protein
LINC00578	3.7507	0.00363799	up	ncRNA	hsa:100505566	long intergenic non-protein coding RNA 578	-26.38	164	-30	0.145957	hsa-miR-224-5p	-2.41912	2.22363e-43	down	-21.44	158	-27.1	0.618668	MFGE8	1.49974	0.000780994	up	protein-coding	hsa:4240	milk fat globule-EGF factor 8 protein
LOC107984687	6.15068	0.00913836	up	lncRNA			-23.04	165	-25.1	0.993666	hsa-miR-224-5p	-2.41912	2.22363e-43	down	-21.19	158	-26	0.993149	TRPM3	3.27732	0.00116429	up	protein-coding	hsa:80036	transient receptor potential cation channel, subfamily M, member 3
LOC102723862	5.77182	1.11447e-07	up	ncRNA	hsa:102723862	uncharacterized LOC102723862	-22.75	164	-28	0.881829	hsa-miR-224-5p	-2.41912	2.22363e-43	down	-21.19	158	-26	0.993149	TRPM3	3.27732	0.00116429	up	protein-coding	hsa:80036	transient receptor potential cation channel, subfamily M, member 3
LOC107986558	1.85649	0.000832354	up	ncRNA			-22.77	152	-27.8	0.706838	hsa-miR-224-5p	-2.41912	2.22363e-43	down	-21.19	158	-26	0.993149	TRPM3	3.27732	0.00116429	up	protein-coding	hsa:80036	transient receptor potential cation channel, subfamily M, member 3
LOC102724210	4.55742	0.00208999	up	ncRNA	hsa:102724210	uncharacterized LOC102724210	-24.98	158	-28.2	0.51257	hsa-miR-224-5p	-2.41912	2.22363e-43	down	-21.19	158	-26	0.993149	TRPM3	3.27732	0.00116429	up	protein-coding	hsa:80036	transient receptor potential cation channel, subfamily M, member 3
LOC105378909	4.90631	5.73429e-18	up	ncRNA		uncharacterized LOC105378909	-20.9	161	-27.7	0.952358	hsa-miR-224-5p	-2.41912	2.22363e-43	down	-21.19	158	-26	0.993149	TRPM3	3.27732	0.00116429	up	protein-coding	hsa:80036	transient receptor potential cation channel, subfamily M, member 3
LINC00578	3.7507	0.00363799	up	ncRNA	hsa:100505566	long intergenic non-protein coding RNA 578	-26.38	164	-30	0.145957	hsa-miR-224-5p	-2.41912	2.22363e-43	down	-21.19	158	-26	0.993149	TRPM3	3.27732	0.00116429	up	protein-coding	hsa:80036	transient receptor potential cation channel, subfamily M, member 3
LOC107984687	6.15068	0.00913836	up	lncRNA			-23.04	165	-25.1	0.993666	hsa-miR-224-5p	-2.41912	2.22363e-43	down	-22.93	166	-26.2	0.998971	HIPK2	1.93	8.71253e-09	up	protein-coding	hsa:28996	homeodomain interacting protein kinase 2
LOC102723862	5.77182	1.11447e-07	up	ncRNA	hsa:102723862	uncharacterized LOC102723862	-22.75	164	-28	0.881829	hsa-miR-224-5p	-2.41912	2.22363e-43	down	-22.93	166	-26.2	0.998971	HIPK2	1.93	8.71253e-09	up	protein-coding	hsa:28996	homeodomain interacting protein kinase 2
LOC107986558	1.85649	0.000832354	up	ncRNA			-22.77	152	-27.8	0.706838	hsa-miR-224-5p	-2.41912	2.22363e-43	down	-22.93	166	-26.2	0.998971	HIPK2	1.93	8.71253e-09	up	protein-coding	hsa:28996	homeodomain interacting protein kinase 2
LOC102724210	4.55742	0.00208999	up	ncRNA	hsa:102724210	uncharacterized LOC102724210	-24.98	158	-28.2	0.51257	hsa-miR-224-5p	-2.41912	2.22363e-43	down	-22.93	166	-26.2	0.998971	HIPK2	1.93	8.71253e-09	up	protein-coding	hsa:28996	homeodomain interacting protein kinase 2
LOC105378909	4.90631	5.73429e-18	up	ncRNA		uncharacterized LOC105378909	-20.9	161	-27.7	0.952358	hsa-miR-224-5p	-2.41912	2.22363e-43	down	-22.93	166	-26.2	0.998971	HIPK2	1.93	8.71253e-09	up	protein-coding	hsa:28996	homeodomain interacting protein kinase 2
LINC00578	3.7507	0.00363799	up	ncRNA	hsa:100505566	long intergenic non-protein coding RNA 578	-26.38	164	-30	0.145957	hsa-miR-224-5p	-2.41912	2.22363e-43	down	-22.93	166	-26.2	0.998971	HIPK2	1.93	8.71253e-09	up	protein-coding	hsa:28996	homeodomain interacting protein kinase 2
LOC107984687	6.15068	0.00913836	up	lncRNA			-23.04	165	-25.1	0.993666	hsa-miR-224-5p	-2.41912	2.22363e-43	down	-22.63	156	-32.2	0.184123	MRVI1	2.88688	2.376e-07	up	protein-coding	hsa:10335	murine retrovirus integration site 1 homolog
LOC102723862	5.77182	1.11447e-07	up	ncRNA	hsa:102723862	uncharacterized LOC102723862	-22.75	164	-28	0.881829	hsa-miR-224-5p	-2.41912	2.22363e-43	down	-22.63	156	-32.2	0.184123	MRVI1	2.88688	2.376e-07	up	protein-coding	hsa:10335	murine retrovirus integration site 1 homolog
LOC107986558	1.85649	0.000832354	up	ncRNA			-22.77	152	-27.8	0.706838	hsa-miR-224-5p	-2.41912	2.22363e-43	down	-22.63	156	-32.2	0.184123	MRVI1	2.88688	2.376e-07	up	protein-coding	hsa:10335	murine retrovirus integration site 1 homolog
LOC102724210	4.55742	0.00208999	up	ncRNA	hsa:102724210	uncharacterized LOC102724210	-24.98	158	-28.2	0.51257	hsa-miR-224-5p	-2.41912	2.22363e-43	down	-22.63	156	-32.2	0.184123	MRVI1	2.88688	2.376e-07	up	protein-coding	hsa:10335	murine retrovirus integration site 1 homolog
LOC105378909	4.90631	5.73429e-18	up	ncRNA		uncharacterized LOC105378909	-20.9	161	-27.7	0.952358	hsa-miR-224-5p	-2.41912	2.22363e-43	down	-22.63	156	-32.2	0.184123	MRVI1	2.88688	2.376e-07	up	protein-coding	hsa:10335	murine retrovirus integration site 1 homolog
LINC00578	3.7507	0.00363799	up	ncRNA	hsa:100505566	long intergenic non-protein coding RNA 578	-26.38	164	-30	0.145957	hsa-miR-224-5p	-2.41912	2.22363e-43	down	-22.63	156	-32.2	0.184123	MRVI1	2.88688	2.376e-07	up	protein-coding	hsa:10335	murine retrovirus integration site 1 homolog
LOC107984687	6.15068	0.00913836	up	lncRNA			-23.04	165	-25.1	0.993666	hsa-miR-224-5p	-2.41912	2.22363e-43	down	-24.66	156	-29.4	0.374074	CIT	1.47678	0.0259355	up	protein-coding	hsa:11113	citron rho-interacting serine/threonine kinase
LOC102723862	5.77182	1.11447e-07	up	ncRNA	hsa:102723862	uncharacterized LOC102723862	-22.75	164	-28	0.881829	hsa-miR-224-5p	-2.41912	2.22363e-43	down	-24.66	156	-29.4	0.374074	CIT	1.47678	0.0259355	up	protein-coding	hsa:11113	citron rho-interacting serine/threonine kinase
LOC107986558	1.85649	0.000832354	up	ncRNA			-22.77	152	-27.8	0.706838	hsa-miR-224-5p	-2.41912	2.22363e-43	down	-24.66	156	-29.4	0.374074	CIT	1.47678	0.0259355	up	protein-coding	hsa:11113	citron rho-interacting serine/threonine kinase
LOC102724210	4.55742	0.00208999	up	ncRNA	hsa:102724210	uncharacterized LOC102724210	-24.98	158	-28.2	0.51257	hsa-miR-224-5p	-2.41912	2.22363e-43	down	-24.66	156	-29.4	0.374074	CIT	1.47678	0.0259355	up	protein-coding	hsa:11113	citron rho-interacting serine/threonine kinase
LOC105378909	4.90631	5.73429e-18	up	ncRNA		uncharacterized LOC105378909	-20.9	161	-27.7	0.952358	hsa-miR-224-5p	-2.41912	2.22363e-43	down	-24.66	156	-29.4	0.374074	CIT	1.47678	0.0259355	up	protein-coding	hsa:11113	citron rho-interacting serine/threonine kinase
LINC00578	3.7507	0.00363799	up	ncRNA	hsa:100505566	long intergenic non-protein coding RNA 578	-26.38	164	-30	0.145957	hsa-miR-224-5p	-2.41912	2.22363e-43	down	-24.66	156	-29.4	0.374074	CIT	1.47678	0.0259355	up	protein-coding	hsa:11113	citron rho-interacting serine/threonine kinase
SLC14A2-AS1	6.78408	0.00036797	up	ncRNA	hsa:101927980	SLC14A2 antisense RNA 1	-23.37	156	-26.9	0.651298	hsa-let-7i-5p	-1.18779	1.41425e-20	down	-20.25	156	-25.6	0.603952	C1QTNF1	1.50861	0.0283558	up	protein-coding	hsa:114897	C1q and tumor necrosis factor related protein 1
ACTBP8	5.7067	0.00865875	up	pseudo		actin, beta pseudogene 8	-20.76	154	-27.1	0.383817	hsa-let-7i-5p	-1.18779	1.41425e-20	down	-20.25	156	-25.6	0.603952	C1QTNF1	1.50861	0.0283558	up	protein-coding	hsa:114897	C1q and tumor necrosis factor related protein 1
SLC14A2-AS1	6.78408	0.00036797	up	ncRNA	hsa:101927980	SLC14A2 antisense RNA 1	-23.37	156	-26.9	0.651298	hsa-let-7i-5p	-1.18779	1.41425e-20	down	-21.87	154	-28.9	0.528331	MOB3B	3.15704	1.46966e-05	up	protein-coding	hsa:79817	MOB kinase activator 3B
ACTBP8	5.7067	0.00865875	up	pseudo		actin, beta pseudogene 8	-20.76	154	-27.1	0.383817	hsa-let-7i-5p	-1.18779	1.41425e-20	down	-21.87	154	-28.9	0.528331	MOB3B	3.15704	1.46966e-05	up	protein-coding	hsa:79817	MOB kinase activator 3B
SLC14A2-AS1	6.78408	0.00036797	up	ncRNA	hsa:101927980	SLC14A2 antisense RNA 1	-23.37	156	-26.9	0.651298	hsa-let-7i-5p	-1.18779	1.41425e-20	down	-21.61	157	-25.3	0.753513	SLC19A3	3.32446	0.00396564	up	protein-coding	hsa:80704	solute carrier family 19 (thiamine transporter), member 3
ACTBP8	5.7067	0.00865875	up	pseudo		actin, beta pseudogene 8	-20.76	154	-27.1	0.383817	hsa-let-7i-5p	-1.18779	1.41425e-20	down	-21.61	157	-25.3	0.753513	SLC19A3	3.32446	0.00396564	up	protein-coding	hsa:80704	solute carrier family 19 (thiamine transporter), member 3
SLC14A2-AS1	6.78408	0.00036797	up	ncRNA	hsa:101927980	SLC14A2 antisense RNA 1	-23.37	156	-26.9	0.651298	hsa-let-7i-5p	-1.18779	1.41425e-20	down	-20.14	159	-26.1	0.931995	TRIM71	6.86657	0.00169359	up	protein-coding	hsa:131405	tripartite motif containing 71, E3 ubiquitin protein ligase
ACTBP8	5.7067	0.00865875	up	pseudo		actin, beta pseudogene 8	-20.76	154	-27.1	0.383817	hsa-let-7i-5p	-1.18779	1.41425e-20	down	-20.14	159	-26.1	0.931995	TRIM71	6.86657	0.00169359	up	protein-coding	hsa:131405	tripartite motif containing 71, E3 ubiquitin protein ligase
SLC14A2-AS1	6.78408	0.00036797	up	ncRNA	hsa:101927980	SLC14A2 antisense RNA 1	-23.37	156	-26.9	0.651298	hsa-let-7i-5p	-1.18779	1.41425e-20	down	-20.56	158	-29.3	0.827346	NKD1	7.17602	1.17046e-05	up	protein-coding	hsa:85407	naked cuticle homolog 1 (Drosophila)
ACTBP8	5.7067	0.00865875	up	pseudo		actin, beta pseudogene 8	-20.76	154	-27.1	0.383817	hsa-let-7i-5p	-1.18779	1.41425e-20	down	-20.56	158	-29.3	0.827346	NKD1	7.17602	1.17046e-05	up	protein-coding	hsa:85407	naked cuticle homolog 1 (Drosophila)
SLC14A2-AS1	6.78408	0.00036797	up	ncRNA	hsa:101927980	SLC14A2 antisense RNA 1	-23.37	156	-26.9	0.651298	hsa-let-7i-5p	-1.18779	1.41425e-20	down	-20.16	150	-28.4	0.025675	PLEKHG6	5.72573	0.0318198	up	protein-coding	hsa:55200	pleckstrin homology domain containing, family G (with RhoGef domain) member 6
ACTBP8	5.7067	0.00865875	up	pseudo		actin, beta pseudogene 8	-20.76	154	-27.1	0.383817	hsa-let-7i-5p	-1.18779	1.41425e-20	down	-20.16	150	-28.4	0.025675	PLEKHG6	5.72573	0.0318198	up	protein-coding	hsa:55200	pleckstrin homology domain containing, family G (with RhoGef domain) member 6
SLC14A2-AS1	6.78408	0.00036797	up	ncRNA	hsa:101927980	SLC14A2 antisense RNA 1	-23.37	156	-26.9	0.651298	hsa-let-7i-5p	-1.18779	1.41425e-20	down	-23.31	158	-27.9	0.020616	SERPING1	1.80664	0.000618149	up	protein-coding	hsa:710	serpin peptidase inhibitor, clade G (C1 inhibitor), member 1
ACTBP8	5.7067	0.00865875	up	pseudo		actin, beta pseudogene 8	-20.76	154	-27.1	0.383817	hsa-let-7i-5p	-1.18779	1.41425e-20	down	-23.31	158	-27.9	0.020616	SERPING1	1.80664	0.000618149	up	protein-coding	hsa:710	serpin peptidase inhibitor, clade G (C1 inhibitor), member 1
SLC14A2-AS1	6.78408	0.00036797	up	ncRNA	hsa:101927980	SLC14A2 antisense RNA 1	-23.37	156	-26.9	0.651298	hsa-let-7i-5p	-1.18779	1.41425e-20	down	-21.05	165	-26.9	0.928505	RNF150	1.27183	0.0119639	up	protein-coding	hsa:57484	ring finger protein 150
ACTBP8	5.7067	0.00865875	up	pseudo		actin, beta pseudogene 8	-20.76	154	-27.1	0.383817	hsa-let-7i-5p	-1.18779	1.41425e-20	down	-21.05	165	-26.9	0.928505	RNF150	1.27183	0.0119639	up	protein-coding	hsa:57484	ring finger protein 150
SLC14A2-AS1	6.78408	0.00036797	up	ncRNA	hsa:101927980	SLC14A2 antisense RNA 1	-23.37	156	-26.9	0.651298	hsa-let-7i-5p	-1.18779	1.41425e-20	down	-21.78	153	-26.5	0.773765	PARM1	3.98865	3.93748e-08	up	protein-coding	hsa:25849	prostate androgen-regulated mucin-like protein 1
ACTBP8	5.7067	0.00865875	up	pseudo		actin, beta pseudogene 8	-20.76	154	-27.1	0.383817	hsa-let-7i-5p	-1.18779	1.41425e-20	down	-21.78	153	-26.5	0.773765	PARM1	3.98865	3.93748e-08	up	protein-coding	hsa:25849	prostate androgen-regulated mucin-like protein 1
LOC105376126	4.80793	1.67549e-06	up	ncRNA		uncharacterized LOC105376126	-24.31	165	-27.8	0.684481	hsa-miR-503-3p	-2.69692	3.45251e-07	down	-23.08	156	-32	0.158253	MKI67	2.83968	1.52344e-07	up	protein-coding	hsa:4288	marker of proliferation Ki-67
LOC105376126	4.80793	1.67549e-06	up	ncRNA		uncharacterized LOC105376126	-24.31	165	-27.8	0.684481	hsa-miR-503-3p	-2.69692	3.45251e-07	down	-27.98	157	-32.9	0.081032	ZEB1	1.16632	0.0346147	up	protein-coding	hsa:6935	zinc finger E-box binding homeobox 1
LOC105376126	4.80793	1.67549e-06	up	ncRNA		uncharacterized LOC105376126	-24.31	165	-27.8	0.684481	hsa-miR-503-3p	-2.69692	3.45251e-07	down	-21.68	150	-25.8	0.840339	ETS2	1.34444	0.00984201	up	protein-coding	hsa:2114	v-ets avian erythroblastosis virus E26 oncogene homolog 2
LOC105376126	4.80793	1.67549e-06	up	ncRNA		uncharacterized LOC105376126	-24.31	165	-27.8	0.684481	hsa-miR-503-3p	-2.69692	3.45251e-07	down	-22.53	161	-25.8	0.522176	STMN1	1.59705	0.00512487	up	protein-coding	hsa:3925	stathmin 1
LOC105376126	4.80793	1.67549e-06	up	ncRNA		uncharacterized LOC105376126	-24.31	165	-27.8	0.684481	hsa-miR-503-3p	-2.69692	3.45251e-07	down	-23.74	154	-29.5	0.433297	COL4A3	3.20704	0.0136685	up	protein-coding	hsa:1285	collagen, type IV, alpha 3 (Goodpasture antigen)
LOC105376126	4.80793	1.67549e-06	up	ncRNA		uncharacterized LOC105376126	-24.31	165	-27.8	0.684481	hsa-miR-503-3p	-2.69692	3.45251e-07	down	-20.98	157	-33.4	0.335802	KCNB1	3.86789	9.76824e-05	up	protein-coding	hsa:3745	potassium voltage-gated channel, Shab-related subfamily, member 1
LOC105376126	4.80793	1.67549e-06	up	ncRNA		uncharacterized LOC105376126	-24.31	165	-27.8	0.684481	hsa-miR-503-3p	-2.69692	3.45251e-07	down	-21.84	154	-30.7	0.5038	APCDD1	5.51478	9.45516e-22	up	protein-coding	hsa:147495	adenomatosis polyposis coli down-regulated 1
LOC105376126	4.80793	1.67549e-06	up	ncRNA		uncharacterized LOC105376126	-24.31	165	-27.8	0.684481	hsa-miR-503-3p	-2.69692	3.45251e-07	down	-20.26	151	-26.2	0.177101	FMO3	3.81451	0.000203288	up	protein-coding	hsa:2328	flavin containing monooxygenase 3
POM121L7	4.73131	0.000174653	up	ncRNA		POM121 transmembrane nucleoporin-like 7	-20.9	153	-27.3	0.888709	hsa-miR-4443	-2.48749	1.56242e-06	down	-24.3	157	-27.1	0.354896	GINS4	1.79462	0.0347214	up	protein-coding	hsa:84296	GINS complex subunit 4 (Sld5 homolog)
POM121L9P	3.73905	4.57979e-07	up	pseudo	hsa:29774	POM121 transmembrane nucleoporin-like 9, pseudogene	-20.92	151	-27.3	0.532555	hsa-miR-4443	-2.48749	1.56242e-06	down	-24.3	157	-27.1	0.354896	GINS4	1.79462	0.0347214	up	protein-coding	hsa:84296	GINS complex subunit 4 (Sld5 homolog)
DIO3OS	5.69279	0.0298111	up	ncRNA	hsa:64150	DIO3 opposite strand/antisense RNA (head to head)	-23.86	158	-28.3	0.259014	hsa-miR-4443	-2.48749	1.56242e-06	down	-24.3	157	-27.1	0.354896	GINS4	1.79462	0.0347214	up	protein-coding	hsa:84296	GINS complex subunit 4 (Sld5 homolog)
LOC105377759	5.7883	0.0419054	up	ncRNA		uncharacterized LOC105377759	-21.62	156	-26.9	0.180691	hsa-miR-4443	-2.48749	1.56242e-06	down	-24.3	157	-27.1	0.354896	GINS4	1.79462	0.0347214	up	protein-coding	hsa:84296	GINS complex subunit 4 (Sld5 homolog)
POM121L10P	3.77529	0.0132987	up	pseudo	hsa:646074	POM121 transmembrane nucleoporin-like 10, pseudogene	-21.06	151	-28.2	0.61713	hsa-miR-4443	-2.48749	1.56242e-06	down	-24.3	157	-27.1	0.354896	GINS4	1.79462	0.0347214	up	protein-coding	hsa:84296	GINS complex subunit 4 (Sld5 homolog)
POM121L7	4.73131	0.000174653	up	ncRNA		POM121 transmembrane nucleoporin-like 7	-20.9	153	-27.3	0.888709	hsa-miR-4443	-2.48749	1.56242e-06	down	-21.36	155	-26.2	0.819186	PLXNA4	1.52779	0.00818609	up	protein-coding	hsa:91584	plexin A4
POM121L9P	3.73905	4.57979e-07	up	pseudo	hsa:29774	POM121 transmembrane nucleoporin-like 9, pseudogene	-20.92	151	-27.3	0.532555	hsa-miR-4443	-2.48749	1.56242e-06	down	-21.36	155	-26.2	0.819186	PLXNA4	1.52779	0.00818609	up	protein-coding	hsa:91584	plexin A4
DIO3OS	5.69279	0.0298111	up	ncRNA	hsa:64150	DIO3 opposite strand/antisense RNA (head to head)	-23.86	158	-28.3	0.259014	hsa-miR-4443	-2.48749	1.56242e-06	down	-21.36	155	-26.2	0.819186	PLXNA4	1.52779	0.00818609	up	protein-coding	hsa:91584	plexin A4
LOC105377759	5.7883	0.0419054	up	ncRNA		uncharacterized LOC105377759	-21.62	156	-26.9	0.180691	hsa-miR-4443	-2.48749	1.56242e-06	down	-21.36	155	-26.2	0.819186	PLXNA4	1.52779	0.00818609	up	protein-coding	hsa:91584	plexin A4
POM121L10P	3.77529	0.0132987	up	pseudo	hsa:646074	POM121 transmembrane nucleoporin-like 10, pseudogene	-21.06	151	-28.2	0.61713	hsa-miR-4443	-2.48749	1.56242e-06	down	-21.36	155	-26.2	0.819186	PLXNA4	1.52779	0.00818609	up	protein-coding	hsa:91584	plexin A4
POM121L7	4.73131	0.000174653	up	ncRNA		POM121 transmembrane nucleoporin-like 7	-20.9	153	-27.3	0.888709	hsa-miR-4443	-2.48749	1.56242e-06	down	-23.03	153	-26.8	0.446359	THRB	2.02797	0.000277433	up	protein-coding	hsa:7068	thyroid hormone receptor, beta
POM121L9P	3.73905	4.57979e-07	up	pseudo	hsa:29774	POM121 transmembrane nucleoporin-like 9, pseudogene	-20.92	151	-27.3	0.532555	hsa-miR-4443	-2.48749	1.56242e-06	down	-23.03	153	-26.8	0.446359	THRB	2.02797	0.000277433	up	protein-coding	hsa:7068	thyroid hormone receptor, beta
DIO3OS	5.69279	0.0298111	up	ncRNA	hsa:64150	DIO3 opposite strand/antisense RNA (head to head)	-23.86	158	-28.3	0.259014	hsa-miR-4443	-2.48749	1.56242e-06	down	-23.03	153	-26.8	0.446359	THRB	2.02797	0.000277433	up	protein-coding	hsa:7068	thyroid hormone receptor, beta
LOC105377759	5.7883	0.0419054	up	ncRNA		uncharacterized LOC105377759	-21.62	156	-26.9	0.180691	hsa-miR-4443	-2.48749	1.56242e-06	down	-23.03	153	-26.8	0.446359	THRB	2.02797	0.000277433	up	protein-coding	hsa:7068	thyroid hormone receptor, beta
POM121L10P	3.77529	0.0132987	up	pseudo	hsa:646074	POM121 transmembrane nucleoporin-like 10, pseudogene	-21.06	151	-28.2	0.61713	hsa-miR-4443	-2.48749	1.56242e-06	down	-23.03	153	-26.8	0.446359	THRB	2.02797	0.000277433	up	protein-coding	hsa:7068	thyroid hormone receptor, beta
POM121L7	4.73131	0.000174653	up	ncRNA		POM121 transmembrane nucleoporin-like 7	-20.9	153	-27.3	0.888709	hsa-miR-4443	-2.48749	1.56242e-06	down	-23.5	152	-25.9	0.580655	PLSCR2	4.0747	0.0165417	up	protein-coding	hsa:57047	phospholipid scramblase 2
POM121L9P	3.73905	4.57979e-07	up	pseudo	hsa:29774	POM121 transmembrane nucleoporin-like 9, pseudogene	-20.92	151	-27.3	0.532555	hsa-miR-4443	-2.48749	1.56242e-06	down	-23.5	152	-25.9	0.580655	PLSCR2	4.0747	0.0165417	up	protein-coding	hsa:57047	phospholipid scramblase 2
DIO3OS	5.69279	0.0298111	up	ncRNA	hsa:64150	DIO3 opposite strand/antisense RNA (head to head)	-23.86	158	-28.3	0.259014	hsa-miR-4443	-2.48749	1.56242e-06	down	-23.5	152	-25.9	0.580655	PLSCR2	4.0747	0.0165417	up	protein-coding	hsa:57047	phospholipid scramblase 2
LOC105377759	5.7883	0.0419054	up	ncRNA		uncharacterized LOC105377759	-21.62	156	-26.9	0.180691	hsa-miR-4443	-2.48749	1.56242e-06	down	-23.5	152	-25.9	0.580655	PLSCR2	4.0747	0.0165417	up	protein-coding	hsa:57047	phospholipid scramblase 2
POM121L10P	3.77529	0.0132987	up	pseudo	hsa:646074	POM121 transmembrane nucleoporin-like 10, pseudogene	-21.06	151	-28.2	0.61713	hsa-miR-4443	-2.48749	1.56242e-06	down	-23.5	152	-25.9	0.580655	PLSCR2	4.0747	0.0165417	up	protein-coding	hsa:57047	phospholipid scramblase 2
POM121L7	4.73131	0.000174653	up	ncRNA		POM121 transmembrane nucleoporin-like 7	-20.9	153	-27.3	0.888709	hsa-miR-4443	-2.48749	1.56242e-06	down	-22.29	151	-26	0.076003	METTL7B	4.29135	0.00032941	up	protein-coding	hsa:196410	methyltransferase like 7B
POM121L9P	3.73905	4.57979e-07	up	pseudo	hsa:29774	POM121 transmembrane nucleoporin-like 9, pseudogene	-20.92	151	-27.3	0.532555	hsa-miR-4443	-2.48749	1.56242e-06	down	-22.29	151	-26	0.076003	METTL7B	4.29135	0.00032941	up	protein-coding	hsa:196410	methyltransferase like 7B
DIO3OS	5.69279	0.0298111	up	ncRNA	hsa:64150	DIO3 opposite strand/antisense RNA (head to head)	-23.86	158	-28.3	0.259014	hsa-miR-4443	-2.48749	1.56242e-06	down	-22.29	151	-26	0.076003	METTL7B	4.29135	0.00032941	up	protein-coding	hsa:196410	methyltransferase like 7B
LOC105377759	5.7883	0.0419054	up	ncRNA		uncharacterized LOC105377759	-21.62	156	-26.9	0.180691	hsa-miR-4443	-2.48749	1.56242e-06	down	-22.29	151	-26	0.076003	METTL7B	4.29135	0.00032941	up	protein-coding	hsa:196410	methyltransferase like 7B
POM121L10P	3.77529	0.0132987	up	pseudo	hsa:646074	POM121 transmembrane nucleoporin-like 10, pseudogene	-21.06	151	-28.2	0.61713	hsa-miR-4443	-2.48749	1.56242e-06	down	-22.29	151	-26	0.076003	METTL7B	4.29135	0.00032941	up	protein-coding	hsa:196410	methyltransferase like 7B
POM121L7	4.73131	0.000174653	up	ncRNA		POM121 transmembrane nucleoporin-like 7	-20.9	153	-27.3	0.888709	hsa-miR-4443	-2.48749	1.56242e-06	down	-23.21	158	-27.4	0.125944	RERG	6.12266	8.16814e-28	up	protein-coding	hsa:85004	RAS-like, estrogen-regulated, growth inhibitor
POM121L9P	3.73905	4.57979e-07	up	pseudo	hsa:29774	POM121 transmembrane nucleoporin-like 9, pseudogene	-20.92	151	-27.3	0.532555	hsa-miR-4443	-2.48749	1.56242e-06	down	-23.21	158	-27.4	0.125944	RERG	6.12266	8.16814e-28	up	protein-coding	hsa:85004	RAS-like, estrogen-regulated, growth inhibitor
DIO3OS	5.69279	0.0298111	up	ncRNA	hsa:64150	DIO3 opposite strand/antisense RNA (head to head)	-23.86	158	-28.3	0.259014	hsa-miR-4443	-2.48749	1.56242e-06	down	-23.21	158	-27.4	0.125944	RERG	6.12266	8.16814e-28	up	protein-coding	hsa:85004	RAS-like, estrogen-regulated, growth inhibitor
LOC105377759	5.7883	0.0419054	up	ncRNA		uncharacterized LOC105377759	-21.62	156	-26.9	0.180691	hsa-miR-4443	-2.48749	1.56242e-06	down	-23.21	158	-27.4	0.125944	RERG	6.12266	8.16814e-28	up	protein-coding	hsa:85004	RAS-like, estrogen-regulated, growth inhibitor
POM121L10P	3.77529	0.0132987	up	pseudo	hsa:646074	POM121 transmembrane nucleoporin-like 10, pseudogene	-21.06	151	-28.2	0.61713	hsa-miR-4443	-2.48749	1.56242e-06	down	-23.21	158	-27.4	0.125944	RERG	6.12266	8.16814e-28	up	protein-coding	hsa:85004	RAS-like, estrogen-regulated, growth inhibitor
POM121L7	4.73131	0.000174653	up	ncRNA		POM121 transmembrane nucleoporin-like 7	-20.9	153	-27.3	0.888709	hsa-miR-4443	-2.48749	1.56242e-06	down	-25.57	150	-29	0.024627	ALPL	2.96834	1.04158e-06	up	protein-coding	hsa:249	alkaline phosphatase, liver/bone/kidney
POM121L9P	3.73905	4.57979e-07	up	pseudo	hsa:29774	POM121 transmembrane nucleoporin-like 9, pseudogene	-20.92	151	-27.3	0.532555	hsa-miR-4443	-2.48749	1.56242e-06	down	-25.57	150	-29	0.024627	ALPL	2.96834	1.04158e-06	up	protein-coding	hsa:249	alkaline phosphatase, liver/bone/kidney
DIO3OS	5.69279	0.0298111	up	ncRNA	hsa:64150	DIO3 opposite strand/antisense RNA (head to head)	-23.86	158	-28.3	0.259014	hsa-miR-4443	-2.48749	1.56242e-06	down	-25.57	150	-29	0.024627	ALPL	2.96834	1.04158e-06	up	protein-coding	hsa:249	alkaline phosphatase, liver/bone/kidney
LOC105377759	5.7883	0.0419054	up	ncRNA		uncharacterized LOC105377759	-21.62	156	-26.9	0.180691	hsa-miR-4443	-2.48749	1.56242e-06	down	-25.57	150	-29	0.024627	ALPL	2.96834	1.04158e-06	up	protein-coding	hsa:249	alkaline phosphatase, liver/bone/kidney
POM121L10P	3.77529	0.0132987	up	pseudo	hsa:646074	POM121 transmembrane nucleoporin-like 10, pseudogene	-21.06	151	-28.2	0.61713	hsa-miR-4443	-2.48749	1.56242e-06	down	-25.57	150	-29	0.024627	ALPL	2.96834	1.04158e-06	up	protein-coding	hsa:249	alkaline phosphatase, liver/bone/kidney
POM121L7	4.73131	0.000174653	up	ncRNA		POM121 transmembrane nucleoporin-like 7	-20.9	153	-27.3	0.888709	hsa-miR-4443	-2.48749	1.56242e-06	down	-21.3	158	-28.9	0.167851	COL4A3	3.20704	0.0136685	up	protein-coding	hsa:1285	collagen, type IV, alpha 3 (Goodpasture antigen)
POM121L9P	3.73905	4.57979e-07	up	pseudo	hsa:29774	POM121 transmembrane nucleoporin-like 9, pseudogene	-20.92	151	-27.3	0.532555	hsa-miR-4443	-2.48749	1.56242e-06	down	-21.3	158	-28.9	0.167851	COL4A3	3.20704	0.0136685	up	protein-coding	hsa:1285	collagen, type IV, alpha 3 (Goodpasture antigen)
DIO3OS	5.69279	0.0298111	up	ncRNA	hsa:64150	DIO3 opposite strand/antisense RNA (head to head)	-23.86	158	-28.3	0.259014	hsa-miR-4443	-2.48749	1.56242e-06	down	-21.3	158	-28.9	0.167851	COL4A3	3.20704	0.0136685	up	protein-coding	hsa:1285	collagen, type IV, alpha 3 (Goodpasture antigen)
LOC105377759	5.7883	0.0419054	up	ncRNA		uncharacterized LOC105377759	-21.62	156	-26.9	0.180691	hsa-miR-4443	-2.48749	1.56242e-06	down	-21.3	158	-28.9	0.167851	COL4A3	3.20704	0.0136685	up	protein-coding	hsa:1285	collagen, type IV, alpha 3 (Goodpasture antigen)
POM121L10P	3.77529	0.0132987	up	pseudo	hsa:646074	POM121 transmembrane nucleoporin-like 10, pseudogene	-21.06	151	-28.2	0.61713	hsa-miR-4443	-2.48749	1.56242e-06	down	-21.3	158	-28.9	0.167851	COL4A3	3.20704	0.0136685	up	protein-coding	hsa:1285	collagen, type IV, alpha 3 (Goodpasture antigen)
POM121L7	4.73131	0.000174653	up	ncRNA		POM121 transmembrane nucleoporin-like 7	-20.9	153	-27.3	0.888709	hsa-miR-4443	-2.48749	1.56242e-06	down	-24.8	157	-28.5	0.20915	ZC3H12D	2.46867	0.0349386	up	protein-coding	hsa:340152	zinc finger CCCH-type containing 12D
POM121L9P	3.73905	4.57979e-07	up	pseudo	hsa:29774	POM121 transmembrane nucleoporin-like 9, pseudogene	-20.92	151	-27.3	0.532555	hsa-miR-4443	-2.48749	1.56242e-06	down	-24.8	157	-28.5	0.20915	ZC3H12D	2.46867	0.0349386	up	protein-coding	hsa:340152	zinc finger CCCH-type containing 12D
DIO3OS	5.69279	0.0298111	up	ncRNA	hsa:64150	DIO3 opposite strand/antisense RNA (head to head)	-23.86	158	-28.3	0.259014	hsa-miR-4443	-2.48749	1.56242e-06	down	-24.8	157	-28.5	0.20915	ZC3H12D	2.46867	0.0349386	up	protein-coding	hsa:340152	zinc finger CCCH-type containing 12D
LOC105377759	5.7883	0.0419054	up	ncRNA		uncharacterized LOC105377759	-21.62	156	-26.9	0.180691	hsa-miR-4443	-2.48749	1.56242e-06	down	-24.8	157	-28.5	0.20915	ZC3H12D	2.46867	0.0349386	up	protein-coding	hsa:340152	zinc finger CCCH-type containing 12D
POM121L10P	3.77529	0.0132987	up	pseudo	hsa:646074	POM121 transmembrane nucleoporin-like 10, pseudogene	-21.06	151	-28.2	0.61713	hsa-miR-4443	-2.48749	1.56242e-06	down	-24.8	157	-28.5	0.20915	ZC3H12D	2.46867	0.0349386	up	protein-coding	hsa:340152	zinc finger CCCH-type containing 12D
POM121L7	4.73131	0.000174653	up	ncRNA		POM121 transmembrane nucleoporin-like 7	-20.9	153	-27.3	0.888709	hsa-miR-4443	-2.48749	1.56242e-06	down	-23.16	151	-28	0.445729	AKT3	2.04467	0.0476993	up	protein-coding	hsa:10000	v-akt murine thymoma viral oncogene homolog 3
POM121L9P	3.73905	4.57979e-07	up	pseudo	hsa:29774	POM121 transmembrane nucleoporin-like 9, pseudogene	-20.92	151	-27.3	0.532555	hsa-miR-4443	-2.48749	1.56242e-06	down	-23.16	151	-28	0.445729	AKT3	2.04467	0.0476993	up	protein-coding	hsa:10000	v-akt murine thymoma viral oncogene homolog 3
LOC101928188	-1.30399	0.0367484	down	ncRNA	hsa:101928188	uncharacterized LOC101928188	-29.9	159	-31	0.38178	hsa-miR-4700-5p	3.04121	7.32171e-12	up	-26.2	159	-29.9	0.659936	ATXN1	-1.23136	0.00174926	down	protein-coding	hsa:6310	ataxin 1
DLEU2	-1.52594	0.00123313	down	ncRNA	hsa:8847	deleted in lymphocytic leukemia 2 (non-protein coding)	-24.45	154	-31.5	0.184962	hsa-miR-4700-5p	3.04121	7.32171e-12	up	-26.2	159	-29.9	0.659936	ATXN1	-1.23136	0.00174926	down	protein-coding	hsa:6310	ataxin 1
LOC107984345	-3.95614	5.6436e-05	down	ncRNA			-29.2	167	-34.2	0.190165	hsa-miR-4700-5p	3.04121	7.32171e-12	up	-26.2	159	-29.9	0.659936	ATXN1	-1.23136	0.00174926	down	protein-coding	hsa:6310	ataxin 1
LOC729737	-1.88369	0.0188725	down	ncRNA	hsa:729737	long intergenic non-protein coding RNA 1002	-23.9	157	-31	0.414049	hsa-miR-4700-5p	3.04121	7.32171e-12	up	-26.2	159	-29.9	0.659936	ATXN1	-1.23136	0.00174926	down	protein-coding	hsa:6310	ataxin 1
LOC107985356	-1.78833	0.0108818	down	lncRNA			-25.79	151	-30.4	0.498216	hsa-miR-4700-5p	3.04121	7.32171e-12	up	-26.2	159	-29.9	0.659936	ATXN1	-1.23136	0.00174926	down	protein-coding	hsa:6310	ataxin 1
LOC105375586	-4.00894	0.000277433	down	ncRNA		uncharacterized LOC105375586	-21.83	150	-31.3	0.268168	hsa-miR-4700-5p	3.04121	7.32171e-12	up	-26.2	159	-29.9	0.659936	ATXN1	-1.23136	0.00174926	down	protein-coding	hsa:6310	ataxin 1
SENCR	-3.95181	0.00295397	down	ncRNA	hsa:100507392	smooth muscle and endothelial cell enriched migration/differentiation-associated long non-coding RNA	-29.87	162	-31.8	0.065658	hsa-miR-4700-5p	3.04121	7.32171e-12	up	-26.2	159	-29.9	0.659936	ATXN1	-1.23136	0.00174926	down	protein-coding	hsa:6310	ataxin 1
LOC728158	-8.18199	6.60999e-07	down	ncRNA	hsa:728158	hCG2044975	-23.7	158	-30	0.400123	hsa-miR-4700-5p	3.04121	7.32171e-12	up	-26.2	159	-29.9	0.659936	ATXN1	-1.23136	0.00174926	down	protein-coding	hsa:6310	ataxin 1
LOC105372976	-1.5409	0.0109058	down	ncRNA		uncharacterized LOC105372976	-26.13	158	-30.9	0.525116	hsa-miR-4700-5p	3.04121	7.32171e-12	up	-26.2	159	-29.9	0.659936	ATXN1	-1.23136	0.00174926	down	protein-coding	hsa:6310	ataxin 1
LOC105371401	-1.74867	0.0213546	down	ncRNA		uncharacterized LOC105371401	-29.9	159	-33.2	0.121534	hsa-miR-4700-5p	3.04121	7.32171e-12	up	-26.2	159	-29.9	0.659936	ATXN1	-1.23136	0.00174926	down	protein-coding	hsa:6310	ataxin 1
CYP2G1P	-5.81899	0.00081858	down	pseudo	hsa:22952	cytochrome P450, family 2, subfamily G, polypeptide 1 pseudogene	-22.52	159	-26	0.840302	hsa-miR-4700-5p	3.04121	7.32171e-12	up	-26.2	159	-29.9	0.659936	ATXN1	-1.23136	0.00174926	down	protein-coding	hsa:6310	ataxin 1
LOC284454	-1.22745	0.038803	down	ncRNA	hsa:284454	uncharacterized LOC284454	-21.29	156	-30.3	0.179815	hsa-miR-4700-5p	3.04121	7.32171e-12	up	-26.2	159	-29.9	0.659936	ATXN1	-1.23136	0.00174926	down	protein-coding	hsa:6310	ataxin 1
LOC101928572	-6.48825	0.0163445	down	ncRNA	hsa:101928572	uncharacterized LOC101928572	-23.45	152	-31.1	0.118317	hsa-miR-4700-5p	3.04121	7.32171e-12	up	-26.2	159	-29.9	0.659936	ATXN1	-1.23136	0.00174926	down	protein-coding	hsa:6310	ataxin 1
LOC105378248	-6.47025	0.00810902	down	ncRNA		uncharacterized LOC105378248	-27.95	160	-32.1	0.189893	hsa-miR-4700-5p	3.04121	7.32171e-12	up	-26.2	159	-29.9	0.659936	ATXN1	-1.23136	0.00174926	down	protein-coding	hsa:6310	ataxin 1
MIAT	-1.76848	0.0297952	down	ncRNA	hsa:440823	myocardial infarction associated transcript (non-protein coding)	-21.72	155	-33.5	0.322106	hsa-miR-4700-5p	3.04121	7.32171e-12	up	-26.2	159	-29.9	0.659936	ATXN1	-1.23136	0.00174926	down	protein-coding	hsa:6310	ataxin 1
LOC105378586	-3.82477	0.0143508	down	ncRNA		uncharacterized LOC105378586	-29.03	162	-33.7	0.094276	hsa-miR-4700-5p	3.04121	7.32171e-12	up	-26.2	159	-29.9	0.659936	ATXN1	-1.23136	0.00174926	down	protein-coding	hsa:6310	ataxin 1
MYHAS	-5.09452	0.0244231	down	ncRNA	hsa:100128560	myosin heavy chain gene cluster antisense RNA	-26.49	155	-27.7	0.757917	hsa-miR-4700-5p	3.04121	7.32171e-12	up	-26.2	159	-29.9	0.659936	ATXN1	-1.23136	0.00174926	down	protein-coding	hsa:6310	ataxin 1
LOC105373411	-7.61271	4.11121e-05	down	ncRNA		uncharacterized LOC105373411	-21.65	152	-28.7	0.461365	hsa-miR-4700-5p	3.04121	7.32171e-12	up	-26.2	159	-29.9	0.659936	ATXN1	-1.23136	0.00174926	down	protein-coding	hsa:6310	ataxin 1
LOC105378608	-3.9947	0.00182728	down	ncRNA		uncharacterized LOC105378608	-22.98	150	-29.9	0.355583	hsa-miR-4700-5p	3.04121	7.32171e-12	up	-26.2	159	-29.9	0.659936	ATXN1	-1.23136	0.00174926	down	protein-coding	hsa:6310	ataxin 1
LOC105378936	-4.93648	6.99726e-11	down	ncRNA		uncharacterized LOC105378936	-23.7	161	-30	0.435502	hsa-miR-4700-5p	3.04121	7.32171e-12	up	-26.2	159	-29.9	0.659936	ATXN1	-1.23136	0.00174926	down	protein-coding	hsa:6310	ataxin 1
LOC643348	-7.65252	8.81829e-05	down	pseudo		ankyrin repeat domain 26 pseudogene	-25.49	154	-35.9	0.266862	hsa-miR-4700-5p	3.04121	7.32171e-12	up	-26.2	159	-29.9	0.659936	ATXN1	-1.23136	0.00174926	down	protein-coding	hsa:6310	ataxin 1
LOC101928188	-1.30399	0.0367484	down	ncRNA	hsa:101928188	uncharacterized LOC101928188	-29.9	159	-31	0.38178	hsa-miR-4700-5p	3.04121	7.32171e-12	up	-24.54	158	-27.3	0.457103	SMAD7	-1.33386	0.0351104	down	protein-coding	hsa:4092	SMAD family member 7
DLEU2	-1.52594	0.00123313	down	ncRNA	hsa:8847	deleted in lymphocytic leukemia 2 (non-protein coding)	-24.45	154	-31.5	0.184962	hsa-miR-4700-5p	3.04121	7.32171e-12	up	-24.54	158	-27.3	0.457103	SMAD7	-1.33386	0.0351104	down	protein-coding	hsa:4092	SMAD family member 7
LOC107984345	-3.95614	5.6436e-05	down	ncRNA			-29.2	167	-34.2	0.190165	hsa-miR-4700-5p	3.04121	7.32171e-12	up	-24.54	158	-27.3	0.457103	SMAD7	-1.33386	0.0351104	down	protein-coding	hsa:4092	SMAD family member 7
LOC729737	-1.88369	0.0188725	down	ncRNA	hsa:729737	long intergenic non-protein coding RNA 1002	-23.9	157	-31	0.414049	hsa-miR-4700-5p	3.04121	7.32171e-12	up	-24.54	158	-27.3	0.457103	SMAD7	-1.33386	0.0351104	down	protein-coding	hsa:4092	SMAD family member 7
LOC107985356	-1.78833	0.0108818	down	lncRNA			-25.79	151	-30.4	0.498216	hsa-miR-4700-5p	3.04121	7.32171e-12	up	-24.54	158	-27.3	0.457103	SMAD7	-1.33386	0.0351104	down	protein-coding	hsa:4092	SMAD family member 7
LOC105375586	-4.00894	0.000277433	down	ncRNA		uncharacterized LOC105375586	-21.83	150	-31.3	0.268168	hsa-miR-4700-5p	3.04121	7.32171e-12	up	-24.54	158	-27.3	0.457103	SMAD7	-1.33386	0.0351104	down	protein-coding	hsa:4092	SMAD family member 7
SENCR	-3.95181	0.00295397	down	ncRNA	hsa:100507392	smooth muscle and endothelial cell enriched migration/differentiation-associated long non-coding RNA	-29.87	162	-31.8	0.065658	hsa-miR-4700-5p	3.04121	7.32171e-12	up	-24.54	158	-27.3	0.457103	SMAD7	-1.33386	0.0351104	down	protein-coding	hsa:4092	SMAD family member 7
LOC728158	-8.18199	6.60999e-07	down	ncRNA	hsa:728158	hCG2044975	-23.7	158	-30	0.400123	hsa-miR-4700-5p	3.04121	7.32171e-12	up	-24.54	158	-27.3	0.457103	SMAD7	-1.33386	0.0351104	down	protein-coding	hsa:4092	SMAD family member 7
LOC105372976	-1.5409	0.0109058	down	ncRNA		uncharacterized LOC105372976	-26.13	158	-30.9	0.525116	hsa-miR-4700-5p	3.04121	7.32171e-12	up	-24.54	158	-27.3	0.457103	SMAD7	-1.33386	0.0351104	down	protein-coding	hsa:4092	SMAD family member 7
LOC105371401	-1.74867	0.0213546	down	ncRNA		uncharacterized LOC105371401	-29.9	159	-33.2	0.121534	hsa-miR-4700-5p	3.04121	7.32171e-12	up	-24.54	158	-27.3	0.457103	SMAD7	-1.33386	0.0351104	down	protein-coding	hsa:4092	SMAD family member 7
CYP2G1P	-5.81899	0.00081858	down	pseudo	hsa:22952	cytochrome P450, family 2, subfamily G, polypeptide 1 pseudogene	-22.52	159	-26	0.840302	hsa-miR-4700-5p	3.04121	7.32171e-12	up	-24.54	158	-27.3	0.457103	SMAD7	-1.33386	0.0351104	down	protein-coding	hsa:4092	SMAD family member 7
LOC284454	-1.22745	0.038803	down	ncRNA	hsa:284454	uncharacterized LOC284454	-21.29	156	-30.3	0.179815	hsa-miR-4700-5p	3.04121	7.32171e-12	up	-24.54	158	-27.3	0.457103	SMAD7	-1.33386	0.0351104	down	protein-coding	hsa:4092	SMAD family member 7
LOC101928572	-6.48825	0.0163445	down	ncRNA	hsa:101928572	uncharacterized LOC101928572	-23.45	152	-31.1	0.118317	hsa-miR-4700-5p	3.04121	7.32171e-12	up	-24.54	158	-27.3	0.457103	SMAD7	-1.33386	0.0351104	down	protein-coding	hsa:4092	SMAD family member 7
LOC105378248	-6.47025	0.00810902	down	ncRNA		uncharacterized LOC105378248	-27.95	160	-32.1	0.189893	hsa-miR-4700-5p	3.04121	7.32171e-12	up	-24.54	158	-27.3	0.457103	SMAD7	-1.33386	0.0351104	down	protein-coding	hsa:4092	SMAD family member 7
MIAT	-1.76848	0.0297952	down	ncRNA	hsa:440823	myocardial infarction associated transcript (non-protein coding)	-21.72	155	-33.5	0.322106	hsa-miR-4700-5p	3.04121	7.32171e-12	up	-24.54	158	-27.3	0.457103	SMAD7	-1.33386	0.0351104	down	protein-coding	hsa:4092	SMAD family member 7
LOC105378586	-3.82477	0.0143508	down	ncRNA		uncharacterized LOC105378586	-29.03	162	-33.7	0.094276	hsa-miR-4700-5p	3.04121	7.32171e-12	up	-24.54	158	-27.3	0.457103	SMAD7	-1.33386	0.0351104	down	protein-coding	hsa:4092	SMAD family member 7
MYHAS	-5.09452	0.0244231	down	ncRNA	hsa:100128560	myosin heavy chain gene cluster antisense RNA	-26.49	155	-27.7	0.757917	hsa-miR-4700-5p	3.04121	7.32171e-12	up	-24.54	158	-27.3	0.457103	SMAD7	-1.33386	0.0351104	down	protein-coding	hsa:4092	SMAD family member 7
LOC105373411	-7.61271	4.11121e-05	down	ncRNA		uncharacterized LOC105373411	-21.65	152	-28.7	0.461365	hsa-miR-4700-5p	3.04121	7.32171e-12	up	-24.54	158	-27.3	0.457103	SMAD7	-1.33386	0.0351104	down	protein-coding	hsa:4092	SMAD family member 7
LOC105378608	-3.9947	0.00182728	down	ncRNA		uncharacterized LOC105378608	-22.98	150	-29.9	0.355583	hsa-miR-4700-5p	3.04121	7.32171e-12	up	-24.54	158	-27.3	0.457103	SMAD7	-1.33386	0.0351104	down	protein-coding	hsa:4092	SMAD family member 7
LOC105378936	-4.93648	6.99726e-11	down	ncRNA		uncharacterized LOC105378936	-23.7	161	-30	0.435502	hsa-miR-4700-5p	3.04121	7.32171e-12	up	-24.54	158	-27.3	0.457103	SMAD7	-1.33386	0.0351104	down	protein-coding	hsa:4092	SMAD family member 7
LOC643348	-7.65252	8.81829e-05	down	pseudo		ankyrin repeat domain 26 pseudogene	-25.49	154	-35.9	0.266862	hsa-miR-4700-5p	3.04121	7.32171e-12	up	-24.54	158	-27.3	0.457103	SMAD7	-1.33386	0.0351104	down	protein-coding	hsa:4092	SMAD family member 7
LOC101928188	-1.30399	0.0367484	down	ncRNA	hsa:101928188	uncharacterized LOC101928188	-29.9	159	-31	0.38178	hsa-miR-4700-5p	3.04121	7.32171e-12	up	-24.93	157	-29.3	0.405625	EGR3	-2.37526	0.00280215	down	protein-coding	hsa:1960	early growth response 3
DLEU2	-1.52594	0.00123313	down	ncRNA	hsa:8847	deleted in lymphocytic leukemia 2 (non-protein coding)	-24.45	154	-31.5	0.184962	hsa-miR-4700-5p	3.04121	7.32171e-12	up	-24.93	157	-29.3	0.405625	EGR3	-2.37526	0.00280215	down	protein-coding	hsa:1960	early growth response 3
LOC107984345	-3.95614	5.6436e-05	down	ncRNA			-29.2	167	-34.2	0.190165	hsa-miR-4700-5p	3.04121	7.32171e-12	up	-24.93	157	-29.3	0.405625	EGR3	-2.37526	0.00280215	down	protein-coding	hsa:1960	early growth response 3
LOC729737	-1.88369	0.0188725	down	ncRNA	hsa:729737	long intergenic non-protein coding RNA 1002	-23.9	157	-31	0.414049	hsa-miR-4700-5p	3.04121	7.32171e-12	up	-24.93	157	-29.3	0.405625	EGR3	-2.37526	0.00280215	down	protein-coding	hsa:1960	early growth response 3
LOC107985356	-1.78833	0.0108818	down	lncRNA			-25.79	151	-30.4	0.498216	hsa-miR-4700-5p	3.04121	7.32171e-12	up	-24.93	157	-29.3	0.405625	EGR3	-2.37526	0.00280215	down	protein-coding	hsa:1960	early growth response 3
LOC105375586	-4.00894	0.000277433	down	ncRNA		uncharacterized LOC105375586	-21.83	150	-31.3	0.268168	hsa-miR-4700-5p	3.04121	7.32171e-12	up	-24.93	157	-29.3	0.405625	EGR3	-2.37526	0.00280215	down	protein-coding	hsa:1960	early growth response 3
SENCR	-3.95181	0.00295397	down	ncRNA	hsa:100507392	smooth muscle and endothelial cell enriched migration/differentiation-associated long non-coding RNA	-29.87	162	-31.8	0.065658	hsa-miR-4700-5p	3.04121	7.32171e-12	up	-24.93	157	-29.3	0.405625	EGR3	-2.37526	0.00280215	down	protein-coding	hsa:1960	early growth response 3
LOC728158	-8.18199	6.60999e-07	down	ncRNA	hsa:728158	hCG2044975	-23.7	158	-30	0.400123	hsa-miR-4700-5p	3.04121	7.32171e-12	up	-24.93	157	-29.3	0.405625	EGR3	-2.37526	0.00280215	down	protein-coding	hsa:1960	early growth response 3
LOC105372976	-1.5409	0.0109058	down	ncRNA		uncharacterized LOC105372976	-26.13	158	-30.9	0.525116	hsa-miR-4700-5p	3.04121	7.32171e-12	up	-24.93	157	-29.3	0.405625	EGR3	-2.37526	0.00280215	down	protein-coding	hsa:1960	early growth response 3
LOC105371401	-1.74867	0.0213546	down	ncRNA		uncharacterized LOC105371401	-29.9	159	-33.2	0.121534	hsa-miR-4700-5p	3.04121	7.32171e-12	up	-24.93	157	-29.3	0.405625	EGR3	-2.37526	0.00280215	down	protein-coding	hsa:1960	early growth response 3
CYP2G1P	-5.81899	0.00081858	down	pseudo	hsa:22952	cytochrome P450, family 2, subfamily G, polypeptide 1 pseudogene	-22.52	159	-26	0.840302	hsa-miR-4700-5p	3.04121	7.32171e-12	up	-24.93	157	-29.3	0.405625	EGR3	-2.37526	0.00280215	down	protein-coding	hsa:1960	early growth response 3
LOC284454	-1.22745	0.038803	down	ncRNA	hsa:284454	uncharacterized LOC284454	-21.29	156	-30.3	0.179815	hsa-miR-4700-5p	3.04121	7.32171e-12	up	-24.93	157	-29.3	0.405625	EGR3	-2.37526	0.00280215	down	protein-coding	hsa:1960	early growth response 3
LOC101928572	-6.48825	0.0163445	down	ncRNA	hsa:101928572	uncharacterized LOC101928572	-23.45	152	-31.1	0.118317	hsa-miR-4700-5p	3.04121	7.32171e-12	up	-24.93	157	-29.3	0.405625	EGR3	-2.37526	0.00280215	down	protein-coding	hsa:1960	early growth response 3
LOC105378248	-6.47025	0.00810902	down	ncRNA		uncharacterized LOC105378248	-27.95	160	-32.1	0.189893	hsa-miR-4700-5p	3.04121	7.32171e-12	up	-24.93	157	-29.3	0.405625	EGR3	-2.37526	0.00280215	down	protein-coding	hsa:1960	early growth response 3
MIAT	-1.76848	0.0297952	down	ncRNA	hsa:440823	myocardial infarction associated transcript (non-protein coding)	-21.72	155	-33.5	0.322106	hsa-miR-4700-5p	3.04121	7.32171e-12	up	-24.93	157	-29.3	0.405625	EGR3	-2.37526	0.00280215	down	protein-coding	hsa:1960	early growth response 3
LOC105378586	-3.82477	0.0143508	down	ncRNA		uncharacterized LOC105378586	-29.03	162	-33.7	0.094276	hsa-miR-4700-5p	3.04121	7.32171e-12	up	-24.93	157	-29.3	0.405625	EGR3	-2.37526	0.00280215	down	protein-coding	hsa:1960	early growth response 3
MYHAS	-5.09452	0.0244231	down	ncRNA	hsa:100128560	myosin heavy chain gene cluster antisense RNA	-26.49	155	-27.7	0.757917	hsa-miR-4700-5p	3.04121	7.32171e-12	up	-24.93	157	-29.3	0.405625	EGR3	-2.37526	0.00280215	down	protein-coding	hsa:1960	early growth response 3
LOC105373411	-7.61271	4.11121e-05	down	ncRNA		uncharacterized LOC105373411	-21.65	152	-28.7	0.461365	hsa-miR-4700-5p	3.04121	7.32171e-12	up	-24.93	157	-29.3	0.405625	EGR3	-2.37526	0.00280215	down	protein-coding	hsa:1960	early growth response 3
LOC105378608	-3.9947	0.00182728	down	ncRNA		uncharacterized LOC105378608	-22.98	150	-29.9	0.355583	hsa-miR-4700-5p	3.04121	7.32171e-12	up	-24.93	157	-29.3	0.405625	EGR3	-2.37526	0.00280215	down	protein-coding	hsa:1960	early growth response 3
LOC105378936	-4.93648	6.99726e-11	down	ncRNA		uncharacterized LOC105378936	-23.7	161	-30	0.435502	hsa-miR-4700-5p	3.04121	7.32171e-12	up	-24.93	157	-29.3	0.405625	EGR3	-2.37526	0.00280215	down	protein-coding	hsa:1960	early growth response 3
LOC643348	-7.65252	8.81829e-05	down	pseudo		ankyrin repeat domain 26 pseudogene	-25.49	154	-35.9	0.266862	hsa-miR-4700-5p	3.04121	7.32171e-12	up	-24.93	157	-29.3	0.405625	EGR3	-2.37526	0.00280215	down	protein-coding	hsa:1960	early growth response 3
LOC101928188	-1.30399	0.0367484	down	ncRNA	hsa:101928188	uncharacterized LOC101928188	-29.9	159	-31	0.38178	hsa-miR-4700-5p	3.04121	7.32171e-12	up	-20.38	154	-31	0.153666	SDC1	-1.94337	2.35141e-05	down	protein-coding	hsa:6382	syndecan 1
DLEU2	-1.52594	0.00123313	down	ncRNA	hsa:8847	deleted in lymphocytic leukemia 2 (non-protein coding)	-24.45	154	-31.5	0.184962	hsa-miR-4700-5p	3.04121	7.32171e-12	up	-20.38	154	-31	0.153666	SDC1	-1.94337	2.35141e-05	down	protein-coding	hsa:6382	syndecan 1
LOC107984345	-3.95614	5.6436e-05	down	ncRNA			-29.2	167	-34.2	0.190165	hsa-miR-4700-5p	3.04121	7.32171e-12	up	-20.38	154	-31	0.153666	SDC1	-1.94337	2.35141e-05	down	protein-coding	hsa:6382	syndecan 1
LOC729737	-1.88369	0.0188725	down	ncRNA	hsa:729737	long intergenic non-protein coding RNA 1002	-23.9	157	-31	0.414049	hsa-miR-4700-5p	3.04121	7.32171e-12	up	-20.38	154	-31	0.153666	SDC1	-1.94337	2.35141e-05	down	protein-coding	hsa:6382	syndecan 1
LOC107985356	-1.78833	0.0108818	down	lncRNA			-25.79	151	-30.4	0.498216	hsa-miR-4700-5p	3.04121	7.32171e-12	up	-20.38	154	-31	0.153666	SDC1	-1.94337	2.35141e-05	down	protein-coding	hsa:6382	syndecan 1
LOC105375586	-4.00894	0.000277433	down	ncRNA		uncharacterized LOC105375586	-21.83	150	-31.3	0.268168	hsa-miR-4700-5p	3.04121	7.32171e-12	up	-20.38	154	-31	0.153666	SDC1	-1.94337	2.35141e-05	down	protein-coding	hsa:6382	syndecan 1
SENCR	-3.95181	0.00295397	down	ncRNA	hsa:100507392	smooth muscle and endothelial cell enriched migration/differentiation-associated long non-coding RNA	-29.87	162	-31.8	0.065658	hsa-miR-4700-5p	3.04121	7.32171e-12	up	-20.38	154	-31	0.153666	SDC1	-1.94337	2.35141e-05	down	protein-coding	hsa:6382	syndecan 1
LOC728158	-8.18199	6.60999e-07	down	ncRNA	hsa:728158	hCG2044975	-23.7	158	-30	0.400123	hsa-miR-4700-5p	3.04121	7.32171e-12	up	-20.38	154	-31	0.153666	SDC1	-1.94337	2.35141e-05	down	protein-coding	hsa:6382	syndecan 1
LOC105372976	-1.5409	0.0109058	down	ncRNA		uncharacterized LOC105372976	-26.13	158	-30.9	0.525116	hsa-miR-4700-5p	3.04121	7.32171e-12	up	-20.38	154	-31	0.153666	SDC1	-1.94337	2.35141e-05	down	protein-coding	hsa:6382	syndecan 1
LOC105371401	-1.74867	0.0213546	down	ncRNA		uncharacterized LOC105371401	-29.9	159	-33.2	0.121534	hsa-miR-4700-5p	3.04121	7.32171e-12	up	-20.38	154	-31	0.153666	SDC1	-1.94337	2.35141e-05	down	protein-coding	hsa:6382	syndecan 1
CYP2G1P	-5.81899	0.00081858	down	pseudo	hsa:22952	cytochrome P450, family 2, subfamily G, polypeptide 1 pseudogene	-22.52	159	-26	0.840302	hsa-miR-4700-5p	3.04121	7.32171e-12	up	-20.38	154	-31	0.153666	SDC1	-1.94337	2.35141e-05	down	protein-coding	hsa:6382	syndecan 1
LOC284454	-1.22745	0.038803	down	ncRNA	hsa:284454	uncharacterized LOC284454	-21.29	156	-30.3	0.179815	hsa-miR-4700-5p	3.04121	7.32171e-12	up	-20.38	154	-31	0.153666	SDC1	-1.94337	2.35141e-05	down	protein-coding	hsa:6382	syndecan 1
LOC101928572	-6.48825	0.0163445	down	ncRNA	hsa:101928572	uncharacterized LOC101928572	-23.45	152	-31.1	0.118317	hsa-miR-4700-5p	3.04121	7.32171e-12	up	-20.38	154	-31	0.153666	SDC1	-1.94337	2.35141e-05	down	protein-coding	hsa:6382	syndecan 1
LOC105378248	-6.47025	0.00810902	down	ncRNA		uncharacterized LOC105378248	-27.95	160	-32.1	0.189893	hsa-miR-4700-5p	3.04121	7.32171e-12	up	-20.38	154	-31	0.153666	SDC1	-1.94337	2.35141e-05	down	protein-coding	hsa:6382	syndecan 1
MIAT	-1.76848	0.0297952	down	ncRNA	hsa:440823	myocardial infarction associated transcript (non-protein coding)	-21.72	155	-33.5	0.322106	hsa-miR-4700-5p	3.04121	7.32171e-12	up	-20.38	154	-31	0.153666	SDC1	-1.94337	2.35141e-05	down	protein-coding	hsa:6382	syndecan 1
LOC105378586	-3.82477	0.0143508	down	ncRNA		uncharacterized LOC105378586	-29.03	162	-33.7	0.094276	hsa-miR-4700-5p	3.04121	7.32171e-12	up	-20.38	154	-31	0.153666	SDC1	-1.94337	2.35141e-05	down	protein-coding	hsa:6382	syndecan 1
MYHAS	-5.09452	0.0244231	down	ncRNA	hsa:100128560	myosin heavy chain gene cluster antisense RNA	-26.49	155	-27.7	0.757917	hsa-miR-4700-5p	3.04121	7.32171e-12	up	-20.38	154	-31	0.153666	SDC1	-1.94337	2.35141e-05	down	protein-coding	hsa:6382	syndecan 1
LOC105373411	-7.61271	4.11121e-05	down	ncRNA		uncharacterized LOC105373411	-21.65	152	-28.7	0.461365	hsa-miR-4700-5p	3.04121	7.32171e-12	up	-20.38	154	-31	0.153666	SDC1	-1.94337	2.35141e-05	down	protein-coding	hsa:6382	syndecan 1
LOC105378608	-3.9947	0.00182728	down	ncRNA		uncharacterized LOC105378608	-22.98	150	-29.9	0.355583	hsa-miR-4700-5p	3.04121	7.32171e-12	up	-20.38	154	-31	0.153666	SDC1	-1.94337	2.35141e-05	down	protein-coding	hsa:6382	syndecan 1
LOC105378936	-4.93648	6.99726e-11	down	ncRNA		uncharacterized LOC105378936	-23.7	161	-30	0.435502	hsa-miR-4700-5p	3.04121	7.32171e-12	up	-20.38	154	-31	0.153666	SDC1	-1.94337	2.35141e-05	down	protein-coding	hsa:6382	syndecan 1
LOC643348	-7.65252	8.81829e-05	down	pseudo		ankyrin repeat domain 26 pseudogene	-25.49	154	-35.9	0.266862	hsa-miR-4700-5p	3.04121	7.32171e-12	up	-20.38	154	-31	0.153666	SDC1	-1.94337	2.35141e-05	down	protein-coding	hsa:6382	syndecan 1
LOC101928188	-1.30399	0.0367484	down	ncRNA	hsa:101928188	uncharacterized LOC101928188	-29.9	159	-31	0.38178	hsa-miR-4700-5p	3.04121	7.32171e-12	up	-24.83	155	-30.7	0.22747	COL5A1	-1.80941	0.02184	down	protein-coding	hsa:1289	collagen, type V, alpha 1
DLEU2	-1.52594	0.00123313	down	ncRNA	hsa:8847	deleted in lymphocytic leukemia 2 (non-protein coding)	-24.45	154	-31.5	0.184962	hsa-miR-4700-5p	3.04121	7.32171e-12	up	-24.83	155	-30.7	0.22747	COL5A1	-1.80941	0.02184	down	protein-coding	hsa:1289	collagen, type V, alpha 1
LOC107984345	-3.95614	5.6436e-05	down	ncRNA			-29.2	167	-34.2	0.190165	hsa-miR-4700-5p	3.04121	7.32171e-12	up	-24.83	155	-30.7	0.22747	COL5A1	-1.80941	0.02184	down	protein-coding	hsa:1289	collagen, type V, alpha 1
LOC729737	-1.88369	0.0188725	down	ncRNA	hsa:729737	long intergenic non-protein coding RNA 1002	-23.9	157	-31	0.414049	hsa-miR-4700-5p	3.04121	7.32171e-12	up	-24.83	155	-30.7	0.22747	COL5A1	-1.80941	0.02184	down	protein-coding	hsa:1289	collagen, type V, alpha 1
LOC107985356	-1.78833	0.0108818	down	lncRNA			-25.79	151	-30.4	0.498216	hsa-miR-4700-5p	3.04121	7.32171e-12	up	-24.83	155	-30.7	0.22747	COL5A1	-1.80941	0.02184	down	protein-coding	hsa:1289	collagen, type V, alpha 1
LOC105375586	-4.00894	0.000277433	down	ncRNA		uncharacterized LOC105375586	-21.83	150	-31.3	0.268168	hsa-miR-4700-5p	3.04121	7.32171e-12	up	-24.83	155	-30.7	0.22747	COL5A1	-1.80941	0.02184	down	protein-coding	hsa:1289	collagen, type V, alpha 1
SENCR	-3.95181	0.00295397	down	ncRNA	hsa:100507392	smooth muscle and endothelial cell enriched migration/differentiation-associated long non-coding RNA	-29.87	162	-31.8	0.065658	hsa-miR-4700-5p	3.04121	7.32171e-12	up	-24.83	155	-30.7	0.22747	COL5A1	-1.80941	0.02184	down	protein-coding	hsa:1289	collagen, type V, alpha 1
LOC728158	-8.18199	6.60999e-07	down	ncRNA	hsa:728158	hCG2044975	-23.7	158	-30	0.400123	hsa-miR-4700-5p	3.04121	7.32171e-12	up	-24.83	155	-30.7	0.22747	COL5A1	-1.80941	0.02184	down	protein-coding	hsa:1289	collagen, type V, alpha 1
LOC105372976	-1.5409	0.0109058	down	ncRNA		uncharacterized LOC105372976	-26.13	158	-30.9	0.525116	hsa-miR-4700-5p	3.04121	7.32171e-12	up	-24.83	155	-30.7	0.22747	COL5A1	-1.80941	0.02184	down	protein-coding	hsa:1289	collagen, type V, alpha 1
LOC105371401	-1.74867	0.0213546	down	ncRNA		uncharacterized LOC105371401	-29.9	159	-33.2	0.121534	hsa-miR-4700-5p	3.04121	7.32171e-12	up	-24.83	155	-30.7	0.22747	COL5A1	-1.80941	0.02184	down	protein-coding	hsa:1289	collagen, type V, alpha 1
CYP2G1P	-5.81899	0.00081858	down	pseudo	hsa:22952	cytochrome P450, family 2, subfamily G, polypeptide 1 pseudogene	-22.52	159	-26	0.840302	hsa-miR-4700-5p	3.04121	7.32171e-12	up	-24.83	155	-30.7	0.22747	COL5A1	-1.80941	0.02184	down	protein-coding	hsa:1289	collagen, type V, alpha 1
LOC284454	-1.22745	0.038803	down	ncRNA	hsa:284454	uncharacterized LOC284454	-21.29	156	-30.3	0.179815	hsa-miR-4700-5p	3.04121	7.32171e-12	up	-24.83	155	-30.7	0.22747	COL5A1	-1.80941	0.02184	down	protein-coding	hsa:1289	collagen, type V, alpha 1
LOC101928572	-6.48825	0.0163445	down	ncRNA	hsa:101928572	uncharacterized LOC101928572	-23.45	152	-31.1	0.118317	hsa-miR-4700-5p	3.04121	7.32171e-12	up	-24.83	155	-30.7	0.22747	COL5A1	-1.80941	0.02184	down	protein-coding	hsa:1289	collagen, type V, alpha 1
LOC105378248	-6.47025	0.00810902	down	ncRNA		uncharacterized LOC105378248	-27.95	160	-32.1	0.189893	hsa-miR-4700-5p	3.04121	7.32171e-12	up	-24.83	155	-30.7	0.22747	COL5A1	-1.80941	0.02184	down	protein-coding	hsa:1289	collagen, type V, alpha 1
MIAT	-1.76848	0.0297952	down	ncRNA	hsa:440823	myocardial infarction associated transcript (non-protein coding)	-21.72	155	-33.5	0.322106	hsa-miR-4700-5p	3.04121	7.32171e-12	up	-24.83	155	-30.7	0.22747	COL5A1	-1.80941	0.02184	down	protein-coding	hsa:1289	collagen, type V, alpha 1
LOC105378586	-3.82477	0.0143508	down	ncRNA		uncharacterized LOC105378586	-29.03	162	-33.7	0.094276	hsa-miR-4700-5p	3.04121	7.32171e-12	up	-24.83	155	-30.7	0.22747	COL5A1	-1.80941	0.02184	down	protein-coding	hsa:1289	collagen, type V, alpha 1
MYHAS	-5.09452	0.0244231	down	ncRNA	hsa:100128560	myosin heavy chain gene cluster antisense RNA	-26.49	155	-27.7	0.757917	hsa-miR-4700-5p	3.04121	7.32171e-12	up	-24.83	155	-30.7	0.22747	COL5A1	-1.80941	0.02184	down	protein-coding	hsa:1289	collagen, type V, alpha 1
LOC105373411	-7.61271	4.11121e-05	down	ncRNA		uncharacterized LOC105373411	-21.65	152	-28.7	0.461365	hsa-miR-4700-5p	3.04121	7.32171e-12	up	-24.83	155	-30.7	0.22747	COL5A1	-1.80941	0.02184	down	protein-coding	hsa:1289	collagen, type V, alpha 1
LOC105378608	-3.9947	0.00182728	down	ncRNA		uncharacterized LOC105378608	-22.98	150	-29.9	0.355583	hsa-miR-4700-5p	3.04121	7.32171e-12	up	-24.83	155	-30.7	0.22747	COL5A1	-1.80941	0.02184	down	protein-coding	hsa:1289	collagen, type V, alpha 1
LOC105378936	-4.93648	6.99726e-11	down	ncRNA		uncharacterized LOC105378936	-23.7	161	-30	0.435502	hsa-miR-4700-5p	3.04121	7.32171e-12	up	-24.83	155	-30.7	0.22747	COL5A1	-1.80941	0.02184	down	protein-coding	hsa:1289	collagen, type V, alpha 1
LOC643348	-7.65252	8.81829e-05	down	pseudo		ankyrin repeat domain 26 pseudogene	-25.49	154	-35.9	0.266862	hsa-miR-4700-5p	3.04121	7.32171e-12	up	-24.83	155	-30.7	0.22747	COL5A1	-1.80941	0.02184	down	protein-coding	hsa:1289	collagen, type V, alpha 1
LOC101928188	-1.30399	0.0367484	down	ncRNA	hsa:101928188	uncharacterized LOC101928188	-29.9	159	-31	0.38178	hsa-miR-4700-5p	3.04121	7.32171e-12	up	-24.38	158	-27.9	0.187276	CTXN1	-2.10226	0.0179898	down	protein-coding	hsa:404217	cortexin 1
DLEU2	-1.52594	0.00123313	down	ncRNA	hsa:8847	deleted in lymphocytic leukemia 2 (non-protein coding)	-24.45	154	-31.5	0.184962	hsa-miR-4700-5p	3.04121	7.32171e-12	up	-24.38	158	-27.9	0.187276	CTXN1	-2.10226	0.0179898	down	protein-coding	hsa:404217	cortexin 1
LOC107984345	-3.95614	5.6436e-05	down	ncRNA			-29.2	167	-34.2	0.190165	hsa-miR-4700-5p	3.04121	7.32171e-12	up	-24.38	158	-27.9	0.187276	CTXN1	-2.10226	0.0179898	down	protein-coding	hsa:404217	cortexin 1
LOC729737	-1.88369	0.0188725	down	ncRNA	hsa:729737	long intergenic non-protein coding RNA 1002	-23.9	157	-31	0.414049	hsa-miR-4700-5p	3.04121	7.32171e-12	up	-24.38	158	-27.9	0.187276	CTXN1	-2.10226	0.0179898	down	protein-coding	hsa:404217	cortexin 1
LOC107985356	-1.78833	0.0108818	down	lncRNA			-25.79	151	-30.4	0.498216	hsa-miR-4700-5p	3.04121	7.32171e-12	up	-24.38	158	-27.9	0.187276	CTXN1	-2.10226	0.0179898	down	protein-coding	hsa:404217	cortexin 1
LOC105375586	-4.00894	0.000277433	down	ncRNA		uncharacterized LOC105375586	-21.83	150	-31.3	0.268168	hsa-miR-4700-5p	3.04121	7.32171e-12	up	-24.38	158	-27.9	0.187276	CTXN1	-2.10226	0.0179898	down	protein-coding	hsa:404217	cortexin 1
SENCR	-3.95181	0.00295397	down	ncRNA	hsa:100507392	smooth muscle and endothelial cell enriched migration/differentiation-associated long non-coding RNA	-29.87	162	-31.8	0.065658	hsa-miR-4700-5p	3.04121	7.32171e-12	up	-24.38	158	-27.9	0.187276	CTXN1	-2.10226	0.0179898	down	protein-coding	hsa:404217	cortexin 1
LOC728158	-8.18199	6.60999e-07	down	ncRNA	hsa:728158	hCG2044975	-23.7	158	-30	0.400123	hsa-miR-4700-5p	3.04121	7.32171e-12	up	-24.38	158	-27.9	0.187276	CTXN1	-2.10226	0.0179898	down	protein-coding	hsa:404217	cortexin 1
LOC105372976	-1.5409	0.0109058	down	ncRNA		uncharacterized LOC105372976	-26.13	158	-30.9	0.525116	hsa-miR-4700-5p	3.04121	7.32171e-12	up	-24.38	158	-27.9	0.187276	CTXN1	-2.10226	0.0179898	down	protein-coding	hsa:404217	cortexin 1
LOC105371401	-1.74867	0.0213546	down	ncRNA		uncharacterized LOC105371401	-29.9	159	-33.2	0.121534	hsa-miR-4700-5p	3.04121	7.32171e-12	up	-24.38	158	-27.9	0.187276	CTXN1	-2.10226	0.0179898	down	protein-coding	hsa:404217	cortexin 1
CYP2G1P	-5.81899	0.00081858	down	pseudo	hsa:22952	cytochrome P450, family 2, subfamily G, polypeptide 1 pseudogene	-22.52	159	-26	0.840302	hsa-miR-4700-5p	3.04121	7.32171e-12	up	-24.38	158	-27.9	0.187276	CTXN1	-2.10226	0.0179898	down	protein-coding	hsa:404217	cortexin 1
LOC284454	-1.22745	0.038803	down	ncRNA	hsa:284454	uncharacterized LOC284454	-21.29	156	-30.3	0.179815	hsa-miR-4700-5p	3.04121	7.32171e-12	up	-24.38	158	-27.9	0.187276	CTXN1	-2.10226	0.0179898	down	protein-coding	hsa:404217	cortexin 1
LOC101928572	-6.48825	0.0163445	down	ncRNA	hsa:101928572	uncharacterized LOC101928572	-23.45	152	-31.1	0.118317	hsa-miR-4700-5p	3.04121	7.32171e-12	up	-24.38	158	-27.9	0.187276	CTXN1	-2.10226	0.0179898	down	protein-coding	hsa:404217	cortexin 1
LOC105378248	-6.47025	0.00810902	down	ncRNA		uncharacterized LOC105378248	-27.95	160	-32.1	0.189893	hsa-miR-4700-5p	3.04121	7.32171e-12	up	-24.38	158	-27.9	0.187276	CTXN1	-2.10226	0.0179898	down	protein-coding	hsa:404217	cortexin 1
MIAT	-1.76848	0.0297952	down	ncRNA	hsa:440823	myocardial infarction associated transcript (non-protein coding)	-21.72	155	-33.5	0.322106	hsa-miR-4700-5p	3.04121	7.32171e-12	up	-24.38	158	-27.9	0.187276	CTXN1	-2.10226	0.0179898	down	protein-coding	hsa:404217	cortexin 1
LOC105378586	-3.82477	0.0143508	down	ncRNA		uncharacterized LOC105378586	-29.03	162	-33.7	0.094276	hsa-miR-4700-5p	3.04121	7.32171e-12	up	-24.38	158	-27.9	0.187276	CTXN1	-2.10226	0.0179898	down	protein-coding	hsa:404217	cortexin 1
MYHAS	-5.09452	0.0244231	down	ncRNA	hsa:100128560	myosin heavy chain gene cluster antisense RNA	-26.49	155	-27.7	0.757917	hsa-miR-4700-5p	3.04121	7.32171e-12	up	-24.38	158	-27.9	0.187276	CTXN1	-2.10226	0.0179898	down	protein-coding	hsa:404217	cortexin 1
LOC105373411	-7.61271	4.11121e-05	down	ncRNA		uncharacterized LOC105373411	-21.65	152	-28.7	0.461365	hsa-miR-4700-5p	3.04121	7.32171e-12	up	-24.38	158	-27.9	0.187276	CTXN1	-2.10226	0.0179898	down	protein-coding	hsa:404217	cortexin 1
LOC105378608	-3.9947	0.00182728	down	ncRNA		uncharacterized LOC105378608	-22.98	150	-29.9	0.355583	hsa-miR-4700-5p	3.04121	7.32171e-12	up	-24.38	158	-27.9	0.187276	CTXN1	-2.10226	0.0179898	down	protein-coding	hsa:404217	cortexin 1
LOC105378936	-4.93648	6.99726e-11	down	ncRNA		uncharacterized LOC105378936	-23.7	161	-30	0.435502	hsa-miR-4700-5p	3.04121	7.32171e-12	up	-24.38	158	-27.9	0.187276	CTXN1	-2.10226	0.0179898	down	protein-coding	hsa:404217	cortexin 1
LOC643348	-7.65252	8.81829e-05	down	pseudo		ankyrin repeat domain 26 pseudogene	-25.49	154	-35.9	0.266862	hsa-miR-4700-5p	3.04121	7.32171e-12	up	-24.38	158	-27.9	0.187276	CTXN1	-2.10226	0.0179898	down	protein-coding	hsa:404217	cortexin 1
LOC101928188	-1.30399	0.0367484	down	ncRNA	hsa:101928188	uncharacterized LOC101928188	-29.9	159	-31	0.38178	hsa-miR-4700-5p	3.04121	7.32171e-12	up	-22.8	155	-28.2	0.547535	SLC1A4	-2.50244	1.62287e-07	down	protein-coding	hsa:6509	solute carrier family 1 (glutamate/neutral amino acid transporter), member 4
DLEU2	-1.52594	0.00123313	down	ncRNA	hsa:8847	deleted in lymphocytic leukemia 2 (non-protein coding)	-24.45	154	-31.5	0.184962	hsa-miR-4700-5p	3.04121	7.32171e-12	up	-22.8	155	-28.2	0.547535	SLC1A4	-2.50244	1.62287e-07	down	protein-coding	hsa:6509	solute carrier family 1 (glutamate/neutral amino acid transporter), member 4
LOC107984345	-3.95614	5.6436e-05	down	ncRNA			-29.2	167	-34.2	0.190165	hsa-miR-4700-5p	3.04121	7.32171e-12	up	-22.8	155	-28.2	0.547535	SLC1A4	-2.50244	1.62287e-07	down	protein-coding	hsa:6509	solute carrier family 1 (glutamate/neutral amino acid transporter), member 4
LOC729737	-1.88369	0.0188725	down	ncRNA	hsa:729737	long intergenic non-protein coding RNA 1002	-23.9	157	-31	0.414049	hsa-miR-4700-5p	3.04121	7.32171e-12	up	-22.8	155	-28.2	0.547535	SLC1A4	-2.50244	1.62287e-07	down	protein-coding	hsa:6509	solute carrier family 1 (glutamate/neutral amino acid transporter), member 4
LOC107985356	-1.78833	0.0108818	down	lncRNA			-25.79	151	-30.4	0.498216	hsa-miR-4700-5p	3.04121	7.32171e-12	up	-22.8	155	-28.2	0.547535	SLC1A4	-2.50244	1.62287e-07	down	protein-coding	hsa:6509	solute carrier family 1 (glutamate/neutral amino acid transporter), member 4
LOC105375586	-4.00894	0.000277433	down	ncRNA		uncharacterized LOC105375586	-21.83	150	-31.3	0.268168	hsa-miR-4700-5p	3.04121	7.32171e-12	up	-22.8	155	-28.2	0.547535	SLC1A4	-2.50244	1.62287e-07	down	protein-coding	hsa:6509	solute carrier family 1 (glutamate/neutral amino acid transporter), member 4
SENCR	-3.95181	0.00295397	down	ncRNA	hsa:100507392	smooth muscle and endothelial cell enriched migration/differentiation-associated long non-coding RNA	-29.87	162	-31.8	0.065658	hsa-miR-4700-5p	3.04121	7.32171e-12	up	-22.8	155	-28.2	0.547535	SLC1A4	-2.50244	1.62287e-07	down	protein-coding	hsa:6509	solute carrier family 1 (glutamate/neutral amino acid transporter), member 4
LOC728158	-8.18199	6.60999e-07	down	ncRNA	hsa:728158	hCG2044975	-23.7	158	-30	0.400123	hsa-miR-4700-5p	3.04121	7.32171e-12	up	-22.8	155	-28.2	0.547535	SLC1A4	-2.50244	1.62287e-07	down	protein-coding	hsa:6509	solute carrier family 1 (glutamate/neutral amino acid transporter), member 4
LOC105372976	-1.5409	0.0109058	down	ncRNA		uncharacterized LOC105372976	-26.13	158	-30.9	0.525116	hsa-miR-4700-5p	3.04121	7.32171e-12	up	-22.8	155	-28.2	0.547535	SLC1A4	-2.50244	1.62287e-07	down	protein-coding	hsa:6509	solute carrier family 1 (glutamate/neutral amino acid transporter), member 4
LOC105371401	-1.74867	0.0213546	down	ncRNA		uncharacterized LOC105371401	-29.9	159	-33.2	0.121534	hsa-miR-4700-5p	3.04121	7.32171e-12	up	-22.8	155	-28.2	0.547535	SLC1A4	-2.50244	1.62287e-07	down	protein-coding	hsa:6509	solute carrier family 1 (glutamate/neutral amino acid transporter), member 4
CYP2G1P	-5.81899	0.00081858	down	pseudo	hsa:22952	cytochrome P450, family 2, subfamily G, polypeptide 1 pseudogene	-22.52	159	-26	0.840302	hsa-miR-4700-5p	3.04121	7.32171e-12	up	-22.8	155	-28.2	0.547535	SLC1A4	-2.50244	1.62287e-07	down	protein-coding	hsa:6509	solute carrier family 1 (glutamate/neutral amino acid transporter), member 4
LOC284454	-1.22745	0.038803	down	ncRNA	hsa:284454	uncharacterized LOC284454	-21.29	156	-30.3	0.179815	hsa-miR-4700-5p	3.04121	7.32171e-12	up	-22.8	155	-28.2	0.547535	SLC1A4	-2.50244	1.62287e-07	down	protein-coding	hsa:6509	solute carrier family 1 (glutamate/neutral amino acid transporter), member 4
LOC101928572	-6.48825	0.0163445	down	ncRNA	hsa:101928572	uncharacterized LOC101928572	-23.45	152	-31.1	0.118317	hsa-miR-4700-5p	3.04121	7.32171e-12	up	-22.8	155	-28.2	0.547535	SLC1A4	-2.50244	1.62287e-07	down	protein-coding	hsa:6509	solute carrier family 1 (glutamate/neutral amino acid transporter), member 4
LOC105378248	-6.47025	0.00810902	down	ncRNA		uncharacterized LOC105378248	-27.95	160	-32.1	0.189893	hsa-miR-4700-5p	3.04121	7.32171e-12	up	-22.8	155	-28.2	0.547535	SLC1A4	-2.50244	1.62287e-07	down	protein-coding	hsa:6509	solute carrier family 1 (glutamate/neutral amino acid transporter), member 4
MIAT	-1.76848	0.0297952	down	ncRNA	hsa:440823	myocardial infarction associated transcript (non-protein coding)	-21.72	155	-33.5	0.322106	hsa-miR-4700-5p	3.04121	7.32171e-12	up	-22.8	155	-28.2	0.547535	SLC1A4	-2.50244	1.62287e-07	down	protein-coding	hsa:6509	solute carrier family 1 (glutamate/neutral amino acid transporter), member 4
LOC105378586	-3.82477	0.0143508	down	ncRNA		uncharacterized LOC105378586	-29.03	162	-33.7	0.094276	hsa-miR-4700-5p	3.04121	7.32171e-12	up	-22.8	155	-28.2	0.547535	SLC1A4	-2.50244	1.62287e-07	down	protein-coding	hsa:6509	solute carrier family 1 (glutamate/neutral amino acid transporter), member 4
MYHAS	-5.09452	0.0244231	down	ncRNA	hsa:100128560	myosin heavy chain gene cluster antisense RNA	-26.49	155	-27.7	0.757917	hsa-miR-4700-5p	3.04121	7.32171e-12	up	-22.8	155	-28.2	0.547535	SLC1A4	-2.50244	1.62287e-07	down	protein-coding	hsa:6509	solute carrier family 1 (glutamate/neutral amino acid transporter), member 4
LOC105373411	-7.61271	4.11121e-05	down	ncRNA		uncharacterized LOC105373411	-21.65	152	-28.7	0.461365	hsa-miR-4700-5p	3.04121	7.32171e-12	up	-22.8	155	-28.2	0.547535	SLC1A4	-2.50244	1.62287e-07	down	protein-coding	hsa:6509	solute carrier family 1 (glutamate/neutral amino acid transporter), member 4
LOC105378608	-3.9947	0.00182728	down	ncRNA		uncharacterized LOC105378608	-22.98	150	-29.9	0.355583	hsa-miR-4700-5p	3.04121	7.32171e-12	up	-22.8	155	-28.2	0.547535	SLC1A4	-2.50244	1.62287e-07	down	protein-coding	hsa:6509	solute carrier family 1 (glutamate/neutral amino acid transporter), member 4
LOC105378936	-4.93648	6.99726e-11	down	ncRNA		uncharacterized LOC105378936	-23.7	161	-30	0.435502	hsa-miR-4700-5p	3.04121	7.32171e-12	up	-22.8	155	-28.2	0.547535	SLC1A4	-2.50244	1.62287e-07	down	protein-coding	hsa:6509	solute carrier family 1 (glutamate/neutral amino acid transporter), member 4
LOC643348	-7.65252	8.81829e-05	down	pseudo		ankyrin repeat domain 26 pseudogene	-25.49	154	-35.9	0.266862	hsa-miR-4700-5p	3.04121	7.32171e-12	up	-22.8	155	-28.2	0.547535	SLC1A4	-2.50244	1.62287e-07	down	protein-coding	hsa:6509	solute carrier family 1 (glutamate/neutral amino acid transporter), member 4
LOC101928188	-1.30399	0.0367484	down	ncRNA	hsa:101928188	uncharacterized LOC101928188	-29.9	159	-31	0.38178	hsa-miR-4700-5p	3.04121	7.32171e-12	up	-20.76	154	-29.2	0.768416	EPHB2	-2.7783	2.20159e-05	down	protein-coding	hsa:2048	EPH receptor B2
DLEU2	-1.52594	0.00123313	down	ncRNA	hsa:8847	deleted in lymphocytic leukemia 2 (non-protein coding)	-24.45	154	-31.5	0.184962	hsa-miR-4700-5p	3.04121	7.32171e-12	up	-20.76	154	-29.2	0.768416	EPHB2	-2.7783	2.20159e-05	down	protein-coding	hsa:2048	EPH receptor B2
LOC107984345	-3.95614	5.6436e-05	down	ncRNA			-29.2	167	-34.2	0.190165	hsa-miR-4700-5p	3.04121	7.32171e-12	up	-20.76	154	-29.2	0.768416	EPHB2	-2.7783	2.20159e-05	down	protein-coding	hsa:2048	EPH receptor B2
LOC729737	-1.88369	0.0188725	down	ncRNA	hsa:729737	long intergenic non-protein coding RNA 1002	-23.9	157	-31	0.414049	hsa-miR-4700-5p	3.04121	7.32171e-12	up	-20.76	154	-29.2	0.768416	EPHB2	-2.7783	2.20159e-05	down	protein-coding	hsa:2048	EPH receptor B2
LOC107985356	-1.78833	0.0108818	down	lncRNA			-25.79	151	-30.4	0.498216	hsa-miR-4700-5p	3.04121	7.32171e-12	up	-20.76	154	-29.2	0.768416	EPHB2	-2.7783	2.20159e-05	down	protein-coding	hsa:2048	EPH receptor B2
LOC105375586	-4.00894	0.000277433	down	ncRNA		uncharacterized LOC105375586	-21.83	150	-31.3	0.268168	hsa-miR-4700-5p	3.04121	7.32171e-12	up	-20.76	154	-29.2	0.768416	EPHB2	-2.7783	2.20159e-05	down	protein-coding	hsa:2048	EPH receptor B2
SENCR	-3.95181	0.00295397	down	ncRNA	hsa:100507392	smooth muscle and endothelial cell enriched migration/differentiation-associated long non-coding RNA	-29.87	162	-31.8	0.065658	hsa-miR-4700-5p	3.04121	7.32171e-12	up	-20.76	154	-29.2	0.768416	EPHB2	-2.7783	2.20159e-05	down	protein-coding	hsa:2048	EPH receptor B2
LOC728158	-8.18199	6.60999e-07	down	ncRNA	hsa:728158	hCG2044975	-23.7	158	-30	0.400123	hsa-miR-4700-5p	3.04121	7.32171e-12	up	-20.76	154	-29.2	0.768416	EPHB2	-2.7783	2.20159e-05	down	protein-coding	hsa:2048	EPH receptor B2
LOC105372976	-1.5409	0.0109058	down	ncRNA		uncharacterized LOC105372976	-26.13	158	-30.9	0.525116	hsa-miR-4700-5p	3.04121	7.32171e-12	up	-20.76	154	-29.2	0.768416	EPHB2	-2.7783	2.20159e-05	down	protein-coding	hsa:2048	EPH receptor B2
LOC105371401	-1.74867	0.0213546	down	ncRNA		uncharacterized LOC105371401	-29.9	159	-33.2	0.121534	hsa-miR-4700-5p	3.04121	7.32171e-12	up	-20.76	154	-29.2	0.768416	EPHB2	-2.7783	2.20159e-05	down	protein-coding	hsa:2048	EPH receptor B2
CYP2G1P	-5.81899	0.00081858	down	pseudo	hsa:22952	cytochrome P450, family 2, subfamily G, polypeptide 1 pseudogene	-22.52	159	-26	0.840302	hsa-miR-4700-5p	3.04121	7.32171e-12	up	-20.76	154	-29.2	0.768416	EPHB2	-2.7783	2.20159e-05	down	protein-coding	hsa:2048	EPH receptor B2
LOC284454	-1.22745	0.038803	down	ncRNA	hsa:284454	uncharacterized LOC284454	-21.29	156	-30.3	0.179815	hsa-miR-4700-5p	3.04121	7.32171e-12	up	-20.76	154	-29.2	0.768416	EPHB2	-2.7783	2.20159e-05	down	protein-coding	hsa:2048	EPH receptor B2
LOC101928572	-6.48825	0.0163445	down	ncRNA	hsa:101928572	uncharacterized LOC101928572	-23.45	152	-31.1	0.118317	hsa-miR-4700-5p	3.04121	7.32171e-12	up	-20.76	154	-29.2	0.768416	EPHB2	-2.7783	2.20159e-05	down	protein-coding	hsa:2048	EPH receptor B2
LOC105378248	-6.47025	0.00810902	down	ncRNA		uncharacterized LOC105378248	-27.95	160	-32.1	0.189893	hsa-miR-4700-5p	3.04121	7.32171e-12	up	-20.76	154	-29.2	0.768416	EPHB2	-2.7783	2.20159e-05	down	protein-coding	hsa:2048	EPH receptor B2
MIAT	-1.76848	0.0297952	down	ncRNA	hsa:440823	myocardial infarction associated transcript (non-protein coding)	-21.72	155	-33.5	0.322106	hsa-miR-4700-5p	3.04121	7.32171e-12	up	-20.76	154	-29.2	0.768416	EPHB2	-2.7783	2.20159e-05	down	protein-coding	hsa:2048	EPH receptor B2
LOC105378586	-3.82477	0.0143508	down	ncRNA		uncharacterized LOC105378586	-29.03	162	-33.7	0.094276	hsa-miR-4700-5p	3.04121	7.32171e-12	up	-20.76	154	-29.2	0.768416	EPHB2	-2.7783	2.20159e-05	down	protein-coding	hsa:2048	EPH receptor B2
MYHAS	-5.09452	0.0244231	down	ncRNA	hsa:100128560	myosin heavy chain gene cluster antisense RNA	-26.49	155	-27.7	0.757917	hsa-miR-4700-5p	3.04121	7.32171e-12	up	-20.76	154	-29.2	0.768416	EPHB2	-2.7783	2.20159e-05	down	protein-coding	hsa:2048	EPH receptor B2
LOC105373411	-7.61271	4.11121e-05	down	ncRNA		uncharacterized LOC105373411	-21.65	152	-28.7	0.461365	hsa-miR-4700-5p	3.04121	7.32171e-12	up	-20.76	154	-29.2	0.768416	EPHB2	-2.7783	2.20159e-05	down	protein-coding	hsa:2048	EPH receptor B2
LOC105378608	-3.9947	0.00182728	down	ncRNA		uncharacterized LOC105378608	-22.98	150	-29.9	0.355583	hsa-miR-4700-5p	3.04121	7.32171e-12	up	-20.76	154	-29.2	0.768416	EPHB2	-2.7783	2.20159e-05	down	protein-coding	hsa:2048	EPH receptor B2
LOC105378936	-4.93648	6.99726e-11	down	ncRNA		uncharacterized LOC105378936	-23.7	161	-30	0.435502	hsa-miR-4700-5p	3.04121	7.32171e-12	up	-20.76	154	-29.2	0.768416	EPHB2	-2.7783	2.20159e-05	down	protein-coding	hsa:2048	EPH receptor B2
LOC643348	-7.65252	8.81829e-05	down	pseudo		ankyrin repeat domain 26 pseudogene	-25.49	154	-35.9	0.266862	hsa-miR-4700-5p	3.04121	7.32171e-12	up	-20.76	154	-29.2	0.768416	EPHB2	-2.7783	2.20159e-05	down	protein-coding	hsa:2048	EPH receptor B2
LOC101928188	-1.30399	0.0367484	down	ncRNA	hsa:101928188	uncharacterized LOC101928188	-29.9	159	-31	0.38178	hsa-miR-4700-5p	3.04121	7.32171e-12	up	-21.8	154	-29.7	0.078032	CHAC1	-4.26616	3.98428e-14	down	protein-coding	hsa:79094	ChaC, cation transport regulator homolog 1 (E. coli)
DLEU2	-1.52594	0.00123313	down	ncRNA	hsa:8847	deleted in lymphocytic leukemia 2 (non-protein coding)	-24.45	154	-31.5	0.184962	hsa-miR-4700-5p	3.04121	7.32171e-12	up	-21.8	154	-29.7	0.078032	CHAC1	-4.26616	3.98428e-14	down	protein-coding	hsa:79094	ChaC, cation transport regulator homolog 1 (E. coli)
LOC107984345	-3.95614	5.6436e-05	down	ncRNA			-29.2	167	-34.2	0.190165	hsa-miR-4700-5p	3.04121	7.32171e-12	up	-21.8	154	-29.7	0.078032	CHAC1	-4.26616	3.98428e-14	down	protein-coding	hsa:79094	ChaC, cation transport regulator homolog 1 (E. coli)
LOC729737	-1.88369	0.0188725	down	ncRNA	hsa:729737	long intergenic non-protein coding RNA 1002	-23.9	157	-31	0.414049	hsa-miR-4700-5p	3.04121	7.32171e-12	up	-21.8	154	-29.7	0.078032	CHAC1	-4.26616	3.98428e-14	down	protein-coding	hsa:79094	ChaC, cation transport regulator homolog 1 (E. coli)
LOC107985356	-1.78833	0.0108818	down	lncRNA			-25.79	151	-30.4	0.498216	hsa-miR-4700-5p	3.04121	7.32171e-12	up	-21.8	154	-29.7	0.078032	CHAC1	-4.26616	3.98428e-14	down	protein-coding	hsa:79094	ChaC, cation transport regulator homolog 1 (E. coli)
LOC105375586	-4.00894	0.000277433	down	ncRNA		uncharacterized LOC105375586	-21.83	150	-31.3	0.268168	hsa-miR-4700-5p	3.04121	7.32171e-12	up	-21.8	154	-29.7	0.078032	CHAC1	-4.26616	3.98428e-14	down	protein-coding	hsa:79094	ChaC, cation transport regulator homolog 1 (E. coli)
SENCR	-3.95181	0.00295397	down	ncRNA	hsa:100507392	smooth muscle and endothelial cell enriched migration/differentiation-associated long non-coding RNA	-29.87	162	-31.8	0.065658	hsa-miR-4700-5p	3.04121	7.32171e-12	up	-21.8	154	-29.7	0.078032	CHAC1	-4.26616	3.98428e-14	down	protein-coding	hsa:79094	ChaC, cation transport regulator homolog 1 (E. coli)
LOC728158	-8.18199	6.60999e-07	down	ncRNA	hsa:728158	hCG2044975	-23.7	158	-30	0.400123	hsa-miR-4700-5p	3.04121	7.32171e-12	up	-21.8	154	-29.7	0.078032	CHAC1	-4.26616	3.98428e-14	down	protein-coding	hsa:79094	ChaC, cation transport regulator homolog 1 (E. coli)
LOC105372976	-1.5409	0.0109058	down	ncRNA		uncharacterized LOC105372976	-26.13	158	-30.9	0.525116	hsa-miR-4700-5p	3.04121	7.32171e-12	up	-21.8	154	-29.7	0.078032	CHAC1	-4.26616	3.98428e-14	down	protein-coding	hsa:79094	ChaC, cation transport regulator homolog 1 (E. coli)
LOC105371401	-1.74867	0.0213546	down	ncRNA		uncharacterized LOC105371401	-29.9	159	-33.2	0.121534	hsa-miR-4700-5p	3.04121	7.32171e-12	up	-21.8	154	-29.7	0.078032	CHAC1	-4.26616	3.98428e-14	down	protein-coding	hsa:79094	ChaC, cation transport regulator homolog 1 (E. coli)
CYP2G1P	-5.81899	0.00081858	down	pseudo	hsa:22952	cytochrome P450, family 2, subfamily G, polypeptide 1 pseudogene	-22.52	159	-26	0.840302	hsa-miR-4700-5p	3.04121	7.32171e-12	up	-21.8	154	-29.7	0.078032	CHAC1	-4.26616	3.98428e-14	down	protein-coding	hsa:79094	ChaC, cation transport regulator homolog 1 (E. coli)
LOC284454	-1.22745	0.038803	down	ncRNA	hsa:284454	uncharacterized LOC284454	-21.29	156	-30.3	0.179815	hsa-miR-4700-5p	3.04121	7.32171e-12	up	-21.8	154	-29.7	0.078032	CHAC1	-4.26616	3.98428e-14	down	protein-coding	hsa:79094	ChaC, cation transport regulator homolog 1 (E. coli)
LOC101928572	-6.48825	0.0163445	down	ncRNA	hsa:101928572	uncharacterized LOC101928572	-23.45	152	-31.1	0.118317	hsa-miR-4700-5p	3.04121	7.32171e-12	up	-21.8	154	-29.7	0.078032	CHAC1	-4.26616	3.98428e-14	down	protein-coding	hsa:79094	ChaC, cation transport regulator homolog 1 (E. coli)
LOC105378248	-6.47025	0.00810902	down	ncRNA		uncharacterized LOC105378248	-27.95	160	-32.1	0.189893	hsa-miR-4700-5p	3.04121	7.32171e-12	up	-21.8	154	-29.7	0.078032	CHAC1	-4.26616	3.98428e-14	down	protein-coding	hsa:79094	ChaC, cation transport regulator homolog 1 (E. coli)
MIAT	-1.76848	0.0297952	down	ncRNA	hsa:440823	myocardial infarction associated transcript (non-protein coding)	-21.72	155	-33.5	0.322106	hsa-miR-4700-5p	3.04121	7.32171e-12	up	-21.8	154	-29.7	0.078032	CHAC1	-4.26616	3.98428e-14	down	protein-coding	hsa:79094	ChaC, cation transport regulator homolog 1 (E. coli)
LOC105378586	-3.82477	0.0143508	down	ncRNA		uncharacterized LOC105378586	-29.03	162	-33.7	0.094276	hsa-miR-4700-5p	3.04121	7.32171e-12	up	-21.8	154	-29.7	0.078032	CHAC1	-4.26616	3.98428e-14	down	protein-coding	hsa:79094	ChaC, cation transport regulator homolog 1 (E. coli)
MYHAS	-5.09452	0.0244231	down	ncRNA	hsa:100128560	myosin heavy chain gene cluster antisense RNA	-26.49	155	-27.7	0.757917	hsa-miR-4700-5p	3.04121	7.32171e-12	up	-21.8	154	-29.7	0.078032	CHAC1	-4.26616	3.98428e-14	down	protein-coding	hsa:79094	ChaC, cation transport regulator homolog 1 (E. coli)
LOC105373411	-7.61271	4.11121e-05	down	ncRNA		uncharacterized LOC105373411	-21.65	152	-28.7	0.461365	hsa-miR-4700-5p	3.04121	7.32171e-12	up	-21.8	154	-29.7	0.078032	CHAC1	-4.26616	3.98428e-14	down	protein-coding	hsa:79094	ChaC, cation transport regulator homolog 1 (E. coli)
LOC105378608	-3.9947	0.00182728	down	ncRNA		uncharacterized LOC105378608	-22.98	150	-29.9	0.355583	hsa-miR-4700-5p	3.04121	7.32171e-12	up	-21.8	154	-29.7	0.078032	CHAC1	-4.26616	3.98428e-14	down	protein-coding	hsa:79094	ChaC, cation transport regulator homolog 1 (E. coli)
LOC105378936	-4.93648	6.99726e-11	down	ncRNA		uncharacterized LOC105378936	-23.7	161	-30	0.435502	hsa-miR-4700-5p	3.04121	7.32171e-12	up	-21.8	154	-29.7	0.078032	CHAC1	-4.26616	3.98428e-14	down	protein-coding	hsa:79094	ChaC, cation transport regulator homolog 1 (E. coli)
LOC643348	-7.65252	8.81829e-05	down	pseudo		ankyrin repeat domain 26 pseudogene	-25.49	154	-35.9	0.266862	hsa-miR-4700-5p	3.04121	7.32171e-12	up	-21.8	154	-29.7	0.078032	CHAC1	-4.26616	3.98428e-14	down	protein-coding	hsa:79094	ChaC, cation transport regulator homolog 1 (E. coli)
LOC101928188	-1.30399	0.0367484	down	ncRNA	hsa:101928188	uncharacterized LOC101928188	-29.9	159	-31	0.38178	hsa-miR-4700-5p	3.04121	7.32171e-12	up	-24.22	165	-32.6	0.510809	GUCY1A2	-3.03191	1.05047e-06	down	protein-coding	hsa:2977	guanylate cyclase 1, soluble, alpha 2
DLEU2	-1.52594	0.00123313	down	ncRNA	hsa:8847	deleted in lymphocytic leukemia 2 (non-protein coding)	-24.45	154	-31.5	0.184962	hsa-miR-4700-5p	3.04121	7.32171e-12	up	-24.22	165	-32.6	0.510809	GUCY1A2	-3.03191	1.05047e-06	down	protein-coding	hsa:2977	guanylate cyclase 1, soluble, alpha 2
LOC107984345	-3.95614	5.6436e-05	down	ncRNA			-29.2	167	-34.2	0.190165	hsa-miR-4700-5p	3.04121	7.32171e-12	up	-24.22	165	-32.6	0.510809	GUCY1A2	-3.03191	1.05047e-06	down	protein-coding	hsa:2977	guanylate cyclase 1, soluble, alpha 2
LOC729737	-1.88369	0.0188725	down	ncRNA	hsa:729737	long intergenic non-protein coding RNA 1002	-23.9	157	-31	0.414049	hsa-miR-4700-5p	3.04121	7.32171e-12	up	-24.22	165	-32.6	0.510809	GUCY1A2	-3.03191	1.05047e-06	down	protein-coding	hsa:2977	guanylate cyclase 1, soluble, alpha 2
LOC107985356	-1.78833	0.0108818	down	lncRNA			-25.79	151	-30.4	0.498216	hsa-miR-4700-5p	3.04121	7.32171e-12	up	-24.22	165	-32.6	0.510809	GUCY1A2	-3.03191	1.05047e-06	down	protein-coding	hsa:2977	guanylate cyclase 1, soluble, alpha 2
LOC105375586	-4.00894	0.000277433	down	ncRNA		uncharacterized LOC105375586	-21.83	150	-31.3	0.268168	hsa-miR-4700-5p	3.04121	7.32171e-12	up	-24.22	165	-32.6	0.510809	GUCY1A2	-3.03191	1.05047e-06	down	protein-coding	hsa:2977	guanylate cyclase 1, soluble, alpha 2
SENCR	-3.95181	0.00295397	down	ncRNA	hsa:100507392	smooth muscle and endothelial cell enriched migration/differentiation-associated long non-coding RNA	-29.87	162	-31.8	0.065658	hsa-miR-4700-5p	3.04121	7.32171e-12	up	-24.22	165	-32.6	0.510809	GUCY1A2	-3.03191	1.05047e-06	down	protein-coding	hsa:2977	guanylate cyclase 1, soluble, alpha 2
LOC728158	-8.18199	6.60999e-07	down	ncRNA	hsa:728158	hCG2044975	-23.7	158	-30	0.400123	hsa-miR-4700-5p	3.04121	7.32171e-12	up	-24.22	165	-32.6	0.510809	GUCY1A2	-3.03191	1.05047e-06	down	protein-coding	hsa:2977	guanylate cyclase 1, soluble, alpha 2
LOC105372976	-1.5409	0.0109058	down	ncRNA		uncharacterized LOC105372976	-26.13	158	-30.9	0.525116	hsa-miR-4700-5p	3.04121	7.32171e-12	up	-24.22	165	-32.6	0.510809	GUCY1A2	-3.03191	1.05047e-06	down	protein-coding	hsa:2977	guanylate cyclase 1, soluble, alpha 2
LOC105371401	-1.74867	0.0213546	down	ncRNA		uncharacterized LOC105371401	-29.9	159	-33.2	0.121534	hsa-miR-4700-5p	3.04121	7.32171e-12	up	-24.22	165	-32.6	0.510809	GUCY1A2	-3.03191	1.05047e-06	down	protein-coding	hsa:2977	guanylate cyclase 1, soluble, alpha 2
CYP2G1P	-5.81899	0.00081858	down	pseudo	hsa:22952	cytochrome P450, family 2, subfamily G, polypeptide 1 pseudogene	-22.52	159	-26	0.840302	hsa-miR-4700-5p	3.04121	7.32171e-12	up	-24.22	165	-32.6	0.510809	GUCY1A2	-3.03191	1.05047e-06	down	protein-coding	hsa:2977	guanylate cyclase 1, soluble, alpha 2
LOC284454	-1.22745	0.038803	down	ncRNA	hsa:284454	uncharacterized LOC284454	-21.29	156	-30.3	0.179815	hsa-miR-4700-5p	3.04121	7.32171e-12	up	-24.22	165	-32.6	0.510809	GUCY1A2	-3.03191	1.05047e-06	down	protein-coding	hsa:2977	guanylate cyclase 1, soluble, alpha 2
LOC101928572	-6.48825	0.0163445	down	ncRNA	hsa:101928572	uncharacterized LOC101928572	-23.45	152	-31.1	0.118317	hsa-miR-4700-5p	3.04121	7.32171e-12	up	-24.22	165	-32.6	0.510809	GUCY1A2	-3.03191	1.05047e-06	down	protein-coding	hsa:2977	guanylate cyclase 1, soluble, alpha 2
LOC105378248	-6.47025	0.00810902	down	ncRNA		uncharacterized LOC105378248	-27.95	160	-32.1	0.189893	hsa-miR-4700-5p	3.04121	7.32171e-12	up	-24.22	165	-32.6	0.510809	GUCY1A2	-3.03191	1.05047e-06	down	protein-coding	hsa:2977	guanylate cyclase 1, soluble, alpha 2
MIAT	-1.76848	0.0297952	down	ncRNA	hsa:440823	myocardial infarction associated transcript (non-protein coding)	-21.72	155	-33.5	0.322106	hsa-miR-4700-5p	3.04121	7.32171e-12	up	-24.22	165	-32.6	0.510809	GUCY1A2	-3.03191	1.05047e-06	down	protein-coding	hsa:2977	guanylate cyclase 1, soluble, alpha 2
LOC105378586	-3.82477	0.0143508	down	ncRNA		uncharacterized LOC105378586	-29.03	162	-33.7	0.094276	hsa-miR-4700-5p	3.04121	7.32171e-12	up	-24.22	165	-32.6	0.510809	GUCY1A2	-3.03191	1.05047e-06	down	protein-coding	hsa:2977	guanylate cyclase 1, soluble, alpha 2
MYHAS	-5.09452	0.0244231	down	ncRNA	hsa:100128560	myosin heavy chain gene cluster antisense RNA	-26.49	155	-27.7	0.757917	hsa-miR-4700-5p	3.04121	7.32171e-12	up	-24.22	165	-32.6	0.510809	GUCY1A2	-3.03191	1.05047e-06	down	protein-coding	hsa:2977	guanylate cyclase 1, soluble, alpha 2
LOC105373411	-7.61271	4.11121e-05	down	ncRNA		uncharacterized LOC105373411	-21.65	152	-28.7	0.461365	hsa-miR-4700-5p	3.04121	7.32171e-12	up	-24.22	165	-32.6	0.510809	GUCY1A2	-3.03191	1.05047e-06	down	protein-coding	hsa:2977	guanylate cyclase 1, soluble, alpha 2
LOC105378608	-3.9947	0.00182728	down	ncRNA		uncharacterized LOC105378608	-22.98	150	-29.9	0.355583	hsa-miR-4700-5p	3.04121	7.32171e-12	up	-24.22	165	-32.6	0.510809	GUCY1A2	-3.03191	1.05047e-06	down	protein-coding	hsa:2977	guanylate cyclase 1, soluble, alpha 2
LOC105378936	-4.93648	6.99726e-11	down	ncRNA		uncharacterized LOC105378936	-23.7	161	-30	0.435502	hsa-miR-4700-5p	3.04121	7.32171e-12	up	-24.22	165	-32.6	0.510809	GUCY1A2	-3.03191	1.05047e-06	down	protein-coding	hsa:2977	guanylate cyclase 1, soluble, alpha 2
LOC643348	-7.65252	8.81829e-05	down	pseudo		ankyrin repeat domain 26 pseudogene	-25.49	154	-35.9	0.266862	hsa-miR-4700-5p	3.04121	7.32171e-12	up	-24.22	165	-32.6	0.510809	GUCY1A2	-3.03191	1.05047e-06	down	protein-coding	hsa:2977	guanylate cyclase 1, soluble, alpha 2
LOC101928188	-1.30399	0.0367484	down	ncRNA	hsa:101928188	uncharacterized LOC101928188	-29.9	159	-31	0.38178	hsa-miR-4700-5p	3.04121	7.32171e-12	up	-21.46	156	-29.1	0.607023	FOXP1	-1.64075	0.000536679	down	protein-coding	hsa:27086	forkhead box P1
DLEU2	-1.52594	0.00123313	down	ncRNA	hsa:8847	deleted in lymphocytic leukemia 2 (non-protein coding)	-24.45	154	-31.5	0.184962	hsa-miR-4700-5p	3.04121	7.32171e-12	up	-21.46	156	-29.1	0.607023	FOXP1	-1.64075	0.000536679	down	protein-coding	hsa:27086	forkhead box P1
LOC107984345	-3.95614	5.6436e-05	down	ncRNA			-29.2	167	-34.2	0.190165	hsa-miR-4700-5p	3.04121	7.32171e-12	up	-21.46	156	-29.1	0.607023	FOXP1	-1.64075	0.000536679	down	protein-coding	hsa:27086	forkhead box P1
LOC729737	-1.88369	0.0188725	down	ncRNA	hsa:729737	long intergenic non-protein coding RNA 1002	-23.9	157	-31	0.414049	hsa-miR-4700-5p	3.04121	7.32171e-12	up	-21.46	156	-29.1	0.607023	FOXP1	-1.64075	0.000536679	down	protein-coding	hsa:27086	forkhead box P1
LOC107985356	-1.78833	0.0108818	down	lncRNA			-25.79	151	-30.4	0.498216	hsa-miR-4700-5p	3.04121	7.32171e-12	up	-21.46	156	-29.1	0.607023	FOXP1	-1.64075	0.000536679	down	protein-coding	hsa:27086	forkhead box P1
LOC105375586	-4.00894	0.000277433	down	ncRNA		uncharacterized LOC105375586	-21.83	150	-31.3	0.268168	hsa-miR-4700-5p	3.04121	7.32171e-12	up	-21.46	156	-29.1	0.607023	FOXP1	-1.64075	0.000536679	down	protein-coding	hsa:27086	forkhead box P1
SENCR	-3.95181	0.00295397	down	ncRNA	hsa:100507392	smooth muscle and endothelial cell enriched migration/differentiation-associated long non-coding RNA	-29.87	162	-31.8	0.065658	hsa-miR-4700-5p	3.04121	7.32171e-12	up	-21.46	156	-29.1	0.607023	FOXP1	-1.64075	0.000536679	down	protein-coding	hsa:27086	forkhead box P1
LOC728158	-8.18199	6.60999e-07	down	ncRNA	hsa:728158	hCG2044975	-23.7	158	-30	0.400123	hsa-miR-4700-5p	3.04121	7.32171e-12	up	-21.46	156	-29.1	0.607023	FOXP1	-1.64075	0.000536679	down	protein-coding	hsa:27086	forkhead box P1
LOC105372976	-1.5409	0.0109058	down	ncRNA		uncharacterized LOC105372976	-26.13	158	-30.9	0.525116	hsa-miR-4700-5p	3.04121	7.32171e-12	up	-21.46	156	-29.1	0.607023	FOXP1	-1.64075	0.000536679	down	protein-coding	hsa:27086	forkhead box P1
LOC105371401	-1.74867	0.0213546	down	ncRNA		uncharacterized LOC105371401	-29.9	159	-33.2	0.121534	hsa-miR-4700-5p	3.04121	7.32171e-12	up	-21.46	156	-29.1	0.607023	FOXP1	-1.64075	0.000536679	down	protein-coding	hsa:27086	forkhead box P1
CYP2G1P	-5.81899	0.00081858	down	pseudo	hsa:22952	cytochrome P450, family 2, subfamily G, polypeptide 1 pseudogene	-22.52	159	-26	0.840302	hsa-miR-4700-5p	3.04121	7.32171e-12	up	-21.46	156	-29.1	0.607023	FOXP1	-1.64075	0.000536679	down	protein-coding	hsa:27086	forkhead box P1
LOC284454	-1.22745	0.038803	down	ncRNA	hsa:284454	uncharacterized LOC284454	-21.29	156	-30.3	0.179815	hsa-miR-4700-5p	3.04121	7.32171e-12	up	-21.46	156	-29.1	0.607023	FOXP1	-1.64075	0.000536679	down	protein-coding	hsa:27086	forkhead box P1
LOC101928572	-6.48825	0.0163445	down	ncRNA	hsa:101928572	uncharacterized LOC101928572	-23.45	152	-31.1	0.118317	hsa-miR-4700-5p	3.04121	7.32171e-12	up	-21.46	156	-29.1	0.607023	FOXP1	-1.64075	0.000536679	down	protein-coding	hsa:27086	forkhead box P1
LOC105378248	-6.47025	0.00810902	down	ncRNA		uncharacterized LOC105378248	-27.95	160	-32.1	0.189893	hsa-miR-4700-5p	3.04121	7.32171e-12	up	-21.46	156	-29.1	0.607023	FOXP1	-1.64075	0.000536679	down	protein-coding	hsa:27086	forkhead box P1
MIAT	-1.76848	0.0297952	down	ncRNA	hsa:440823	myocardial infarction associated transcript (non-protein coding)	-21.72	155	-33.5	0.322106	hsa-miR-4700-5p	3.04121	7.32171e-12	up	-21.46	156	-29.1	0.607023	FOXP1	-1.64075	0.000536679	down	protein-coding	hsa:27086	forkhead box P1
LOC105378586	-3.82477	0.0143508	down	ncRNA		uncharacterized LOC105378586	-29.03	162	-33.7	0.094276	hsa-miR-4700-5p	3.04121	7.32171e-12	up	-21.46	156	-29.1	0.607023	FOXP1	-1.64075	0.000536679	down	protein-coding	hsa:27086	forkhead box P1
MYHAS	-5.09452	0.0244231	down	ncRNA	hsa:100128560	myosin heavy chain gene cluster antisense RNA	-26.49	155	-27.7	0.757917	hsa-miR-4700-5p	3.04121	7.32171e-12	up	-21.46	156	-29.1	0.607023	FOXP1	-1.64075	0.000536679	down	protein-coding	hsa:27086	forkhead box P1
LOC105373411	-7.61271	4.11121e-05	down	ncRNA		uncharacterized LOC105373411	-21.65	152	-28.7	0.461365	hsa-miR-4700-5p	3.04121	7.32171e-12	up	-21.46	156	-29.1	0.607023	FOXP1	-1.64075	0.000536679	down	protein-coding	hsa:27086	forkhead box P1
LOC105378608	-3.9947	0.00182728	down	ncRNA		uncharacterized LOC105378608	-22.98	150	-29.9	0.355583	hsa-miR-4700-5p	3.04121	7.32171e-12	up	-21.46	156	-29.1	0.607023	FOXP1	-1.64075	0.000536679	down	protein-coding	hsa:27086	forkhead box P1
LOC105378936	-4.93648	6.99726e-11	down	ncRNA		uncharacterized LOC105378936	-23.7	161	-30	0.435502	hsa-miR-4700-5p	3.04121	7.32171e-12	up	-21.46	156	-29.1	0.607023	FOXP1	-1.64075	0.000536679	down	protein-coding	hsa:27086	forkhead box P1
LOC643348	-7.65252	8.81829e-05	down	pseudo		ankyrin repeat domain 26 pseudogene	-25.49	154	-35.9	0.266862	hsa-miR-4700-5p	3.04121	7.32171e-12	up	-21.46	156	-29.1	0.607023	FOXP1	-1.64075	0.000536679	down	protein-coding	hsa:27086	forkhead box P1
LOC101928188	-1.30399	0.0367484	down	ncRNA	hsa:101928188	uncharacterized LOC101928188	-29.9	159	-31	0.38178	hsa-miR-4700-5p	3.04121	7.32171e-12	up	-24.25	155	-29.1	0.144452	BBC3	-2.17789	0.00182728	down	protein-coding	hsa:27113	BCL2 binding component 3
DLEU2	-1.52594	0.00123313	down	ncRNA	hsa:8847	deleted in lymphocytic leukemia 2 (non-protein coding)	-24.45	154	-31.5	0.184962	hsa-miR-4700-5p	3.04121	7.32171e-12	up	-24.25	155	-29.1	0.144452	BBC3	-2.17789	0.00182728	down	protein-coding	hsa:27113	BCL2 binding component 3
LOC107984345	-3.95614	5.6436e-05	down	ncRNA			-29.2	167	-34.2	0.190165	hsa-miR-4700-5p	3.04121	7.32171e-12	up	-24.25	155	-29.1	0.144452	BBC3	-2.17789	0.00182728	down	protein-coding	hsa:27113	BCL2 binding component 3
LOC729737	-1.88369	0.0188725	down	ncRNA	hsa:729737	long intergenic non-protein coding RNA 1002	-23.9	157	-31	0.414049	hsa-miR-4700-5p	3.04121	7.32171e-12	up	-24.25	155	-29.1	0.144452	BBC3	-2.17789	0.00182728	down	protein-coding	hsa:27113	BCL2 binding component 3
LOC107985356	-1.78833	0.0108818	down	lncRNA			-25.79	151	-30.4	0.498216	hsa-miR-4700-5p	3.04121	7.32171e-12	up	-24.25	155	-29.1	0.144452	BBC3	-2.17789	0.00182728	down	protein-coding	hsa:27113	BCL2 binding component 3
LOC105375586	-4.00894	0.000277433	down	ncRNA		uncharacterized LOC105375586	-21.83	150	-31.3	0.268168	hsa-miR-4700-5p	3.04121	7.32171e-12	up	-24.25	155	-29.1	0.144452	BBC3	-2.17789	0.00182728	down	protein-coding	hsa:27113	BCL2 binding component 3
SENCR	-3.95181	0.00295397	down	ncRNA	hsa:100507392	smooth muscle and endothelial cell enriched migration/differentiation-associated long non-coding RNA	-29.87	162	-31.8	0.065658	hsa-miR-4700-5p	3.04121	7.32171e-12	up	-24.25	155	-29.1	0.144452	BBC3	-2.17789	0.00182728	down	protein-coding	hsa:27113	BCL2 binding component 3
LOC728158	-8.18199	6.60999e-07	down	ncRNA	hsa:728158	hCG2044975	-23.7	158	-30	0.400123	hsa-miR-4700-5p	3.04121	7.32171e-12	up	-24.25	155	-29.1	0.144452	BBC3	-2.17789	0.00182728	down	protein-coding	hsa:27113	BCL2 binding component 3
LOC105372976	-1.5409	0.0109058	down	ncRNA		uncharacterized LOC105372976	-26.13	158	-30.9	0.525116	hsa-miR-4700-5p	3.04121	7.32171e-12	up	-24.25	155	-29.1	0.144452	BBC3	-2.17789	0.00182728	down	protein-coding	hsa:27113	BCL2 binding component 3
LOC105371401	-1.74867	0.0213546	down	ncRNA		uncharacterized LOC105371401	-29.9	159	-33.2	0.121534	hsa-miR-4700-5p	3.04121	7.32171e-12	up	-24.25	155	-29.1	0.144452	BBC3	-2.17789	0.00182728	down	protein-coding	hsa:27113	BCL2 binding component 3
CYP2G1P	-5.81899	0.00081858	down	pseudo	hsa:22952	cytochrome P450, family 2, subfamily G, polypeptide 1 pseudogene	-22.52	159	-26	0.840302	hsa-miR-4700-5p	3.04121	7.32171e-12	up	-24.25	155	-29.1	0.144452	BBC3	-2.17789	0.00182728	down	protein-coding	hsa:27113	BCL2 binding component 3
LOC284454	-1.22745	0.038803	down	ncRNA	hsa:284454	uncharacterized LOC284454	-21.29	156	-30.3	0.179815	hsa-miR-4700-5p	3.04121	7.32171e-12	up	-24.25	155	-29.1	0.144452	BBC3	-2.17789	0.00182728	down	protein-coding	hsa:27113	BCL2 binding component 3
LOC101928572	-6.48825	0.0163445	down	ncRNA	hsa:101928572	uncharacterized LOC101928572	-23.45	152	-31.1	0.118317	hsa-miR-4700-5p	3.04121	7.32171e-12	up	-24.25	155	-29.1	0.144452	BBC3	-2.17789	0.00182728	down	protein-coding	hsa:27113	BCL2 binding component 3
LOC105378248	-6.47025	0.00810902	down	ncRNA		uncharacterized LOC105378248	-27.95	160	-32.1	0.189893	hsa-miR-4700-5p	3.04121	7.32171e-12	up	-24.25	155	-29.1	0.144452	BBC3	-2.17789	0.00182728	down	protein-coding	hsa:27113	BCL2 binding component 3
MIAT	-1.76848	0.0297952	down	ncRNA	hsa:440823	myocardial infarction associated transcript (non-protein coding)	-21.72	155	-33.5	0.322106	hsa-miR-4700-5p	3.04121	7.32171e-12	up	-24.25	155	-29.1	0.144452	BBC3	-2.17789	0.00182728	down	protein-coding	hsa:27113	BCL2 binding component 3
LOC105378586	-3.82477	0.0143508	down	ncRNA		uncharacterized LOC105378586	-29.03	162	-33.7	0.094276	hsa-miR-4700-5p	3.04121	7.32171e-12	up	-24.25	155	-29.1	0.144452	BBC3	-2.17789	0.00182728	down	protein-coding	hsa:27113	BCL2 binding component 3
MYHAS	-5.09452	0.0244231	down	ncRNA	hsa:100128560	myosin heavy chain gene cluster antisense RNA	-26.49	155	-27.7	0.757917	hsa-miR-4700-5p	3.04121	7.32171e-12	up	-24.25	155	-29.1	0.144452	BBC3	-2.17789	0.00182728	down	protein-coding	hsa:27113	BCL2 binding component 3
LOC105373411	-7.61271	4.11121e-05	down	ncRNA		uncharacterized LOC105373411	-21.65	152	-28.7	0.461365	hsa-miR-4700-5p	3.04121	7.32171e-12	up	-24.25	155	-29.1	0.144452	BBC3	-2.17789	0.00182728	down	protein-coding	hsa:27113	BCL2 binding component 3
LOC105378608	-3.9947	0.00182728	down	ncRNA		uncharacterized LOC105378608	-22.98	150	-29.9	0.355583	hsa-miR-4700-5p	3.04121	7.32171e-12	up	-24.25	155	-29.1	0.144452	BBC3	-2.17789	0.00182728	down	protein-coding	hsa:27113	BCL2 binding component 3
LOC105378936	-4.93648	6.99726e-11	down	ncRNA		uncharacterized LOC105378936	-23.7	161	-30	0.435502	hsa-miR-4700-5p	3.04121	7.32171e-12	up	-24.25	155	-29.1	0.144452	BBC3	-2.17789	0.00182728	down	protein-coding	hsa:27113	BCL2 binding component 3
LOC643348	-7.65252	8.81829e-05	down	pseudo		ankyrin repeat domain 26 pseudogene	-25.49	154	-35.9	0.266862	hsa-miR-4700-5p	3.04121	7.32171e-12	up	-24.25	155	-29.1	0.144452	BBC3	-2.17789	0.00182728	down	protein-coding	hsa:27113	BCL2 binding component 3
LOC101928188	-1.30399	0.0367484	down	ncRNA	hsa:101928188	uncharacterized LOC101928188	-29.9	159	-31	0.38178	hsa-miR-4700-5p	3.04121	7.32171e-12	up	-22.23	151	-29.7	0.240831	PRSS12	-2.04716	0.00520214	down	protein-coding	hsa:8492	protease, serine, 12 (neurotrypsin, motopsin)
DLEU2	-1.52594	0.00123313	down	ncRNA	hsa:8847	deleted in lymphocytic leukemia 2 (non-protein coding)	-24.45	154	-31.5	0.184962	hsa-miR-4700-5p	3.04121	7.32171e-12	up	-22.23	151	-29.7	0.240831	PRSS12	-2.04716	0.00520214	down	protein-coding	hsa:8492	protease, serine, 12 (neurotrypsin, motopsin)
LOC107984345	-3.95614	5.6436e-05	down	ncRNA			-29.2	167	-34.2	0.190165	hsa-miR-4700-5p	3.04121	7.32171e-12	up	-22.23	151	-29.7	0.240831	PRSS12	-2.04716	0.00520214	down	protein-coding	hsa:8492	protease, serine, 12 (neurotrypsin, motopsin)
LOC729737	-1.88369	0.0188725	down	ncRNA	hsa:729737	long intergenic non-protein coding RNA 1002	-23.9	157	-31	0.414049	hsa-miR-4700-5p	3.04121	7.32171e-12	up	-22.23	151	-29.7	0.240831	PRSS12	-2.04716	0.00520214	down	protein-coding	hsa:8492	protease, serine, 12 (neurotrypsin, motopsin)
LOC107985356	-1.78833	0.0108818	down	lncRNA			-25.79	151	-30.4	0.498216	hsa-miR-4700-5p	3.04121	7.32171e-12	up	-22.23	151	-29.7	0.240831	PRSS12	-2.04716	0.00520214	down	protein-coding	hsa:8492	protease, serine, 12 (neurotrypsin, motopsin)
LOC105375586	-4.00894	0.000277433	down	ncRNA		uncharacterized LOC105375586	-21.83	150	-31.3	0.268168	hsa-miR-4700-5p	3.04121	7.32171e-12	up	-22.23	151	-29.7	0.240831	PRSS12	-2.04716	0.00520214	down	protein-coding	hsa:8492	protease, serine, 12 (neurotrypsin, motopsin)
SENCR	-3.95181	0.00295397	down	ncRNA	hsa:100507392	smooth muscle and endothelial cell enriched migration/differentiation-associated long non-coding RNA	-29.87	162	-31.8	0.065658	hsa-miR-4700-5p	3.04121	7.32171e-12	up	-22.23	151	-29.7	0.240831	PRSS12	-2.04716	0.00520214	down	protein-coding	hsa:8492	protease, serine, 12 (neurotrypsin, motopsin)
LOC728158	-8.18199	6.60999e-07	down	ncRNA	hsa:728158	hCG2044975	-23.7	158	-30	0.400123	hsa-miR-4700-5p	3.04121	7.32171e-12	up	-22.23	151	-29.7	0.240831	PRSS12	-2.04716	0.00520214	down	protein-coding	hsa:8492	protease, serine, 12 (neurotrypsin, motopsin)
LOC105372976	-1.5409	0.0109058	down	ncRNA		uncharacterized LOC105372976	-26.13	158	-30.9	0.525116	hsa-miR-4700-5p	3.04121	7.32171e-12	up	-22.23	151	-29.7	0.240831	PRSS12	-2.04716	0.00520214	down	protein-coding	hsa:8492	protease, serine, 12 (neurotrypsin, motopsin)
LOC105371401	-1.74867	0.0213546	down	ncRNA		uncharacterized LOC105371401	-29.9	159	-33.2	0.121534	hsa-miR-4700-5p	3.04121	7.32171e-12	up	-22.23	151	-29.7	0.240831	PRSS12	-2.04716	0.00520214	down	protein-coding	hsa:8492	protease, serine, 12 (neurotrypsin, motopsin)
CYP2G1P	-5.81899	0.00081858	down	pseudo	hsa:22952	cytochrome P450, family 2, subfamily G, polypeptide 1 pseudogene	-22.52	159	-26	0.840302	hsa-miR-4700-5p	3.04121	7.32171e-12	up	-22.23	151	-29.7	0.240831	PRSS12	-2.04716	0.00520214	down	protein-coding	hsa:8492	protease, serine, 12 (neurotrypsin, motopsin)
LOC284454	-1.22745	0.038803	down	ncRNA	hsa:284454	uncharacterized LOC284454	-21.29	156	-30.3	0.179815	hsa-miR-4700-5p	3.04121	7.32171e-12	up	-22.23	151	-29.7	0.240831	PRSS12	-2.04716	0.00520214	down	protein-coding	hsa:8492	protease, serine, 12 (neurotrypsin, motopsin)
LOC101928572	-6.48825	0.0163445	down	ncRNA	hsa:101928572	uncharacterized LOC101928572	-23.45	152	-31.1	0.118317	hsa-miR-4700-5p	3.04121	7.32171e-12	up	-22.23	151	-29.7	0.240831	PRSS12	-2.04716	0.00520214	down	protein-coding	hsa:8492	protease, serine, 12 (neurotrypsin, motopsin)
LOC105378248	-6.47025	0.00810902	down	ncRNA		uncharacterized LOC105378248	-27.95	160	-32.1	0.189893	hsa-miR-4700-5p	3.04121	7.32171e-12	up	-22.23	151	-29.7	0.240831	PRSS12	-2.04716	0.00520214	down	protein-coding	hsa:8492	protease, serine, 12 (neurotrypsin, motopsin)
MIAT	-1.76848	0.0297952	down	ncRNA	hsa:440823	myocardial infarction associated transcript (non-protein coding)	-21.72	155	-33.5	0.322106	hsa-miR-4700-5p	3.04121	7.32171e-12	up	-22.23	151	-29.7	0.240831	PRSS12	-2.04716	0.00520214	down	protein-coding	hsa:8492	protease, serine, 12 (neurotrypsin, motopsin)
LOC105378586	-3.82477	0.0143508	down	ncRNA		uncharacterized LOC105378586	-29.03	162	-33.7	0.094276	hsa-miR-4700-5p	3.04121	7.32171e-12	up	-22.23	151	-29.7	0.240831	PRSS12	-2.04716	0.00520214	down	protein-coding	hsa:8492	protease, serine, 12 (neurotrypsin, motopsin)
MYHAS	-5.09452	0.0244231	down	ncRNA	hsa:100128560	myosin heavy chain gene cluster antisense RNA	-26.49	155	-27.7	0.757917	hsa-miR-4700-5p	3.04121	7.32171e-12	up	-22.23	151	-29.7	0.240831	PRSS12	-2.04716	0.00520214	down	protein-coding	hsa:8492	protease, serine, 12 (neurotrypsin, motopsin)
LOC105373411	-7.61271	4.11121e-05	down	ncRNA		uncharacterized LOC105373411	-21.65	152	-28.7	0.461365	hsa-miR-4700-5p	3.04121	7.32171e-12	up	-22.23	151	-29.7	0.240831	PRSS12	-2.04716	0.00520214	down	protein-coding	hsa:8492	protease, serine, 12 (neurotrypsin, motopsin)
LOC105378608	-3.9947	0.00182728	down	ncRNA		uncharacterized LOC105378608	-22.98	150	-29.9	0.355583	hsa-miR-4700-5p	3.04121	7.32171e-12	up	-22.23	151	-29.7	0.240831	PRSS12	-2.04716	0.00520214	down	protein-coding	hsa:8492	protease, serine, 12 (neurotrypsin, motopsin)
LOC105378936	-4.93648	6.99726e-11	down	ncRNA		uncharacterized LOC105378936	-23.7	161	-30	0.435502	hsa-miR-4700-5p	3.04121	7.32171e-12	up	-22.23	151	-29.7	0.240831	PRSS12	-2.04716	0.00520214	down	protein-coding	hsa:8492	protease, serine, 12 (neurotrypsin, motopsin)
LOC643348	-7.65252	8.81829e-05	down	pseudo		ankyrin repeat domain 26 pseudogene	-25.49	154	-35.9	0.266862	hsa-miR-4700-5p	3.04121	7.32171e-12	up	-22.23	151	-29.7	0.240831	PRSS12	-2.04716	0.00520214	down	protein-coding	hsa:8492	protease, serine, 12 (neurotrypsin, motopsin)
LOC101928188	-1.30399	0.0367484	down	ncRNA	hsa:101928188	uncharacterized LOC101928188	-29.9	159	-31	0.38178	hsa-miR-4700-5p	3.04121	7.32171e-12	up	-23.82	166	-26.7	0.860495	GALNT13	-1.78709	0.0338939	down	protein-coding	hsa:114805	polypeptide N-acetylgalactosaminyltransferase 13
DLEU2	-1.52594	0.00123313	down	ncRNA	hsa:8847	deleted in lymphocytic leukemia 2 (non-protein coding)	-24.45	154	-31.5	0.184962	hsa-miR-4700-5p	3.04121	7.32171e-12	up	-23.82	166	-26.7	0.860495	GALNT13	-1.78709	0.0338939	down	protein-coding	hsa:114805	polypeptide N-acetylgalactosaminyltransferase 13
LOC107984345	-3.95614	5.6436e-05	down	ncRNA			-29.2	167	-34.2	0.190165	hsa-miR-4700-5p	3.04121	7.32171e-12	up	-23.82	166	-26.7	0.860495	GALNT13	-1.78709	0.0338939	down	protein-coding	hsa:114805	polypeptide N-acetylgalactosaminyltransferase 13
LOC729737	-1.88369	0.0188725	down	ncRNA	hsa:729737	long intergenic non-protein coding RNA 1002	-23.9	157	-31	0.414049	hsa-miR-4700-5p	3.04121	7.32171e-12	up	-23.82	166	-26.7	0.860495	GALNT13	-1.78709	0.0338939	down	protein-coding	hsa:114805	polypeptide N-acetylgalactosaminyltransferase 13
LOC107985356	-1.78833	0.0108818	down	lncRNA			-25.79	151	-30.4	0.498216	hsa-miR-4700-5p	3.04121	7.32171e-12	up	-23.82	166	-26.7	0.860495	GALNT13	-1.78709	0.0338939	down	protein-coding	hsa:114805	polypeptide N-acetylgalactosaminyltransferase 13
LOC105375586	-4.00894	0.000277433	down	ncRNA		uncharacterized LOC105375586	-21.83	150	-31.3	0.268168	hsa-miR-4700-5p	3.04121	7.32171e-12	up	-23.82	166	-26.7	0.860495	GALNT13	-1.78709	0.0338939	down	protein-coding	hsa:114805	polypeptide N-acetylgalactosaminyltransferase 13
SENCR	-3.95181	0.00295397	down	ncRNA	hsa:100507392	smooth muscle and endothelial cell enriched migration/differentiation-associated long non-coding RNA	-29.87	162	-31.8	0.065658	hsa-miR-4700-5p	3.04121	7.32171e-12	up	-23.82	166	-26.7	0.860495	GALNT13	-1.78709	0.0338939	down	protein-coding	hsa:114805	polypeptide N-acetylgalactosaminyltransferase 13
LOC728158	-8.18199	6.60999e-07	down	ncRNA	hsa:728158	hCG2044975	-23.7	158	-30	0.400123	hsa-miR-4700-5p	3.04121	7.32171e-12	up	-23.82	166	-26.7	0.860495	GALNT13	-1.78709	0.0338939	down	protein-coding	hsa:114805	polypeptide N-acetylgalactosaminyltransferase 13
LOC105372976	-1.5409	0.0109058	down	ncRNA		uncharacterized LOC105372976	-26.13	158	-30.9	0.525116	hsa-miR-4700-5p	3.04121	7.32171e-12	up	-23.82	166	-26.7	0.860495	GALNT13	-1.78709	0.0338939	down	protein-coding	hsa:114805	polypeptide N-acetylgalactosaminyltransferase 13
LOC105371401	-1.74867	0.0213546	down	ncRNA		uncharacterized LOC105371401	-29.9	159	-33.2	0.121534	hsa-miR-4700-5p	3.04121	7.32171e-12	up	-23.82	166	-26.7	0.860495	GALNT13	-1.78709	0.0338939	down	protein-coding	hsa:114805	polypeptide N-acetylgalactosaminyltransferase 13
CYP2G1P	-5.81899	0.00081858	down	pseudo	hsa:22952	cytochrome P450, family 2, subfamily G, polypeptide 1 pseudogene	-22.52	159	-26	0.840302	hsa-miR-4700-5p	3.04121	7.32171e-12	up	-23.82	166	-26.7	0.860495	GALNT13	-1.78709	0.0338939	down	protein-coding	hsa:114805	polypeptide N-acetylgalactosaminyltransferase 13
LOC284454	-1.22745	0.038803	down	ncRNA	hsa:284454	uncharacterized LOC284454	-21.29	156	-30.3	0.179815	hsa-miR-4700-5p	3.04121	7.32171e-12	up	-23.82	166	-26.7	0.860495	GALNT13	-1.78709	0.0338939	down	protein-coding	hsa:114805	polypeptide N-acetylgalactosaminyltransferase 13
LOC101928572	-6.48825	0.0163445	down	ncRNA	hsa:101928572	uncharacterized LOC101928572	-23.45	152	-31.1	0.118317	hsa-miR-4700-5p	3.04121	7.32171e-12	up	-23.82	166	-26.7	0.860495	GALNT13	-1.78709	0.0338939	down	protein-coding	hsa:114805	polypeptide N-acetylgalactosaminyltransferase 13
LOC105378248	-6.47025	0.00810902	down	ncRNA		uncharacterized LOC105378248	-27.95	160	-32.1	0.189893	hsa-miR-4700-5p	3.04121	7.32171e-12	up	-23.82	166	-26.7	0.860495	GALNT13	-1.78709	0.0338939	down	protein-coding	hsa:114805	polypeptide N-acetylgalactosaminyltransferase 13
MIAT	-1.76848	0.0297952	down	ncRNA	hsa:440823	myocardial infarction associated transcript (non-protein coding)	-21.72	155	-33.5	0.322106	hsa-miR-4700-5p	3.04121	7.32171e-12	up	-23.82	166	-26.7	0.860495	GALNT13	-1.78709	0.0338939	down	protein-coding	hsa:114805	polypeptide N-acetylgalactosaminyltransferase 13
LOC105378586	-3.82477	0.0143508	down	ncRNA		uncharacterized LOC105378586	-29.03	162	-33.7	0.094276	hsa-miR-4700-5p	3.04121	7.32171e-12	up	-23.82	166	-26.7	0.860495	GALNT13	-1.78709	0.0338939	down	protein-coding	hsa:114805	polypeptide N-acetylgalactosaminyltransferase 13
MYHAS	-5.09452	0.0244231	down	ncRNA	hsa:100128560	myosin heavy chain gene cluster antisense RNA	-26.49	155	-27.7	0.757917	hsa-miR-4700-5p	3.04121	7.32171e-12	up	-23.82	166	-26.7	0.860495	GALNT13	-1.78709	0.0338939	down	protein-coding	hsa:114805	polypeptide N-acetylgalactosaminyltransferase 13
LOC105373411	-7.61271	4.11121e-05	down	ncRNA		uncharacterized LOC105373411	-21.65	152	-28.7	0.461365	hsa-miR-4700-5p	3.04121	7.32171e-12	up	-23.82	166	-26.7	0.860495	GALNT13	-1.78709	0.0338939	down	protein-coding	hsa:114805	polypeptide N-acetylgalactosaminyltransferase 13
LOC105378608	-3.9947	0.00182728	down	ncRNA		uncharacterized LOC105378608	-22.98	150	-29.9	0.355583	hsa-miR-4700-5p	3.04121	7.32171e-12	up	-23.82	166	-26.7	0.860495	GALNT13	-1.78709	0.0338939	down	protein-coding	hsa:114805	polypeptide N-acetylgalactosaminyltransferase 13
LOC105378936	-4.93648	6.99726e-11	down	ncRNA		uncharacterized LOC105378936	-23.7	161	-30	0.435502	hsa-miR-4700-5p	3.04121	7.32171e-12	up	-23.82	166	-26.7	0.860495	GALNT13	-1.78709	0.0338939	down	protein-coding	hsa:114805	polypeptide N-acetylgalactosaminyltransferase 13
LOC643348	-7.65252	8.81829e-05	down	pseudo		ankyrin repeat domain 26 pseudogene	-25.49	154	-35.9	0.266862	hsa-miR-4700-5p	3.04121	7.32171e-12	up	-23.82	166	-26.7	0.860495	GALNT13	-1.78709	0.0338939	down	protein-coding	hsa:114805	polypeptide N-acetylgalactosaminyltransferase 13
LOC101928188	-1.30399	0.0367484	down	ncRNA	hsa:101928188	uncharacterized LOC101928188	-29.9	159	-31	0.38178	hsa-miR-4700-5p	3.04121	7.32171e-12	up	-26.58	158	-31.1	0.179159	GALNT16	-3.16546	2.59999e-06	down	protein-coding	hsa:57452	polypeptide N-acetylgalactosaminyltransferase 16
DLEU2	-1.52594	0.00123313	down	ncRNA	hsa:8847	deleted in lymphocytic leukemia 2 (non-protein coding)	-24.45	154	-31.5	0.184962	hsa-miR-4700-5p	3.04121	7.32171e-12	up	-26.58	158	-31.1	0.179159	GALNT16	-3.16546	2.59999e-06	down	protein-coding	hsa:57452	polypeptide N-acetylgalactosaminyltransferase 16
LOC107984345	-3.95614	5.6436e-05	down	ncRNA			-29.2	167	-34.2	0.190165	hsa-miR-4700-5p	3.04121	7.32171e-12	up	-26.58	158	-31.1	0.179159	GALNT16	-3.16546	2.59999e-06	down	protein-coding	hsa:57452	polypeptide N-acetylgalactosaminyltransferase 16
LOC729737	-1.88369	0.0188725	down	ncRNA	hsa:729737	long intergenic non-protein coding RNA 1002	-23.9	157	-31	0.414049	hsa-miR-4700-5p	3.04121	7.32171e-12	up	-26.58	158	-31.1	0.179159	GALNT16	-3.16546	2.59999e-06	down	protein-coding	hsa:57452	polypeptide N-acetylgalactosaminyltransferase 16
LOC107985356	-1.78833	0.0108818	down	lncRNA			-25.79	151	-30.4	0.498216	hsa-miR-4700-5p	3.04121	7.32171e-12	up	-26.58	158	-31.1	0.179159	GALNT16	-3.16546	2.59999e-06	down	protein-coding	hsa:57452	polypeptide N-acetylgalactosaminyltransferase 16
LOC105375586	-4.00894	0.000277433	down	ncRNA		uncharacterized LOC105375586	-21.83	150	-31.3	0.268168	hsa-miR-4700-5p	3.04121	7.32171e-12	up	-26.58	158	-31.1	0.179159	GALNT16	-3.16546	2.59999e-06	down	protein-coding	hsa:57452	polypeptide N-acetylgalactosaminyltransferase 16
SENCR	-3.95181	0.00295397	down	ncRNA	hsa:100507392	smooth muscle and endothelial cell enriched migration/differentiation-associated long non-coding RNA	-29.87	162	-31.8	0.065658	hsa-miR-4700-5p	3.04121	7.32171e-12	up	-26.58	158	-31.1	0.179159	GALNT16	-3.16546	2.59999e-06	down	protein-coding	hsa:57452	polypeptide N-acetylgalactosaminyltransferase 16
LOC728158	-8.18199	6.60999e-07	down	ncRNA	hsa:728158	hCG2044975	-23.7	158	-30	0.400123	hsa-miR-4700-5p	3.04121	7.32171e-12	up	-26.58	158	-31.1	0.179159	GALNT16	-3.16546	2.59999e-06	down	protein-coding	hsa:57452	polypeptide N-acetylgalactosaminyltransferase 16
LOC105372976	-1.5409	0.0109058	down	ncRNA		uncharacterized LOC105372976	-26.13	158	-30.9	0.525116	hsa-miR-4700-5p	3.04121	7.32171e-12	up	-26.58	158	-31.1	0.179159	GALNT16	-3.16546	2.59999e-06	down	protein-coding	hsa:57452	polypeptide N-acetylgalactosaminyltransferase 16
LOC105371401	-1.74867	0.0213546	down	ncRNA		uncharacterized LOC105371401	-29.9	159	-33.2	0.121534	hsa-miR-4700-5p	3.04121	7.32171e-12	up	-26.58	158	-31.1	0.179159	GALNT16	-3.16546	2.59999e-06	down	protein-coding	hsa:57452	polypeptide N-acetylgalactosaminyltransferase 16
CYP2G1P	-5.81899	0.00081858	down	pseudo	hsa:22952	cytochrome P450, family 2, subfamily G, polypeptide 1 pseudogene	-22.52	159	-26	0.840302	hsa-miR-4700-5p	3.04121	7.32171e-12	up	-26.58	158	-31.1	0.179159	GALNT16	-3.16546	2.59999e-06	down	protein-coding	hsa:57452	polypeptide N-acetylgalactosaminyltransferase 16
LOC284454	-1.22745	0.038803	down	ncRNA	hsa:284454	uncharacterized LOC284454	-21.29	156	-30.3	0.179815	hsa-miR-4700-5p	3.04121	7.32171e-12	up	-26.58	158	-31.1	0.179159	GALNT16	-3.16546	2.59999e-06	down	protein-coding	hsa:57452	polypeptide N-acetylgalactosaminyltransferase 16
LOC101928572	-6.48825	0.0163445	down	ncRNA	hsa:101928572	uncharacterized LOC101928572	-23.45	152	-31.1	0.118317	hsa-miR-4700-5p	3.04121	7.32171e-12	up	-26.58	158	-31.1	0.179159	GALNT16	-3.16546	2.59999e-06	down	protein-coding	hsa:57452	polypeptide N-acetylgalactosaminyltransferase 16
LOC105378248	-6.47025	0.00810902	down	ncRNA		uncharacterized LOC105378248	-27.95	160	-32.1	0.189893	hsa-miR-4700-5p	3.04121	7.32171e-12	up	-26.58	158	-31.1	0.179159	GALNT16	-3.16546	2.59999e-06	down	protein-coding	hsa:57452	polypeptide N-acetylgalactosaminyltransferase 16
MIAT	-1.76848	0.0297952	down	ncRNA	hsa:440823	myocardial infarction associated transcript (non-protein coding)	-21.72	155	-33.5	0.322106	hsa-miR-4700-5p	3.04121	7.32171e-12	up	-26.58	158	-31.1	0.179159	GALNT16	-3.16546	2.59999e-06	down	protein-coding	hsa:57452	polypeptide N-acetylgalactosaminyltransferase 16
LOC105378586	-3.82477	0.0143508	down	ncRNA		uncharacterized LOC105378586	-29.03	162	-33.7	0.094276	hsa-miR-4700-5p	3.04121	7.32171e-12	up	-26.58	158	-31.1	0.179159	GALNT16	-3.16546	2.59999e-06	down	protein-coding	hsa:57452	polypeptide N-acetylgalactosaminyltransferase 16
MYHAS	-5.09452	0.0244231	down	ncRNA	hsa:100128560	myosin heavy chain gene cluster antisense RNA	-26.49	155	-27.7	0.757917	hsa-miR-4700-5p	3.04121	7.32171e-12	up	-26.58	158	-31.1	0.179159	GALNT16	-3.16546	2.59999e-06	down	protein-coding	hsa:57452	polypeptide N-acetylgalactosaminyltransferase 16
LOC105373411	-7.61271	4.11121e-05	down	ncRNA		uncharacterized LOC105373411	-21.65	152	-28.7	0.461365	hsa-miR-4700-5p	3.04121	7.32171e-12	up	-26.58	158	-31.1	0.179159	GALNT16	-3.16546	2.59999e-06	down	protein-coding	hsa:57452	polypeptide N-acetylgalactosaminyltransferase 16
LOC105378608	-3.9947	0.00182728	down	ncRNA		uncharacterized LOC105378608	-22.98	150	-29.9	0.355583	hsa-miR-4700-5p	3.04121	7.32171e-12	up	-26.58	158	-31.1	0.179159	GALNT16	-3.16546	2.59999e-06	down	protein-coding	hsa:57452	polypeptide N-acetylgalactosaminyltransferase 16
LOC105378936	-4.93648	6.99726e-11	down	ncRNA		uncharacterized LOC105378936	-23.7	161	-30	0.435502	hsa-miR-4700-5p	3.04121	7.32171e-12	up	-26.58	158	-31.1	0.179159	GALNT16	-3.16546	2.59999e-06	down	protein-coding	hsa:57452	polypeptide N-acetylgalactosaminyltransferase 16
LOC643348	-7.65252	8.81829e-05	down	pseudo		ankyrin repeat domain 26 pseudogene	-25.49	154	-35.9	0.266862	hsa-miR-4700-5p	3.04121	7.32171e-12	up	-26.58	158	-31.1	0.179159	GALNT16	-3.16546	2.59999e-06	down	protein-coding	hsa:57452	polypeptide N-acetylgalactosaminyltransferase 16
LOC101928188	-1.30399	0.0367484	down	ncRNA	hsa:101928188	uncharacterized LOC101928188	-29.9	159	-31	0.38178	hsa-miR-4700-5p	3.04121	7.32171e-12	up	-20.25	150	-26.4	0.775679	LANCL2	-1.22746	0.0113659	down	protein-coding	hsa:55915	LanC lantibiotic synthetase component C-like 2 (bacterial)
DLEU2	-1.52594	0.00123313	down	ncRNA	hsa:8847	deleted in lymphocytic leukemia 2 (non-protein coding)	-24.45	154	-31.5	0.184962	hsa-miR-4700-5p	3.04121	7.32171e-12	up	-20.25	150	-26.4	0.775679	LANCL2	-1.22746	0.0113659	down	protein-coding	hsa:55915	LanC lantibiotic synthetase component C-like 2 (bacterial)
LOC107984345	-3.95614	5.6436e-05	down	ncRNA			-29.2	167	-34.2	0.190165	hsa-miR-4700-5p	3.04121	7.32171e-12	up	-20.25	150	-26.4	0.775679	LANCL2	-1.22746	0.0113659	down	protein-coding	hsa:55915	LanC lantibiotic synthetase component C-like 2 (bacterial)
LOC729737	-1.88369	0.0188725	down	ncRNA	hsa:729737	long intergenic non-protein coding RNA 1002	-23.9	157	-31	0.414049	hsa-miR-4700-5p	3.04121	7.32171e-12	up	-20.25	150	-26.4	0.775679	LANCL2	-1.22746	0.0113659	down	protein-coding	hsa:55915	LanC lantibiotic synthetase component C-like 2 (bacterial)
LOC107985356	-1.78833	0.0108818	down	lncRNA			-25.79	151	-30.4	0.498216	hsa-miR-4700-5p	3.04121	7.32171e-12	up	-20.25	150	-26.4	0.775679	LANCL2	-1.22746	0.0113659	down	protein-coding	hsa:55915	LanC lantibiotic synthetase component C-like 2 (bacterial)
LOC105375586	-4.00894	0.000277433	down	ncRNA		uncharacterized LOC105375586	-21.83	150	-31.3	0.268168	hsa-miR-4700-5p	3.04121	7.32171e-12	up	-20.25	150	-26.4	0.775679	LANCL2	-1.22746	0.0113659	down	protein-coding	hsa:55915	LanC lantibiotic synthetase component C-like 2 (bacterial)
SENCR	-3.95181	0.00295397	down	ncRNA	hsa:100507392	smooth muscle and endothelial cell enriched migration/differentiation-associated long non-coding RNA	-29.87	162	-31.8	0.065658	hsa-miR-4700-5p	3.04121	7.32171e-12	up	-20.25	150	-26.4	0.775679	LANCL2	-1.22746	0.0113659	down	protein-coding	hsa:55915	LanC lantibiotic synthetase component C-like 2 (bacterial)
LOC728158	-8.18199	6.60999e-07	down	ncRNA	hsa:728158	hCG2044975	-23.7	158	-30	0.400123	hsa-miR-4700-5p	3.04121	7.32171e-12	up	-20.25	150	-26.4	0.775679	LANCL2	-1.22746	0.0113659	down	protein-coding	hsa:55915	LanC lantibiotic synthetase component C-like 2 (bacterial)
LOC105372976	-1.5409	0.0109058	down	ncRNA		uncharacterized LOC105372976	-26.13	158	-30.9	0.525116	hsa-miR-4700-5p	3.04121	7.32171e-12	up	-20.25	150	-26.4	0.775679	LANCL2	-1.22746	0.0113659	down	protein-coding	hsa:55915	LanC lantibiotic synthetase component C-like 2 (bacterial)
LOC105371401	-1.74867	0.0213546	down	ncRNA		uncharacterized LOC105371401	-29.9	159	-33.2	0.121534	hsa-miR-4700-5p	3.04121	7.32171e-12	up	-20.25	150	-26.4	0.775679	LANCL2	-1.22746	0.0113659	down	protein-coding	hsa:55915	LanC lantibiotic synthetase component C-like 2 (bacterial)
CYP2G1P	-5.81899	0.00081858	down	pseudo	hsa:22952	cytochrome P450, family 2, subfamily G, polypeptide 1 pseudogene	-22.52	159	-26	0.840302	hsa-miR-4700-5p	3.04121	7.32171e-12	up	-20.25	150	-26.4	0.775679	LANCL2	-1.22746	0.0113659	down	protein-coding	hsa:55915	LanC lantibiotic synthetase component C-like 2 (bacterial)
LOC284454	-1.22745	0.038803	down	ncRNA	hsa:284454	uncharacterized LOC284454	-21.29	156	-30.3	0.179815	hsa-miR-4700-5p	3.04121	7.32171e-12	up	-20.25	150	-26.4	0.775679	LANCL2	-1.22746	0.0113659	down	protein-coding	hsa:55915	LanC lantibiotic synthetase component C-like 2 (bacterial)
LOC101928572	-6.48825	0.0163445	down	ncRNA	hsa:101928572	uncharacterized LOC101928572	-23.45	152	-31.1	0.118317	hsa-miR-4700-5p	3.04121	7.32171e-12	up	-20.25	150	-26.4	0.775679	LANCL2	-1.22746	0.0113659	down	protein-coding	hsa:55915	LanC lantibiotic synthetase component C-like 2 (bacterial)
LOC105378248	-6.47025	0.00810902	down	ncRNA		uncharacterized LOC105378248	-27.95	160	-32.1	0.189893	hsa-miR-4700-5p	3.04121	7.32171e-12	up	-20.25	150	-26.4	0.775679	LANCL2	-1.22746	0.0113659	down	protein-coding	hsa:55915	LanC lantibiotic synthetase component C-like 2 (bacterial)
MIAT	-1.76848	0.0297952	down	ncRNA	hsa:440823	myocardial infarction associated transcript (non-protein coding)	-21.72	155	-33.5	0.322106	hsa-miR-4700-5p	3.04121	7.32171e-12	up	-20.25	150	-26.4	0.775679	LANCL2	-1.22746	0.0113659	down	protein-coding	hsa:55915	LanC lantibiotic synthetase component C-like 2 (bacterial)
LOC105378586	-3.82477	0.0143508	down	ncRNA		uncharacterized LOC105378586	-29.03	162	-33.7	0.094276	hsa-miR-4700-5p	3.04121	7.32171e-12	up	-20.25	150	-26.4	0.775679	LANCL2	-1.22746	0.0113659	down	protein-coding	hsa:55915	LanC lantibiotic synthetase component C-like 2 (bacterial)
MYHAS	-5.09452	0.0244231	down	ncRNA	hsa:100128560	myosin heavy chain gene cluster antisense RNA	-26.49	155	-27.7	0.757917	hsa-miR-4700-5p	3.04121	7.32171e-12	up	-20.25	150	-26.4	0.775679	LANCL2	-1.22746	0.0113659	down	protein-coding	hsa:55915	LanC lantibiotic synthetase component C-like 2 (bacterial)
LOC105373411	-7.61271	4.11121e-05	down	ncRNA		uncharacterized LOC105373411	-21.65	152	-28.7	0.461365	hsa-miR-4700-5p	3.04121	7.32171e-12	up	-20.25	150	-26.4	0.775679	LANCL2	-1.22746	0.0113659	down	protein-coding	hsa:55915	LanC lantibiotic synthetase component C-like 2 (bacterial)
LOC105378608	-3.9947	0.00182728	down	ncRNA		uncharacterized LOC105378608	-22.98	150	-29.9	0.355583	hsa-miR-4700-5p	3.04121	7.32171e-12	up	-20.25	150	-26.4	0.775679	LANCL2	-1.22746	0.0113659	down	protein-coding	hsa:55915	LanC lantibiotic synthetase component C-like 2 (bacterial)
LOC105378936	-4.93648	6.99726e-11	down	ncRNA		uncharacterized LOC105378936	-23.7	161	-30	0.435502	hsa-miR-4700-5p	3.04121	7.32171e-12	up	-20.25	150	-26.4	0.775679	LANCL2	-1.22746	0.0113659	down	protein-coding	hsa:55915	LanC lantibiotic synthetase component C-like 2 (bacterial)
LOC643348	-7.65252	8.81829e-05	down	pseudo		ankyrin repeat domain 26 pseudogene	-25.49	154	-35.9	0.266862	hsa-miR-4700-5p	3.04121	7.32171e-12	up	-20.25	150	-26.4	0.775679	LANCL2	-1.22746	0.0113659	down	protein-coding	hsa:55915	LanC lantibiotic synthetase component C-like 2 (bacterial)
LOC101928188	-1.30399	0.0367484	down	ncRNA	hsa:101928188	uncharacterized LOC101928188	-29.9	159	-31	0.38178	hsa-miR-4700-5p	3.04121	7.32171e-12	up	-24.09	154	-27.5	0.772047	ZMIZ1	-1.41781	0.00304705	down	protein-coding	hsa:57178	zinc finger, MIZ-type containing 1
DLEU2	-1.52594	0.00123313	down	ncRNA	hsa:8847	deleted in lymphocytic leukemia 2 (non-protein coding)	-24.45	154	-31.5	0.184962	hsa-miR-4700-5p	3.04121	7.32171e-12	up	-24.09	154	-27.5	0.772047	ZMIZ1	-1.41781	0.00304705	down	protein-coding	hsa:57178	zinc finger, MIZ-type containing 1
LOC107984345	-3.95614	5.6436e-05	down	ncRNA			-29.2	167	-34.2	0.190165	hsa-miR-4700-5p	3.04121	7.32171e-12	up	-24.09	154	-27.5	0.772047	ZMIZ1	-1.41781	0.00304705	down	protein-coding	hsa:57178	zinc finger, MIZ-type containing 1
LOC729737	-1.88369	0.0188725	down	ncRNA	hsa:729737	long intergenic non-protein coding RNA 1002	-23.9	157	-31	0.414049	hsa-miR-4700-5p	3.04121	7.32171e-12	up	-24.09	154	-27.5	0.772047	ZMIZ1	-1.41781	0.00304705	down	protein-coding	hsa:57178	zinc finger, MIZ-type containing 1
LOC107985356	-1.78833	0.0108818	down	lncRNA			-25.79	151	-30.4	0.498216	hsa-miR-4700-5p	3.04121	7.32171e-12	up	-24.09	154	-27.5	0.772047	ZMIZ1	-1.41781	0.00304705	down	protein-coding	hsa:57178	zinc finger, MIZ-type containing 1
LOC105375586	-4.00894	0.000277433	down	ncRNA		uncharacterized LOC105375586	-21.83	150	-31.3	0.268168	hsa-miR-4700-5p	3.04121	7.32171e-12	up	-24.09	154	-27.5	0.772047	ZMIZ1	-1.41781	0.00304705	down	protein-coding	hsa:57178	zinc finger, MIZ-type containing 1
SENCR	-3.95181	0.00295397	down	ncRNA	hsa:100507392	smooth muscle and endothelial cell enriched migration/differentiation-associated long non-coding RNA	-29.87	162	-31.8	0.065658	hsa-miR-4700-5p	3.04121	7.32171e-12	up	-24.09	154	-27.5	0.772047	ZMIZ1	-1.41781	0.00304705	down	protein-coding	hsa:57178	zinc finger, MIZ-type containing 1
LOC728158	-8.18199	6.60999e-07	down	ncRNA	hsa:728158	hCG2044975	-23.7	158	-30	0.400123	hsa-miR-4700-5p	3.04121	7.32171e-12	up	-24.09	154	-27.5	0.772047	ZMIZ1	-1.41781	0.00304705	down	protein-coding	hsa:57178	zinc finger, MIZ-type containing 1
LOC105372976	-1.5409	0.0109058	down	ncRNA		uncharacterized LOC105372976	-26.13	158	-30.9	0.525116	hsa-miR-4700-5p	3.04121	7.32171e-12	up	-24.09	154	-27.5	0.772047	ZMIZ1	-1.41781	0.00304705	down	protein-coding	hsa:57178	zinc finger, MIZ-type containing 1
LOC105371401	-1.74867	0.0213546	down	ncRNA		uncharacterized LOC105371401	-29.9	159	-33.2	0.121534	hsa-miR-4700-5p	3.04121	7.32171e-12	up	-24.09	154	-27.5	0.772047	ZMIZ1	-1.41781	0.00304705	down	protein-coding	hsa:57178	zinc finger, MIZ-type containing 1
CYP2G1P	-5.81899	0.00081858	down	pseudo	hsa:22952	cytochrome P450, family 2, subfamily G, polypeptide 1 pseudogene	-22.52	159	-26	0.840302	hsa-miR-4700-5p	3.04121	7.32171e-12	up	-24.09	154	-27.5	0.772047	ZMIZ1	-1.41781	0.00304705	down	protein-coding	hsa:57178	zinc finger, MIZ-type containing 1
LOC284454	-1.22745	0.038803	down	ncRNA	hsa:284454	uncharacterized LOC284454	-21.29	156	-30.3	0.179815	hsa-miR-4700-5p	3.04121	7.32171e-12	up	-24.09	154	-27.5	0.772047	ZMIZ1	-1.41781	0.00304705	down	protein-coding	hsa:57178	zinc finger, MIZ-type containing 1
LOC101928572	-6.48825	0.0163445	down	ncRNA	hsa:101928572	uncharacterized LOC101928572	-23.45	152	-31.1	0.118317	hsa-miR-4700-5p	3.04121	7.32171e-12	up	-24.09	154	-27.5	0.772047	ZMIZ1	-1.41781	0.00304705	down	protein-coding	hsa:57178	zinc finger, MIZ-type containing 1
LOC105378248	-6.47025	0.00810902	down	ncRNA		uncharacterized LOC105378248	-27.95	160	-32.1	0.189893	hsa-miR-4700-5p	3.04121	7.32171e-12	up	-24.09	154	-27.5	0.772047	ZMIZ1	-1.41781	0.00304705	down	protein-coding	hsa:57178	zinc finger, MIZ-type containing 1
MIAT	-1.76848	0.0297952	down	ncRNA	hsa:440823	myocardial infarction associated transcript (non-protein coding)	-21.72	155	-33.5	0.322106	hsa-miR-4700-5p	3.04121	7.32171e-12	up	-24.09	154	-27.5	0.772047	ZMIZ1	-1.41781	0.00304705	down	protein-coding	hsa:57178	zinc finger, MIZ-type containing 1
LOC105378586	-3.82477	0.0143508	down	ncRNA		uncharacterized LOC105378586	-29.03	162	-33.7	0.094276	hsa-miR-4700-5p	3.04121	7.32171e-12	up	-24.09	154	-27.5	0.772047	ZMIZ1	-1.41781	0.00304705	down	protein-coding	hsa:57178	zinc finger, MIZ-type containing 1
MYHAS	-5.09452	0.0244231	down	ncRNA	hsa:100128560	myosin heavy chain gene cluster antisense RNA	-26.49	155	-27.7	0.757917	hsa-miR-4700-5p	3.04121	7.32171e-12	up	-24.09	154	-27.5	0.772047	ZMIZ1	-1.41781	0.00304705	down	protein-coding	hsa:57178	zinc finger, MIZ-type containing 1
LOC105373411	-7.61271	4.11121e-05	down	ncRNA		uncharacterized LOC105373411	-21.65	152	-28.7	0.461365	hsa-miR-4700-5p	3.04121	7.32171e-12	up	-24.09	154	-27.5	0.772047	ZMIZ1	-1.41781	0.00304705	down	protein-coding	hsa:57178	zinc finger, MIZ-type containing 1
LOC105378608	-3.9947	0.00182728	down	ncRNA		uncharacterized LOC105378608	-22.98	150	-29.9	0.355583	hsa-miR-4700-5p	3.04121	7.32171e-12	up	-24.09	154	-27.5	0.772047	ZMIZ1	-1.41781	0.00304705	down	protein-coding	hsa:57178	zinc finger, MIZ-type containing 1
LOC105378936	-4.93648	6.99726e-11	down	ncRNA		uncharacterized LOC105378936	-23.7	161	-30	0.435502	hsa-miR-4700-5p	3.04121	7.32171e-12	up	-24.09	154	-27.5	0.772047	ZMIZ1	-1.41781	0.00304705	down	protein-coding	hsa:57178	zinc finger, MIZ-type containing 1
LOC643348	-7.65252	8.81829e-05	down	pseudo		ankyrin repeat domain 26 pseudogene	-25.49	154	-35.9	0.266862	hsa-miR-4700-5p	3.04121	7.32171e-12	up	-24.09	154	-27.5	0.772047	ZMIZ1	-1.41781	0.00304705	down	protein-coding	hsa:57178	zinc finger, MIZ-type containing 1
LOC101928188	-1.30399	0.0367484	down	ncRNA	hsa:101928188	uncharacterized LOC101928188	-29.9	159	-31	0.38178	hsa-miR-4700-5p	3.04121	7.32171e-12	up	-22.13	161	-28.4	0.795177	BACH2	-2.07878	0.0389054	down	protein-coding	hsa:60468	BTB and CNC homology 1, basic leucine zipper transcription factor 2
DLEU2	-1.52594	0.00123313	down	ncRNA	hsa:8847	deleted in lymphocytic leukemia 2 (non-protein coding)	-24.45	154	-31.5	0.184962	hsa-miR-4700-5p	3.04121	7.32171e-12	up	-22.13	161	-28.4	0.795177	BACH2	-2.07878	0.0389054	down	protein-coding	hsa:60468	BTB and CNC homology 1, basic leucine zipper transcription factor 2
LOC107984345	-3.95614	5.6436e-05	down	ncRNA			-29.2	167	-34.2	0.190165	hsa-miR-4700-5p	3.04121	7.32171e-12	up	-22.13	161	-28.4	0.795177	BACH2	-2.07878	0.0389054	down	protein-coding	hsa:60468	BTB and CNC homology 1, basic leucine zipper transcription factor 2
LOC729737	-1.88369	0.0188725	down	ncRNA	hsa:729737	long intergenic non-protein coding RNA 1002	-23.9	157	-31	0.414049	hsa-miR-4700-5p	3.04121	7.32171e-12	up	-22.13	161	-28.4	0.795177	BACH2	-2.07878	0.0389054	down	protein-coding	hsa:60468	BTB and CNC homology 1, basic leucine zipper transcription factor 2
LOC107985356	-1.78833	0.0108818	down	lncRNA			-25.79	151	-30.4	0.498216	hsa-miR-4700-5p	3.04121	7.32171e-12	up	-22.13	161	-28.4	0.795177	BACH2	-2.07878	0.0389054	down	protein-coding	hsa:60468	BTB and CNC homology 1, basic leucine zipper transcription factor 2
LOC105375586	-4.00894	0.000277433	down	ncRNA		uncharacterized LOC105375586	-21.83	150	-31.3	0.268168	hsa-miR-4700-5p	3.04121	7.32171e-12	up	-22.13	161	-28.4	0.795177	BACH2	-2.07878	0.0389054	down	protein-coding	hsa:60468	BTB and CNC homology 1, basic leucine zipper transcription factor 2
SENCR	-3.95181	0.00295397	down	ncRNA	hsa:100507392	smooth muscle and endothelial cell enriched migration/differentiation-associated long non-coding RNA	-29.87	162	-31.8	0.065658	hsa-miR-4700-5p	3.04121	7.32171e-12	up	-22.13	161	-28.4	0.795177	BACH2	-2.07878	0.0389054	down	protein-coding	hsa:60468	BTB and CNC homology 1, basic leucine zipper transcription factor 2
LOC728158	-8.18199	6.60999e-07	down	ncRNA	hsa:728158	hCG2044975	-23.7	158	-30	0.400123	hsa-miR-4700-5p	3.04121	7.32171e-12	up	-22.13	161	-28.4	0.795177	BACH2	-2.07878	0.0389054	down	protein-coding	hsa:60468	BTB and CNC homology 1, basic leucine zipper transcription factor 2
LOC105372976	-1.5409	0.0109058	down	ncRNA		uncharacterized LOC105372976	-26.13	158	-30.9	0.525116	hsa-miR-4700-5p	3.04121	7.32171e-12	up	-22.13	161	-28.4	0.795177	BACH2	-2.07878	0.0389054	down	protein-coding	hsa:60468	BTB and CNC homology 1, basic leucine zipper transcription factor 2
LOC105371401	-1.74867	0.0213546	down	ncRNA		uncharacterized LOC105371401	-29.9	159	-33.2	0.121534	hsa-miR-4700-5p	3.04121	7.32171e-12	up	-22.13	161	-28.4	0.795177	BACH2	-2.07878	0.0389054	down	protein-coding	hsa:60468	BTB and CNC homology 1, basic leucine zipper transcription factor 2
CYP2G1P	-5.81899	0.00081858	down	pseudo	hsa:22952	cytochrome P450, family 2, subfamily G, polypeptide 1 pseudogene	-22.52	159	-26	0.840302	hsa-miR-4700-5p	3.04121	7.32171e-12	up	-22.13	161	-28.4	0.795177	BACH2	-2.07878	0.0389054	down	protein-coding	hsa:60468	BTB and CNC homology 1, basic leucine zipper transcription factor 2
LOC284454	-1.22745	0.038803	down	ncRNA	hsa:284454	uncharacterized LOC284454	-21.29	156	-30.3	0.179815	hsa-miR-4700-5p	3.04121	7.32171e-12	up	-22.13	161	-28.4	0.795177	BACH2	-2.07878	0.0389054	down	protein-coding	hsa:60468	BTB and CNC homology 1, basic leucine zipper transcription factor 2
LOC101928572	-6.48825	0.0163445	down	ncRNA	hsa:101928572	uncharacterized LOC101928572	-23.45	152	-31.1	0.118317	hsa-miR-4700-5p	3.04121	7.32171e-12	up	-22.13	161	-28.4	0.795177	BACH2	-2.07878	0.0389054	down	protein-coding	hsa:60468	BTB and CNC homology 1, basic leucine zipper transcription factor 2
LOC105378248	-6.47025	0.00810902	down	ncRNA		uncharacterized LOC105378248	-27.95	160	-32.1	0.189893	hsa-miR-4700-5p	3.04121	7.32171e-12	up	-22.13	161	-28.4	0.795177	BACH2	-2.07878	0.0389054	down	protein-coding	hsa:60468	BTB and CNC homology 1, basic leucine zipper transcription factor 2
MIAT	-1.76848	0.0297952	down	ncRNA	hsa:440823	myocardial infarction associated transcript (non-protein coding)	-21.72	155	-33.5	0.322106	hsa-miR-4700-5p	3.04121	7.32171e-12	up	-22.13	161	-28.4	0.795177	BACH2	-2.07878	0.0389054	down	protein-coding	hsa:60468	BTB and CNC homology 1, basic leucine zipper transcription factor 2
LOC105378586	-3.82477	0.0143508	down	ncRNA		uncharacterized LOC105378586	-29.03	162	-33.7	0.094276	hsa-miR-4700-5p	3.04121	7.32171e-12	up	-22.13	161	-28.4	0.795177	BACH2	-2.07878	0.0389054	down	protein-coding	hsa:60468	BTB and CNC homology 1, basic leucine zipper transcription factor 2
MYHAS	-5.09452	0.0244231	down	ncRNA	hsa:100128560	myosin heavy chain gene cluster antisense RNA	-26.49	155	-27.7	0.757917	hsa-miR-4700-5p	3.04121	7.32171e-12	up	-22.13	161	-28.4	0.795177	BACH2	-2.07878	0.0389054	down	protein-coding	hsa:60468	BTB and CNC homology 1, basic leucine zipper transcription factor 2
LOC105373411	-7.61271	4.11121e-05	down	ncRNA		uncharacterized LOC105373411	-21.65	152	-28.7	0.461365	hsa-miR-4700-5p	3.04121	7.32171e-12	up	-22.13	161	-28.4	0.795177	BACH2	-2.07878	0.0389054	down	protein-coding	hsa:60468	BTB and CNC homology 1, basic leucine zipper transcription factor 2
LOC105378608	-3.9947	0.00182728	down	ncRNA		uncharacterized LOC105378608	-22.98	150	-29.9	0.355583	hsa-miR-4700-5p	3.04121	7.32171e-12	up	-22.13	161	-28.4	0.795177	BACH2	-2.07878	0.0389054	down	protein-coding	hsa:60468	BTB and CNC homology 1, basic leucine zipper transcription factor 2
LOC105378936	-4.93648	6.99726e-11	down	ncRNA		uncharacterized LOC105378936	-23.7	161	-30	0.435502	hsa-miR-4700-5p	3.04121	7.32171e-12	up	-22.13	161	-28.4	0.795177	BACH2	-2.07878	0.0389054	down	protein-coding	hsa:60468	BTB and CNC homology 1, basic leucine zipper transcription factor 2
LOC643348	-7.65252	8.81829e-05	down	pseudo		ankyrin repeat domain 26 pseudogene	-25.49	154	-35.9	0.266862	hsa-miR-4700-5p	3.04121	7.32171e-12	up	-22.13	161	-28.4	0.795177	BACH2	-2.07878	0.0389054	down	protein-coding	hsa:60468	BTB and CNC homology 1, basic leucine zipper transcription factor 2
LOC101928188	-1.30399	0.0367484	down	ncRNA	hsa:101928188	uncharacterized LOC101928188	-29.9	159	-31	0.38178	hsa-miR-4700-5p	3.04121	7.32171e-12	up	-20.52	154	-29.4	0.484514	MARCH8	-1.37934	0.0405738	down	protein-coding	hsa:220972	membrane-associated ring finger (C3HC4) 8, E3 ubiquitin protein ligase
DLEU2	-1.52594	0.00123313	down	ncRNA	hsa:8847	deleted in lymphocytic leukemia 2 (non-protein coding)	-24.45	154	-31.5	0.184962	hsa-miR-4700-5p	3.04121	7.32171e-12	up	-20.52	154	-29.4	0.484514	MARCH8	-1.37934	0.0405738	down	protein-coding	hsa:220972	membrane-associated ring finger (C3HC4) 8, E3 ubiquitin protein ligase
LOC107984345	-3.95614	5.6436e-05	down	ncRNA			-29.2	167	-34.2	0.190165	hsa-miR-4700-5p	3.04121	7.32171e-12	up	-20.52	154	-29.4	0.484514	MARCH8	-1.37934	0.0405738	down	protein-coding	hsa:220972	membrane-associated ring finger (C3HC4) 8, E3 ubiquitin protein ligase
LOC729737	-1.88369	0.0188725	down	ncRNA	hsa:729737	long intergenic non-protein coding RNA 1002	-23.9	157	-31	0.414049	hsa-miR-4700-5p	3.04121	7.32171e-12	up	-20.52	154	-29.4	0.484514	MARCH8	-1.37934	0.0405738	down	protein-coding	hsa:220972	membrane-associated ring finger (C3HC4) 8, E3 ubiquitin protein ligase
LOC107985356	-1.78833	0.0108818	down	lncRNA			-25.79	151	-30.4	0.498216	hsa-miR-4700-5p	3.04121	7.32171e-12	up	-20.52	154	-29.4	0.484514	MARCH8	-1.37934	0.0405738	down	protein-coding	hsa:220972	membrane-associated ring finger (C3HC4) 8, E3 ubiquitin protein ligase
LOC105375586	-4.00894	0.000277433	down	ncRNA		uncharacterized LOC105375586	-21.83	150	-31.3	0.268168	hsa-miR-4700-5p	3.04121	7.32171e-12	up	-20.52	154	-29.4	0.484514	MARCH8	-1.37934	0.0405738	down	protein-coding	hsa:220972	membrane-associated ring finger (C3HC4) 8, E3 ubiquitin protein ligase
SENCR	-3.95181	0.00295397	down	ncRNA	hsa:100507392	smooth muscle and endothelial cell enriched migration/differentiation-associated long non-coding RNA	-29.87	162	-31.8	0.065658	hsa-miR-4700-5p	3.04121	7.32171e-12	up	-20.52	154	-29.4	0.484514	MARCH8	-1.37934	0.0405738	down	protein-coding	hsa:220972	membrane-associated ring finger (C3HC4) 8, E3 ubiquitin protein ligase
LOC728158	-8.18199	6.60999e-07	down	ncRNA	hsa:728158	hCG2044975	-23.7	158	-30	0.400123	hsa-miR-4700-5p	3.04121	7.32171e-12	up	-20.52	154	-29.4	0.484514	MARCH8	-1.37934	0.0405738	down	protein-coding	hsa:220972	membrane-associated ring finger (C3HC4) 8, E3 ubiquitin protein ligase
LOC105372976	-1.5409	0.0109058	down	ncRNA		uncharacterized LOC105372976	-26.13	158	-30.9	0.525116	hsa-miR-4700-5p	3.04121	7.32171e-12	up	-20.52	154	-29.4	0.484514	MARCH8	-1.37934	0.0405738	down	protein-coding	hsa:220972	membrane-associated ring finger (C3HC4) 8, E3 ubiquitin protein ligase
LOC105371401	-1.74867	0.0213546	down	ncRNA		uncharacterized LOC105371401	-29.9	159	-33.2	0.121534	hsa-miR-4700-5p	3.04121	7.32171e-12	up	-20.52	154	-29.4	0.484514	MARCH8	-1.37934	0.0405738	down	protein-coding	hsa:220972	membrane-associated ring finger (C3HC4) 8, E3 ubiquitin protein ligase
CYP2G1P	-5.81899	0.00081858	down	pseudo	hsa:22952	cytochrome P450, family 2, subfamily G, polypeptide 1 pseudogene	-22.52	159	-26	0.840302	hsa-miR-4700-5p	3.04121	7.32171e-12	up	-20.52	154	-29.4	0.484514	MARCH8	-1.37934	0.0405738	down	protein-coding	hsa:220972	membrane-associated ring finger (C3HC4) 8, E3 ubiquitin protein ligase
LOC284454	-1.22745	0.038803	down	ncRNA	hsa:284454	uncharacterized LOC284454	-21.29	156	-30.3	0.179815	hsa-miR-4700-5p	3.04121	7.32171e-12	up	-20.52	154	-29.4	0.484514	MARCH8	-1.37934	0.0405738	down	protein-coding	hsa:220972	membrane-associated ring finger (C3HC4) 8, E3 ubiquitin protein ligase
LOC101928572	-6.48825	0.0163445	down	ncRNA	hsa:101928572	uncharacterized LOC101928572	-23.45	152	-31.1	0.118317	hsa-miR-4700-5p	3.04121	7.32171e-12	up	-20.52	154	-29.4	0.484514	MARCH8	-1.37934	0.0405738	down	protein-coding	hsa:220972	membrane-associated ring finger (C3HC4) 8, E3 ubiquitin protein ligase
LOC105378248	-6.47025	0.00810902	down	ncRNA		uncharacterized LOC105378248	-27.95	160	-32.1	0.189893	hsa-miR-4700-5p	3.04121	7.32171e-12	up	-20.52	154	-29.4	0.484514	MARCH8	-1.37934	0.0405738	down	protein-coding	hsa:220972	membrane-associated ring finger (C3HC4) 8, E3 ubiquitin protein ligase
MIAT	-1.76848	0.0297952	down	ncRNA	hsa:440823	myocardial infarction associated transcript (non-protein coding)	-21.72	155	-33.5	0.322106	hsa-miR-4700-5p	3.04121	7.32171e-12	up	-20.52	154	-29.4	0.484514	MARCH8	-1.37934	0.0405738	down	protein-coding	hsa:220972	membrane-associated ring finger (C3HC4) 8, E3 ubiquitin protein ligase
LOC105378586	-3.82477	0.0143508	down	ncRNA		uncharacterized LOC105378586	-29.03	162	-33.7	0.094276	hsa-miR-4700-5p	3.04121	7.32171e-12	up	-20.52	154	-29.4	0.484514	MARCH8	-1.37934	0.0405738	down	protein-coding	hsa:220972	membrane-associated ring finger (C3HC4) 8, E3 ubiquitin protein ligase
MYHAS	-5.09452	0.0244231	down	ncRNA	hsa:100128560	myosin heavy chain gene cluster antisense RNA	-26.49	155	-27.7	0.757917	hsa-miR-4700-5p	3.04121	7.32171e-12	up	-20.52	154	-29.4	0.484514	MARCH8	-1.37934	0.0405738	down	protein-coding	hsa:220972	membrane-associated ring finger (C3HC4) 8, E3 ubiquitin protein ligase
LOC105373411	-7.61271	4.11121e-05	down	ncRNA		uncharacterized LOC105373411	-21.65	152	-28.7	0.461365	hsa-miR-4700-5p	3.04121	7.32171e-12	up	-20.52	154	-29.4	0.484514	MARCH8	-1.37934	0.0405738	down	protein-coding	hsa:220972	membrane-associated ring finger (C3HC4) 8, E3 ubiquitin protein ligase
LOC105378608	-3.9947	0.00182728	down	ncRNA		uncharacterized LOC105378608	-22.98	150	-29.9	0.355583	hsa-miR-4700-5p	3.04121	7.32171e-12	up	-20.52	154	-29.4	0.484514	MARCH8	-1.37934	0.0405738	down	protein-coding	hsa:220972	membrane-associated ring finger (C3HC4) 8, E3 ubiquitin protein ligase
LOC105378936	-4.93648	6.99726e-11	down	ncRNA		uncharacterized LOC105378936	-23.7	161	-30	0.435502	hsa-miR-4700-5p	3.04121	7.32171e-12	up	-20.52	154	-29.4	0.484514	MARCH8	-1.37934	0.0405738	down	protein-coding	hsa:220972	membrane-associated ring finger (C3HC4) 8, E3 ubiquitin protein ligase
LOC643348	-7.65252	8.81829e-05	down	pseudo		ankyrin repeat domain 26 pseudogene	-25.49	154	-35.9	0.266862	hsa-miR-4700-5p	3.04121	7.32171e-12	up	-20.52	154	-29.4	0.484514	MARCH8	-1.37934	0.0405738	down	protein-coding	hsa:220972	membrane-associated ring finger (C3HC4) 8, E3 ubiquitin protein ligase
LOC101928188	-1.30399	0.0367484	down	ncRNA	hsa:101928188	uncharacterized LOC101928188	-29.9	159	-31	0.38178	hsa-miR-4700-5p	3.04121	7.32171e-12	up	-30.46	159	-33.5	0.101812	CAMK2A	-3.61498	9.49988e-06	down	protein-coding	hsa:815	calcium/calmodulin-dependent protein kinase II alpha
DLEU2	-1.52594	0.00123313	down	ncRNA	hsa:8847	deleted in lymphocytic leukemia 2 (non-protein coding)	-24.45	154	-31.5	0.184962	hsa-miR-4700-5p	3.04121	7.32171e-12	up	-30.46	159	-33.5	0.101812	CAMK2A	-3.61498	9.49988e-06	down	protein-coding	hsa:815	calcium/calmodulin-dependent protein kinase II alpha
LOC107984345	-3.95614	5.6436e-05	down	ncRNA			-29.2	167	-34.2	0.190165	hsa-miR-4700-5p	3.04121	7.32171e-12	up	-30.46	159	-33.5	0.101812	CAMK2A	-3.61498	9.49988e-06	down	protein-coding	hsa:815	calcium/calmodulin-dependent protein kinase II alpha
LOC729737	-1.88369	0.0188725	down	ncRNA	hsa:729737	long intergenic non-protein coding RNA 1002	-23.9	157	-31	0.414049	hsa-miR-4700-5p	3.04121	7.32171e-12	up	-30.46	159	-33.5	0.101812	CAMK2A	-3.61498	9.49988e-06	down	protein-coding	hsa:815	calcium/calmodulin-dependent protein kinase II alpha
LOC107985356	-1.78833	0.0108818	down	lncRNA			-25.79	151	-30.4	0.498216	hsa-miR-4700-5p	3.04121	7.32171e-12	up	-30.46	159	-33.5	0.101812	CAMK2A	-3.61498	9.49988e-06	down	protein-coding	hsa:815	calcium/calmodulin-dependent protein kinase II alpha
LOC105375586	-4.00894	0.000277433	down	ncRNA		uncharacterized LOC105375586	-21.83	150	-31.3	0.268168	hsa-miR-4700-5p	3.04121	7.32171e-12	up	-30.46	159	-33.5	0.101812	CAMK2A	-3.61498	9.49988e-06	down	protein-coding	hsa:815	calcium/calmodulin-dependent protein kinase II alpha
SENCR	-3.95181	0.00295397	down	ncRNA	hsa:100507392	smooth muscle and endothelial cell enriched migration/differentiation-associated long non-coding RNA	-29.87	162	-31.8	0.065658	hsa-miR-4700-5p	3.04121	7.32171e-12	up	-30.46	159	-33.5	0.101812	CAMK2A	-3.61498	9.49988e-06	down	protein-coding	hsa:815	calcium/calmodulin-dependent protein kinase II alpha
LOC728158	-8.18199	6.60999e-07	down	ncRNA	hsa:728158	hCG2044975	-23.7	158	-30	0.400123	hsa-miR-4700-5p	3.04121	7.32171e-12	up	-30.46	159	-33.5	0.101812	CAMK2A	-3.61498	9.49988e-06	down	protein-coding	hsa:815	calcium/calmodulin-dependent protein kinase II alpha
LOC105372976	-1.5409	0.0109058	down	ncRNA		uncharacterized LOC105372976	-26.13	158	-30.9	0.525116	hsa-miR-4700-5p	3.04121	7.32171e-12	up	-30.46	159	-33.5	0.101812	CAMK2A	-3.61498	9.49988e-06	down	protein-coding	hsa:815	calcium/calmodulin-dependent protein kinase II alpha
LOC105371401	-1.74867	0.0213546	down	ncRNA		uncharacterized LOC105371401	-29.9	159	-33.2	0.121534	hsa-miR-4700-5p	3.04121	7.32171e-12	up	-30.46	159	-33.5	0.101812	CAMK2A	-3.61498	9.49988e-06	down	protein-coding	hsa:815	calcium/calmodulin-dependent protein kinase II alpha
CYP2G1P	-5.81899	0.00081858	down	pseudo	hsa:22952	cytochrome P450, family 2, subfamily G, polypeptide 1 pseudogene	-22.52	159	-26	0.840302	hsa-miR-4700-5p	3.04121	7.32171e-12	up	-30.46	159	-33.5	0.101812	CAMK2A	-3.61498	9.49988e-06	down	protein-coding	hsa:815	calcium/calmodulin-dependent protein kinase II alpha
LOC284454	-1.22745	0.038803	down	ncRNA	hsa:284454	uncharacterized LOC284454	-21.29	156	-30.3	0.179815	hsa-miR-4700-5p	3.04121	7.32171e-12	up	-30.46	159	-33.5	0.101812	CAMK2A	-3.61498	9.49988e-06	down	protein-coding	hsa:815	calcium/calmodulin-dependent protein kinase II alpha
LOC101928572	-6.48825	0.0163445	down	ncRNA	hsa:101928572	uncharacterized LOC101928572	-23.45	152	-31.1	0.118317	hsa-miR-4700-5p	3.04121	7.32171e-12	up	-30.46	159	-33.5	0.101812	CAMK2A	-3.61498	9.49988e-06	down	protein-coding	hsa:815	calcium/calmodulin-dependent protein kinase II alpha
LOC105378248	-6.47025	0.00810902	down	ncRNA		uncharacterized LOC105378248	-27.95	160	-32.1	0.189893	hsa-miR-4700-5p	3.04121	7.32171e-12	up	-30.46	159	-33.5	0.101812	CAMK2A	-3.61498	9.49988e-06	down	protein-coding	hsa:815	calcium/calmodulin-dependent protein kinase II alpha
MIAT	-1.76848	0.0297952	down	ncRNA	hsa:440823	myocardial infarction associated transcript (non-protein coding)	-21.72	155	-33.5	0.322106	hsa-miR-4700-5p	3.04121	7.32171e-12	up	-30.46	159	-33.5	0.101812	CAMK2A	-3.61498	9.49988e-06	down	protein-coding	hsa:815	calcium/calmodulin-dependent protein kinase II alpha
LOC105378586	-3.82477	0.0143508	down	ncRNA		uncharacterized LOC105378586	-29.03	162	-33.7	0.094276	hsa-miR-4700-5p	3.04121	7.32171e-12	up	-30.46	159	-33.5	0.101812	CAMK2A	-3.61498	9.49988e-06	down	protein-coding	hsa:815	calcium/calmodulin-dependent protein kinase II alpha
MYHAS	-5.09452	0.0244231	down	ncRNA	hsa:100128560	myosin heavy chain gene cluster antisense RNA	-26.49	155	-27.7	0.757917	hsa-miR-4700-5p	3.04121	7.32171e-12	up	-30.46	159	-33.5	0.101812	CAMK2A	-3.61498	9.49988e-06	down	protein-coding	hsa:815	calcium/calmodulin-dependent protein kinase II alpha
LOC105373411	-7.61271	4.11121e-05	down	ncRNA		uncharacterized LOC105373411	-21.65	152	-28.7	0.461365	hsa-miR-4700-5p	3.04121	7.32171e-12	up	-30.46	159	-33.5	0.101812	CAMK2A	-3.61498	9.49988e-06	down	protein-coding	hsa:815	calcium/calmodulin-dependent protein kinase II alpha
LOC105378608	-3.9947	0.00182728	down	ncRNA		uncharacterized LOC105378608	-22.98	150	-29.9	0.355583	hsa-miR-4700-5p	3.04121	7.32171e-12	up	-30.46	159	-33.5	0.101812	CAMK2A	-3.61498	9.49988e-06	down	protein-coding	hsa:815	calcium/calmodulin-dependent protein kinase II alpha
LOC105378936	-4.93648	6.99726e-11	down	ncRNA		uncharacterized LOC105378936	-23.7	161	-30	0.435502	hsa-miR-4700-5p	3.04121	7.32171e-12	up	-30.46	159	-33.5	0.101812	CAMK2A	-3.61498	9.49988e-06	down	protein-coding	hsa:815	calcium/calmodulin-dependent protein kinase II alpha
LOC643348	-7.65252	8.81829e-05	down	pseudo		ankyrin repeat domain 26 pseudogene	-25.49	154	-35.9	0.266862	hsa-miR-4700-5p	3.04121	7.32171e-12	up	-30.46	159	-33.5	0.101812	CAMK2A	-3.61498	9.49988e-06	down	protein-coding	hsa:815	calcium/calmodulin-dependent protein kinase II alpha
LOC101928188	-1.30399	0.0367484	down	ncRNA	hsa:101928188	uncharacterized LOC101928188	-29.9	159	-31	0.38178	hsa-miR-4700-5p	3.04121	7.32171e-12	up	-23.84	160	-26.5	0.358548	TNFSF9	-3.11679	8.31275e-07	down	protein-coding	hsa:8744	tumor necrosis factor (ligand) superfamily, member 9
DLEU2	-1.52594	0.00123313	down	ncRNA	hsa:8847	deleted in lymphocytic leukemia 2 (non-protein coding)	-24.45	154	-31.5	0.184962	hsa-miR-4700-5p	3.04121	7.32171e-12	up	-23.84	160	-26.5	0.358548	TNFSF9	-3.11679	8.31275e-07	down	protein-coding	hsa:8744	tumor necrosis factor (ligand) superfamily, member 9
LOC107984345	-3.95614	5.6436e-05	down	ncRNA			-29.2	167	-34.2	0.190165	hsa-miR-4700-5p	3.04121	7.32171e-12	up	-23.84	160	-26.5	0.358548	TNFSF9	-3.11679	8.31275e-07	down	protein-coding	hsa:8744	tumor necrosis factor (ligand) superfamily, member 9
LOC729737	-1.88369	0.0188725	down	ncRNA	hsa:729737	long intergenic non-protein coding RNA 1002	-23.9	157	-31	0.414049	hsa-miR-4700-5p	3.04121	7.32171e-12	up	-23.84	160	-26.5	0.358548	TNFSF9	-3.11679	8.31275e-07	down	protein-coding	hsa:8744	tumor necrosis factor (ligand) superfamily, member 9
LOC107985356	-1.78833	0.0108818	down	lncRNA			-25.79	151	-30.4	0.498216	hsa-miR-4700-5p	3.04121	7.32171e-12	up	-23.84	160	-26.5	0.358548	TNFSF9	-3.11679	8.31275e-07	down	protein-coding	hsa:8744	tumor necrosis factor (ligand) superfamily, member 9
LOC105375586	-4.00894	0.000277433	down	ncRNA		uncharacterized LOC105375586	-21.83	150	-31.3	0.268168	hsa-miR-4700-5p	3.04121	7.32171e-12	up	-23.84	160	-26.5	0.358548	TNFSF9	-3.11679	8.31275e-07	down	protein-coding	hsa:8744	tumor necrosis factor (ligand) superfamily, member 9
SENCR	-3.95181	0.00295397	down	ncRNA	hsa:100507392	smooth muscle and endothelial cell enriched migration/differentiation-associated long non-coding RNA	-29.87	162	-31.8	0.065658	hsa-miR-4700-5p	3.04121	7.32171e-12	up	-23.84	160	-26.5	0.358548	TNFSF9	-3.11679	8.31275e-07	down	protein-coding	hsa:8744	tumor necrosis factor (ligand) superfamily, member 9
LOC728158	-8.18199	6.60999e-07	down	ncRNA	hsa:728158	hCG2044975	-23.7	158	-30	0.400123	hsa-miR-4700-5p	3.04121	7.32171e-12	up	-23.84	160	-26.5	0.358548	TNFSF9	-3.11679	8.31275e-07	down	protein-coding	hsa:8744	tumor necrosis factor (ligand) superfamily, member 9
LOC105372976	-1.5409	0.0109058	down	ncRNA		uncharacterized LOC105372976	-26.13	158	-30.9	0.525116	hsa-miR-4700-5p	3.04121	7.32171e-12	up	-23.84	160	-26.5	0.358548	TNFSF9	-3.11679	8.31275e-07	down	protein-coding	hsa:8744	tumor necrosis factor (ligand) superfamily, member 9
LOC105371401	-1.74867	0.0213546	down	ncRNA		uncharacterized LOC105371401	-29.9	159	-33.2	0.121534	hsa-miR-4700-5p	3.04121	7.32171e-12	up	-23.84	160	-26.5	0.358548	TNFSF9	-3.11679	8.31275e-07	down	protein-coding	hsa:8744	tumor necrosis factor (ligand) superfamily, member 9
CYP2G1P	-5.81899	0.00081858	down	pseudo	hsa:22952	cytochrome P450, family 2, subfamily G, polypeptide 1 pseudogene	-22.52	159	-26	0.840302	hsa-miR-4700-5p	3.04121	7.32171e-12	up	-23.84	160	-26.5	0.358548	TNFSF9	-3.11679	8.31275e-07	down	protein-coding	hsa:8744	tumor necrosis factor (ligand) superfamily, member 9
LOC284454	-1.22745	0.038803	down	ncRNA	hsa:284454	uncharacterized LOC284454	-21.29	156	-30.3	0.179815	hsa-miR-4700-5p	3.04121	7.32171e-12	up	-23.84	160	-26.5	0.358548	TNFSF9	-3.11679	8.31275e-07	down	protein-coding	hsa:8744	tumor necrosis factor (ligand) superfamily, member 9
LOC101928572	-6.48825	0.0163445	down	ncRNA	hsa:101928572	uncharacterized LOC101928572	-23.45	152	-31.1	0.118317	hsa-miR-4700-5p	3.04121	7.32171e-12	up	-23.84	160	-26.5	0.358548	TNFSF9	-3.11679	8.31275e-07	down	protein-coding	hsa:8744	tumor necrosis factor (ligand) superfamily, member 9
LOC105378248	-6.47025	0.00810902	down	ncRNA		uncharacterized LOC105378248	-27.95	160	-32.1	0.189893	hsa-miR-4700-5p	3.04121	7.32171e-12	up	-23.84	160	-26.5	0.358548	TNFSF9	-3.11679	8.31275e-07	down	protein-coding	hsa:8744	tumor necrosis factor (ligand) superfamily, member 9
MIAT	-1.76848	0.0297952	down	ncRNA	hsa:440823	myocardial infarction associated transcript (non-protein coding)	-21.72	155	-33.5	0.322106	hsa-miR-4700-5p	3.04121	7.32171e-12	up	-23.84	160	-26.5	0.358548	TNFSF9	-3.11679	8.31275e-07	down	protein-coding	hsa:8744	tumor necrosis factor (ligand) superfamily, member 9
LOC105378586	-3.82477	0.0143508	down	ncRNA		uncharacterized LOC105378586	-29.03	162	-33.7	0.094276	hsa-miR-4700-5p	3.04121	7.32171e-12	up	-23.84	160	-26.5	0.358548	TNFSF9	-3.11679	8.31275e-07	down	protein-coding	hsa:8744	tumor necrosis factor (ligand) superfamily, member 9
MYHAS	-5.09452	0.0244231	down	ncRNA	hsa:100128560	myosin heavy chain gene cluster antisense RNA	-26.49	155	-27.7	0.757917	hsa-miR-4700-5p	3.04121	7.32171e-12	up	-23.84	160	-26.5	0.358548	TNFSF9	-3.11679	8.31275e-07	down	protein-coding	hsa:8744	tumor necrosis factor (ligand) superfamily, member 9
LOC105373411	-7.61271	4.11121e-05	down	ncRNA		uncharacterized LOC105373411	-21.65	152	-28.7	0.461365	hsa-miR-4700-5p	3.04121	7.32171e-12	up	-23.84	160	-26.5	0.358548	TNFSF9	-3.11679	8.31275e-07	down	protein-coding	hsa:8744	tumor necrosis factor (ligand) superfamily, member 9
LOC105378608	-3.9947	0.00182728	down	ncRNA		uncharacterized LOC105378608	-22.98	150	-29.9	0.355583	hsa-miR-4700-5p	3.04121	7.32171e-12	up	-23.84	160	-26.5	0.358548	TNFSF9	-3.11679	8.31275e-07	down	protein-coding	hsa:8744	tumor necrosis factor (ligand) superfamily, member 9
LOC105378936	-4.93648	6.99726e-11	down	ncRNA		uncharacterized LOC105378936	-23.7	161	-30	0.435502	hsa-miR-4700-5p	3.04121	7.32171e-12	up	-23.84	160	-26.5	0.358548	TNFSF9	-3.11679	8.31275e-07	down	protein-coding	hsa:8744	tumor necrosis factor (ligand) superfamily, member 9
LOC643348	-7.65252	8.81829e-05	down	pseudo		ankyrin repeat domain 26 pseudogene	-25.49	154	-35.9	0.266862	hsa-miR-4700-5p	3.04121	7.32171e-12	up	-23.84	160	-26.5	0.358548	TNFSF9	-3.11679	8.31275e-07	down	protein-coding	hsa:8744	tumor necrosis factor (ligand) superfamily, member 9
LOC101928188	-1.30399	0.0367484	down	ncRNA	hsa:101928188	uncharacterized LOC101928188	-29.9	159	-31	0.38178	hsa-miR-4700-5p	3.04121	7.32171e-12	up	-21.66	161	-33.2	0.243822	CAMK1D	-2.32182	1.80791e-05	down	protein-coding	hsa:57118	calcium/calmodulin-dependent protein kinase ID
DLEU2	-1.52594	0.00123313	down	ncRNA	hsa:8847	deleted in lymphocytic leukemia 2 (non-protein coding)	-24.45	154	-31.5	0.184962	hsa-miR-4700-5p	3.04121	7.32171e-12	up	-21.66	161	-33.2	0.243822	CAMK1D	-2.32182	1.80791e-05	down	protein-coding	hsa:57118	calcium/calmodulin-dependent protein kinase ID
LOC107984345	-3.95614	5.6436e-05	down	ncRNA			-29.2	167	-34.2	0.190165	hsa-miR-4700-5p	3.04121	7.32171e-12	up	-21.66	161	-33.2	0.243822	CAMK1D	-2.32182	1.80791e-05	down	protein-coding	hsa:57118	calcium/calmodulin-dependent protein kinase ID
LOC729737	-1.88369	0.0188725	down	ncRNA	hsa:729737	long intergenic non-protein coding RNA 1002	-23.9	157	-31	0.414049	hsa-miR-4700-5p	3.04121	7.32171e-12	up	-21.66	161	-33.2	0.243822	CAMK1D	-2.32182	1.80791e-05	down	protein-coding	hsa:57118	calcium/calmodulin-dependent protein kinase ID
LOC107985356	-1.78833	0.0108818	down	lncRNA			-25.79	151	-30.4	0.498216	hsa-miR-4700-5p	3.04121	7.32171e-12	up	-21.66	161	-33.2	0.243822	CAMK1D	-2.32182	1.80791e-05	down	protein-coding	hsa:57118	calcium/calmodulin-dependent protein kinase ID
LOC105375586	-4.00894	0.000277433	down	ncRNA		uncharacterized LOC105375586	-21.83	150	-31.3	0.268168	hsa-miR-4700-5p	3.04121	7.32171e-12	up	-21.66	161	-33.2	0.243822	CAMK1D	-2.32182	1.80791e-05	down	protein-coding	hsa:57118	calcium/calmodulin-dependent protein kinase ID
SENCR	-3.95181	0.00295397	down	ncRNA	hsa:100507392	smooth muscle and endothelial cell enriched migration/differentiation-associated long non-coding RNA	-29.87	162	-31.8	0.065658	hsa-miR-4700-5p	3.04121	7.32171e-12	up	-21.66	161	-33.2	0.243822	CAMK1D	-2.32182	1.80791e-05	down	protein-coding	hsa:57118	calcium/calmodulin-dependent protein kinase ID
LOC728158	-8.18199	6.60999e-07	down	ncRNA	hsa:728158	hCG2044975	-23.7	158	-30	0.400123	hsa-miR-4700-5p	3.04121	7.32171e-12	up	-21.66	161	-33.2	0.243822	CAMK1D	-2.32182	1.80791e-05	down	protein-coding	hsa:57118	calcium/calmodulin-dependent protein kinase ID
LOC105372976	-1.5409	0.0109058	down	ncRNA		uncharacterized LOC105372976	-26.13	158	-30.9	0.525116	hsa-miR-4700-5p	3.04121	7.32171e-12	up	-21.66	161	-33.2	0.243822	CAMK1D	-2.32182	1.80791e-05	down	protein-coding	hsa:57118	calcium/calmodulin-dependent protein kinase ID
LOC105371401	-1.74867	0.0213546	down	ncRNA		uncharacterized LOC105371401	-29.9	159	-33.2	0.121534	hsa-miR-4700-5p	3.04121	7.32171e-12	up	-21.66	161	-33.2	0.243822	CAMK1D	-2.32182	1.80791e-05	down	protein-coding	hsa:57118	calcium/calmodulin-dependent protein kinase ID
CYP2G1P	-5.81899	0.00081858	down	pseudo	hsa:22952	cytochrome P450, family 2, subfamily G, polypeptide 1 pseudogene	-22.52	159	-26	0.840302	hsa-miR-4700-5p	3.04121	7.32171e-12	up	-21.66	161	-33.2	0.243822	CAMK1D	-2.32182	1.80791e-05	down	protein-coding	hsa:57118	calcium/calmodulin-dependent protein kinase ID
LOC284454	-1.22745	0.038803	down	ncRNA	hsa:284454	uncharacterized LOC284454	-21.29	156	-30.3	0.179815	hsa-miR-4700-5p	3.04121	7.32171e-12	up	-21.66	161	-33.2	0.243822	CAMK1D	-2.32182	1.80791e-05	down	protein-coding	hsa:57118	calcium/calmodulin-dependent protein kinase ID
LOC101928572	-6.48825	0.0163445	down	ncRNA	hsa:101928572	uncharacterized LOC101928572	-23.45	152	-31.1	0.118317	hsa-miR-4700-5p	3.04121	7.32171e-12	up	-21.66	161	-33.2	0.243822	CAMK1D	-2.32182	1.80791e-05	down	protein-coding	hsa:57118	calcium/calmodulin-dependent protein kinase ID
LOC105378248	-6.47025	0.00810902	down	ncRNA		uncharacterized LOC105378248	-27.95	160	-32.1	0.189893	hsa-miR-4700-5p	3.04121	7.32171e-12	up	-21.66	161	-33.2	0.243822	CAMK1D	-2.32182	1.80791e-05	down	protein-coding	hsa:57118	calcium/calmodulin-dependent protein kinase ID
MIAT	-1.76848	0.0297952	down	ncRNA	hsa:440823	myocardial infarction associated transcript (non-protein coding)	-21.72	155	-33.5	0.322106	hsa-miR-4700-5p	3.04121	7.32171e-12	up	-21.66	161	-33.2	0.243822	CAMK1D	-2.32182	1.80791e-05	down	protein-coding	hsa:57118	calcium/calmodulin-dependent protein kinase ID
LOC105378586	-3.82477	0.0143508	down	ncRNA		uncharacterized LOC105378586	-29.03	162	-33.7	0.094276	hsa-miR-4700-5p	3.04121	7.32171e-12	up	-21.66	161	-33.2	0.243822	CAMK1D	-2.32182	1.80791e-05	down	protein-coding	hsa:57118	calcium/calmodulin-dependent protein kinase ID
MYHAS	-5.09452	0.0244231	down	ncRNA	hsa:100128560	myosin heavy chain gene cluster antisense RNA	-26.49	155	-27.7	0.757917	hsa-miR-4700-5p	3.04121	7.32171e-12	up	-21.66	161	-33.2	0.243822	CAMK1D	-2.32182	1.80791e-05	down	protein-coding	hsa:57118	calcium/calmodulin-dependent protein kinase ID
LOC105373411	-7.61271	4.11121e-05	down	ncRNA		uncharacterized LOC105373411	-21.65	152	-28.7	0.461365	hsa-miR-4700-5p	3.04121	7.32171e-12	up	-21.66	161	-33.2	0.243822	CAMK1D	-2.32182	1.80791e-05	down	protein-coding	hsa:57118	calcium/calmodulin-dependent protein kinase ID
LOC105378608	-3.9947	0.00182728	down	ncRNA		uncharacterized LOC105378608	-22.98	150	-29.9	0.355583	hsa-miR-4700-5p	3.04121	7.32171e-12	up	-21.66	161	-33.2	0.243822	CAMK1D	-2.32182	1.80791e-05	down	protein-coding	hsa:57118	calcium/calmodulin-dependent protein kinase ID
LOC105378936	-4.93648	6.99726e-11	down	ncRNA		uncharacterized LOC105378936	-23.7	161	-30	0.435502	hsa-miR-4700-5p	3.04121	7.32171e-12	up	-21.66	161	-33.2	0.243822	CAMK1D	-2.32182	1.80791e-05	down	protein-coding	hsa:57118	calcium/calmodulin-dependent protein kinase ID
LOC643348	-7.65252	8.81829e-05	down	pseudo		ankyrin repeat domain 26 pseudogene	-25.49	154	-35.9	0.266862	hsa-miR-4700-5p	3.04121	7.32171e-12	up	-21.66	161	-33.2	0.243822	CAMK1D	-2.32182	1.80791e-05	down	protein-coding	hsa:57118	calcium/calmodulin-dependent protein kinase ID
LOC101928188	-1.30399	0.0367484	down	ncRNA	hsa:101928188	uncharacterized LOC101928188	-29.9	159	-31	0.38178	hsa-miR-4700-5p	3.04121	7.32171e-12	up	-22.2	152	-25.4	0.720042	MEX3B	-1.85	0.0209259	down	protein-coding	hsa:84206	mex-3 RNA binding family member B
DLEU2	-1.52594	0.00123313	down	ncRNA	hsa:8847	deleted in lymphocytic leukemia 2 (non-protein coding)	-24.45	154	-31.5	0.184962	hsa-miR-4700-5p	3.04121	7.32171e-12	up	-22.2	152	-25.4	0.720042	MEX3B	-1.85	0.0209259	down	protein-coding	hsa:84206	mex-3 RNA binding family member B
LOC107984345	-3.95614	5.6436e-05	down	ncRNA			-29.2	167	-34.2	0.190165	hsa-miR-4700-5p	3.04121	7.32171e-12	up	-22.2	152	-25.4	0.720042	MEX3B	-1.85	0.0209259	down	protein-coding	hsa:84206	mex-3 RNA binding family member B
LOC729737	-1.88369	0.0188725	down	ncRNA	hsa:729737	long intergenic non-protein coding RNA 1002	-23.9	157	-31	0.414049	hsa-miR-4700-5p	3.04121	7.32171e-12	up	-22.2	152	-25.4	0.720042	MEX3B	-1.85	0.0209259	down	protein-coding	hsa:84206	mex-3 RNA binding family member B
LOC107985356	-1.78833	0.0108818	down	lncRNA			-25.79	151	-30.4	0.498216	hsa-miR-4700-5p	3.04121	7.32171e-12	up	-22.2	152	-25.4	0.720042	MEX3B	-1.85	0.0209259	down	protein-coding	hsa:84206	mex-3 RNA binding family member B
LOC105375586	-4.00894	0.000277433	down	ncRNA		uncharacterized LOC105375586	-21.83	150	-31.3	0.268168	hsa-miR-4700-5p	3.04121	7.32171e-12	up	-22.2	152	-25.4	0.720042	MEX3B	-1.85	0.0209259	down	protein-coding	hsa:84206	mex-3 RNA binding family member B
SENCR	-3.95181	0.00295397	down	ncRNA	hsa:100507392	smooth muscle and endothelial cell enriched migration/differentiation-associated long non-coding RNA	-29.87	162	-31.8	0.065658	hsa-miR-4700-5p	3.04121	7.32171e-12	up	-22.2	152	-25.4	0.720042	MEX3B	-1.85	0.0209259	down	protein-coding	hsa:84206	mex-3 RNA binding family member B
LOC728158	-8.18199	6.60999e-07	down	ncRNA	hsa:728158	hCG2044975	-23.7	158	-30	0.400123	hsa-miR-4700-5p	3.04121	7.32171e-12	up	-22.2	152	-25.4	0.720042	MEX3B	-1.85	0.0209259	down	protein-coding	hsa:84206	mex-3 RNA binding family member B
LOC105372976	-1.5409	0.0109058	down	ncRNA		uncharacterized LOC105372976	-26.13	158	-30.9	0.525116	hsa-miR-4700-5p	3.04121	7.32171e-12	up	-22.2	152	-25.4	0.720042	MEX3B	-1.85	0.0209259	down	protein-coding	hsa:84206	mex-3 RNA binding family member B
LOC105371401	-1.74867	0.0213546	down	ncRNA		uncharacterized LOC105371401	-29.9	159	-33.2	0.121534	hsa-miR-4700-5p	3.04121	7.32171e-12	up	-22.2	152	-25.4	0.720042	MEX3B	-1.85	0.0209259	down	protein-coding	hsa:84206	mex-3 RNA binding family member B
CYP2G1P	-5.81899	0.00081858	down	pseudo	hsa:22952	cytochrome P450, family 2, subfamily G, polypeptide 1 pseudogene	-22.52	159	-26	0.840302	hsa-miR-4700-5p	3.04121	7.32171e-12	up	-22.2	152	-25.4	0.720042	MEX3B	-1.85	0.0209259	down	protein-coding	hsa:84206	mex-3 RNA binding family member B
LOC284454	-1.22745	0.038803	down	ncRNA	hsa:284454	uncharacterized LOC284454	-21.29	156	-30.3	0.179815	hsa-miR-4700-5p	3.04121	7.32171e-12	up	-22.2	152	-25.4	0.720042	MEX3B	-1.85	0.0209259	down	protein-coding	hsa:84206	mex-3 RNA binding family member B
LOC101928572	-6.48825	0.0163445	down	ncRNA	hsa:101928572	uncharacterized LOC101928572	-23.45	152	-31.1	0.118317	hsa-miR-4700-5p	3.04121	7.32171e-12	up	-22.2	152	-25.4	0.720042	MEX3B	-1.85	0.0209259	down	protein-coding	hsa:84206	mex-3 RNA binding family member B
LOC105378248	-6.47025	0.00810902	down	ncRNA		uncharacterized LOC105378248	-27.95	160	-32.1	0.189893	hsa-miR-4700-5p	3.04121	7.32171e-12	up	-22.2	152	-25.4	0.720042	MEX3B	-1.85	0.0209259	down	protein-coding	hsa:84206	mex-3 RNA binding family member B
MIAT	-1.76848	0.0297952	down	ncRNA	hsa:440823	myocardial infarction associated transcript (non-protein coding)	-21.72	155	-33.5	0.322106	hsa-miR-4700-5p	3.04121	7.32171e-12	up	-22.2	152	-25.4	0.720042	MEX3B	-1.85	0.0209259	down	protein-coding	hsa:84206	mex-3 RNA binding family member B
LOC105378586	-3.82477	0.0143508	down	ncRNA		uncharacterized LOC105378586	-29.03	162	-33.7	0.094276	hsa-miR-4700-5p	3.04121	7.32171e-12	up	-22.2	152	-25.4	0.720042	MEX3B	-1.85	0.0209259	down	protein-coding	hsa:84206	mex-3 RNA binding family member B
MYHAS	-5.09452	0.0244231	down	ncRNA	hsa:100128560	myosin heavy chain gene cluster antisense RNA	-26.49	155	-27.7	0.757917	hsa-miR-4700-5p	3.04121	7.32171e-12	up	-22.2	152	-25.4	0.720042	MEX3B	-1.85	0.0209259	down	protein-coding	hsa:84206	mex-3 RNA binding family member B
LOC105373411	-7.61271	4.11121e-05	down	ncRNA		uncharacterized LOC105373411	-21.65	152	-28.7	0.461365	hsa-miR-4700-5p	3.04121	7.32171e-12	up	-22.2	152	-25.4	0.720042	MEX3B	-1.85	0.0209259	down	protein-coding	hsa:84206	mex-3 RNA binding family member B
LOC105378608	-3.9947	0.00182728	down	ncRNA		uncharacterized LOC105378608	-22.98	150	-29.9	0.355583	hsa-miR-4700-5p	3.04121	7.32171e-12	up	-22.2	152	-25.4	0.720042	MEX3B	-1.85	0.0209259	down	protein-coding	hsa:84206	mex-3 RNA binding family member B
LOC105378936	-4.93648	6.99726e-11	down	ncRNA		uncharacterized LOC105378936	-23.7	161	-30	0.435502	hsa-miR-4700-5p	3.04121	7.32171e-12	up	-22.2	152	-25.4	0.720042	MEX3B	-1.85	0.0209259	down	protein-coding	hsa:84206	mex-3 RNA binding family member B
LOC643348	-7.65252	8.81829e-05	down	pseudo		ankyrin repeat domain 26 pseudogene	-25.49	154	-35.9	0.266862	hsa-miR-4700-5p	3.04121	7.32171e-12	up	-22.2	152	-25.4	0.720042	MEX3B	-1.85	0.0209259	down	protein-coding	hsa:84206	mex-3 RNA binding family member B
LOC101928188	-1.30399	0.0367484	down	ncRNA	hsa:101928188	uncharacterized LOC101928188	-29.9	159	-31	0.38178	hsa-miR-4700-5p	3.04121	7.32171e-12	up	-23.82	158	-29.6	0.164442	P2RX6	-2.7514	0.00664049	down	protein-coding	hsa:9127	purinergic receptor P2X, ligand-gated ion channel, 6
DLEU2	-1.52594	0.00123313	down	ncRNA	hsa:8847	deleted in lymphocytic leukemia 2 (non-protein coding)	-24.45	154	-31.5	0.184962	hsa-miR-4700-5p	3.04121	7.32171e-12	up	-23.82	158	-29.6	0.164442	P2RX6	-2.7514	0.00664049	down	protein-coding	hsa:9127	purinergic receptor P2X, ligand-gated ion channel, 6
LOC107984345	-3.95614	5.6436e-05	down	ncRNA			-29.2	167	-34.2	0.190165	hsa-miR-4700-5p	3.04121	7.32171e-12	up	-23.82	158	-29.6	0.164442	P2RX6	-2.7514	0.00664049	down	protein-coding	hsa:9127	purinergic receptor P2X, ligand-gated ion channel, 6
LOC729737	-1.88369	0.0188725	down	ncRNA	hsa:729737	long intergenic non-protein coding RNA 1002	-23.9	157	-31	0.414049	hsa-miR-4700-5p	3.04121	7.32171e-12	up	-23.82	158	-29.6	0.164442	P2RX6	-2.7514	0.00664049	down	protein-coding	hsa:9127	purinergic receptor P2X, ligand-gated ion channel, 6
LOC107985356	-1.78833	0.0108818	down	lncRNA			-25.79	151	-30.4	0.498216	hsa-miR-4700-5p	3.04121	7.32171e-12	up	-23.82	158	-29.6	0.164442	P2RX6	-2.7514	0.00664049	down	protein-coding	hsa:9127	purinergic receptor P2X, ligand-gated ion channel, 6
LOC105375586	-4.00894	0.000277433	down	ncRNA		uncharacterized LOC105375586	-21.83	150	-31.3	0.268168	hsa-miR-4700-5p	3.04121	7.32171e-12	up	-23.82	158	-29.6	0.164442	P2RX6	-2.7514	0.00664049	down	protein-coding	hsa:9127	purinergic receptor P2X, ligand-gated ion channel, 6
SENCR	-3.95181	0.00295397	down	ncRNA	hsa:100507392	smooth muscle and endothelial cell enriched migration/differentiation-associated long non-coding RNA	-29.87	162	-31.8	0.065658	hsa-miR-4700-5p	3.04121	7.32171e-12	up	-23.82	158	-29.6	0.164442	P2RX6	-2.7514	0.00664049	down	protein-coding	hsa:9127	purinergic receptor P2X, ligand-gated ion channel, 6
LOC728158	-8.18199	6.60999e-07	down	ncRNA	hsa:728158	hCG2044975	-23.7	158	-30	0.400123	hsa-miR-4700-5p	3.04121	7.32171e-12	up	-23.82	158	-29.6	0.164442	P2RX6	-2.7514	0.00664049	down	protein-coding	hsa:9127	purinergic receptor P2X, ligand-gated ion channel, 6
LOC105372976	-1.5409	0.0109058	down	ncRNA		uncharacterized LOC105372976	-26.13	158	-30.9	0.525116	hsa-miR-4700-5p	3.04121	7.32171e-12	up	-23.82	158	-29.6	0.164442	P2RX6	-2.7514	0.00664049	down	protein-coding	hsa:9127	purinergic receptor P2X, ligand-gated ion channel, 6
LOC105371401	-1.74867	0.0213546	down	ncRNA		uncharacterized LOC105371401	-29.9	159	-33.2	0.121534	hsa-miR-4700-5p	3.04121	7.32171e-12	up	-23.82	158	-29.6	0.164442	P2RX6	-2.7514	0.00664049	down	protein-coding	hsa:9127	purinergic receptor P2X, ligand-gated ion channel, 6
CYP2G1P	-5.81899	0.00081858	down	pseudo	hsa:22952	cytochrome P450, family 2, subfamily G, polypeptide 1 pseudogene	-22.52	159	-26	0.840302	hsa-miR-4700-5p	3.04121	7.32171e-12	up	-23.82	158	-29.6	0.164442	P2RX6	-2.7514	0.00664049	down	protein-coding	hsa:9127	purinergic receptor P2X, ligand-gated ion channel, 6
LOC284454	-1.22745	0.038803	down	ncRNA	hsa:284454	uncharacterized LOC284454	-21.29	156	-30.3	0.179815	hsa-miR-4700-5p	3.04121	7.32171e-12	up	-23.82	158	-29.6	0.164442	P2RX6	-2.7514	0.00664049	down	protein-coding	hsa:9127	purinergic receptor P2X, ligand-gated ion channel, 6
LOC101928572	-6.48825	0.0163445	down	ncRNA	hsa:101928572	uncharacterized LOC101928572	-23.45	152	-31.1	0.118317	hsa-miR-4700-5p	3.04121	7.32171e-12	up	-23.82	158	-29.6	0.164442	P2RX6	-2.7514	0.00664049	down	protein-coding	hsa:9127	purinergic receptor P2X, ligand-gated ion channel, 6
LOC105378248	-6.47025	0.00810902	down	ncRNA		uncharacterized LOC105378248	-27.95	160	-32.1	0.189893	hsa-miR-4700-5p	3.04121	7.32171e-12	up	-23.82	158	-29.6	0.164442	P2RX6	-2.7514	0.00664049	down	protein-coding	hsa:9127	purinergic receptor P2X, ligand-gated ion channel, 6
MIAT	-1.76848	0.0297952	down	ncRNA	hsa:440823	myocardial infarction associated transcript (non-protein coding)	-21.72	155	-33.5	0.322106	hsa-miR-4700-5p	3.04121	7.32171e-12	up	-23.82	158	-29.6	0.164442	P2RX6	-2.7514	0.00664049	down	protein-coding	hsa:9127	purinergic receptor P2X, ligand-gated ion channel, 6
LOC105378586	-3.82477	0.0143508	down	ncRNA		uncharacterized LOC105378586	-29.03	162	-33.7	0.094276	hsa-miR-4700-5p	3.04121	7.32171e-12	up	-23.82	158	-29.6	0.164442	P2RX6	-2.7514	0.00664049	down	protein-coding	hsa:9127	purinergic receptor P2X, ligand-gated ion channel, 6
MYHAS	-5.09452	0.0244231	down	ncRNA	hsa:100128560	myosin heavy chain gene cluster antisense RNA	-26.49	155	-27.7	0.757917	hsa-miR-4700-5p	3.04121	7.32171e-12	up	-23.82	158	-29.6	0.164442	P2RX6	-2.7514	0.00664049	down	protein-coding	hsa:9127	purinergic receptor P2X, ligand-gated ion channel, 6
LOC105373411	-7.61271	4.11121e-05	down	ncRNA		uncharacterized LOC105373411	-21.65	152	-28.7	0.461365	hsa-miR-4700-5p	3.04121	7.32171e-12	up	-23.82	158	-29.6	0.164442	P2RX6	-2.7514	0.00664049	down	protein-coding	hsa:9127	purinergic receptor P2X, ligand-gated ion channel, 6
LOC105378608	-3.9947	0.00182728	down	ncRNA		uncharacterized LOC105378608	-22.98	150	-29.9	0.355583	hsa-miR-4700-5p	3.04121	7.32171e-12	up	-23.82	158	-29.6	0.164442	P2RX6	-2.7514	0.00664049	down	protein-coding	hsa:9127	purinergic receptor P2X, ligand-gated ion channel, 6
LOC105378936	-4.93648	6.99726e-11	down	ncRNA		uncharacterized LOC105378936	-23.7	161	-30	0.435502	hsa-miR-4700-5p	3.04121	7.32171e-12	up	-23.82	158	-29.6	0.164442	P2RX6	-2.7514	0.00664049	down	protein-coding	hsa:9127	purinergic receptor P2X, ligand-gated ion channel, 6
LOC643348	-7.65252	8.81829e-05	down	pseudo		ankyrin repeat domain 26 pseudogene	-25.49	154	-35.9	0.266862	hsa-miR-4700-5p	3.04121	7.32171e-12	up	-23.82	158	-29.6	0.164442	P2RX6	-2.7514	0.00664049	down	protein-coding	hsa:9127	purinergic receptor P2X, ligand-gated ion channel, 6
LOC101928188	-1.30399	0.0367484	down	ncRNA	hsa:101928188	uncharacterized LOC101928188	-29.9	159	-31	0.38178	hsa-miR-4700-5p	3.04121	7.32171e-12	up	-20.93	157	-29.6	0.632718	RIMS3	-5.42188	9.46353e-06	down	protein-coding	hsa:9783	regulating synaptic membrane exocytosis 3
DLEU2	-1.52594	0.00123313	down	ncRNA	hsa:8847	deleted in lymphocytic leukemia 2 (non-protein coding)	-24.45	154	-31.5	0.184962	hsa-miR-4700-5p	3.04121	7.32171e-12	up	-20.93	157	-29.6	0.632718	RIMS3	-5.42188	9.46353e-06	down	protein-coding	hsa:9783	regulating synaptic membrane exocytosis 3
LOC107984345	-3.95614	5.6436e-05	down	ncRNA			-29.2	167	-34.2	0.190165	hsa-miR-4700-5p	3.04121	7.32171e-12	up	-20.93	157	-29.6	0.632718	RIMS3	-5.42188	9.46353e-06	down	protein-coding	hsa:9783	regulating synaptic membrane exocytosis 3
LOC729737	-1.88369	0.0188725	down	ncRNA	hsa:729737	long intergenic non-protein coding RNA 1002	-23.9	157	-31	0.414049	hsa-miR-4700-5p	3.04121	7.32171e-12	up	-20.93	157	-29.6	0.632718	RIMS3	-5.42188	9.46353e-06	down	protein-coding	hsa:9783	regulating synaptic membrane exocytosis 3
LOC107985356	-1.78833	0.0108818	down	lncRNA			-25.79	151	-30.4	0.498216	hsa-miR-4700-5p	3.04121	7.32171e-12	up	-20.93	157	-29.6	0.632718	RIMS3	-5.42188	9.46353e-06	down	protein-coding	hsa:9783	regulating synaptic membrane exocytosis 3
LOC105375586	-4.00894	0.000277433	down	ncRNA		uncharacterized LOC105375586	-21.83	150	-31.3	0.268168	hsa-miR-4700-5p	3.04121	7.32171e-12	up	-20.93	157	-29.6	0.632718	RIMS3	-5.42188	9.46353e-06	down	protein-coding	hsa:9783	regulating synaptic membrane exocytosis 3
SENCR	-3.95181	0.00295397	down	ncRNA	hsa:100507392	smooth muscle and endothelial cell enriched migration/differentiation-associated long non-coding RNA	-29.87	162	-31.8	0.065658	hsa-miR-4700-5p	3.04121	7.32171e-12	up	-20.93	157	-29.6	0.632718	RIMS3	-5.42188	9.46353e-06	down	protein-coding	hsa:9783	regulating synaptic membrane exocytosis 3
LOC728158	-8.18199	6.60999e-07	down	ncRNA	hsa:728158	hCG2044975	-23.7	158	-30	0.400123	hsa-miR-4700-5p	3.04121	7.32171e-12	up	-20.93	157	-29.6	0.632718	RIMS3	-5.42188	9.46353e-06	down	protein-coding	hsa:9783	regulating synaptic membrane exocytosis 3
LOC105372976	-1.5409	0.0109058	down	ncRNA		uncharacterized LOC105372976	-26.13	158	-30.9	0.525116	hsa-miR-4700-5p	3.04121	7.32171e-12	up	-20.93	157	-29.6	0.632718	RIMS3	-5.42188	9.46353e-06	down	protein-coding	hsa:9783	regulating synaptic membrane exocytosis 3
LOC105371401	-1.74867	0.0213546	down	ncRNA		uncharacterized LOC105371401	-29.9	159	-33.2	0.121534	hsa-miR-4700-5p	3.04121	7.32171e-12	up	-20.93	157	-29.6	0.632718	RIMS3	-5.42188	9.46353e-06	down	protein-coding	hsa:9783	regulating synaptic membrane exocytosis 3
CYP2G1P	-5.81899	0.00081858	down	pseudo	hsa:22952	cytochrome P450, family 2, subfamily G, polypeptide 1 pseudogene	-22.52	159	-26	0.840302	hsa-miR-4700-5p	3.04121	7.32171e-12	up	-20.93	157	-29.6	0.632718	RIMS3	-5.42188	9.46353e-06	down	protein-coding	hsa:9783	regulating synaptic membrane exocytosis 3
LOC284454	-1.22745	0.038803	down	ncRNA	hsa:284454	uncharacterized LOC284454	-21.29	156	-30.3	0.179815	hsa-miR-4700-5p	3.04121	7.32171e-12	up	-20.93	157	-29.6	0.632718	RIMS3	-5.42188	9.46353e-06	down	protein-coding	hsa:9783	regulating synaptic membrane exocytosis 3
LOC101928572	-6.48825	0.0163445	down	ncRNA	hsa:101928572	uncharacterized LOC101928572	-23.45	152	-31.1	0.118317	hsa-miR-4700-5p	3.04121	7.32171e-12	up	-20.93	157	-29.6	0.632718	RIMS3	-5.42188	9.46353e-06	down	protein-coding	hsa:9783	regulating synaptic membrane exocytosis 3
LOC105378248	-6.47025	0.00810902	down	ncRNA		uncharacterized LOC105378248	-27.95	160	-32.1	0.189893	hsa-miR-4700-5p	3.04121	7.32171e-12	up	-20.93	157	-29.6	0.632718	RIMS3	-5.42188	9.46353e-06	down	protein-coding	hsa:9783	regulating synaptic membrane exocytosis 3
MIAT	-1.76848	0.0297952	down	ncRNA	hsa:440823	myocardial infarction associated transcript (non-protein coding)	-21.72	155	-33.5	0.322106	hsa-miR-4700-5p	3.04121	7.32171e-12	up	-20.93	157	-29.6	0.632718	RIMS3	-5.42188	9.46353e-06	down	protein-coding	hsa:9783	regulating synaptic membrane exocytosis 3
LOC105378586	-3.82477	0.0143508	down	ncRNA		uncharacterized LOC105378586	-29.03	162	-33.7	0.094276	hsa-miR-4700-5p	3.04121	7.32171e-12	up	-20.93	157	-29.6	0.632718	RIMS3	-5.42188	9.46353e-06	down	protein-coding	hsa:9783	regulating synaptic membrane exocytosis 3
MYHAS	-5.09452	0.0244231	down	ncRNA	hsa:100128560	myosin heavy chain gene cluster antisense RNA	-26.49	155	-27.7	0.757917	hsa-miR-4700-5p	3.04121	7.32171e-12	up	-20.93	157	-29.6	0.632718	RIMS3	-5.42188	9.46353e-06	down	protein-coding	hsa:9783	regulating synaptic membrane exocytosis 3
LOC105373411	-7.61271	4.11121e-05	down	ncRNA		uncharacterized LOC105373411	-21.65	152	-28.7	0.461365	hsa-miR-4700-5p	3.04121	7.32171e-12	up	-20.93	157	-29.6	0.632718	RIMS3	-5.42188	9.46353e-06	down	protein-coding	hsa:9783	regulating synaptic membrane exocytosis 3
LOC105378608	-3.9947	0.00182728	down	ncRNA		uncharacterized LOC105378608	-22.98	150	-29.9	0.355583	hsa-miR-4700-5p	3.04121	7.32171e-12	up	-20.93	157	-29.6	0.632718	RIMS3	-5.42188	9.46353e-06	down	protein-coding	hsa:9783	regulating synaptic membrane exocytosis 3
LOC105378936	-4.93648	6.99726e-11	down	ncRNA		uncharacterized LOC105378936	-23.7	161	-30	0.435502	hsa-miR-4700-5p	3.04121	7.32171e-12	up	-20.93	157	-29.6	0.632718	RIMS3	-5.42188	9.46353e-06	down	protein-coding	hsa:9783	regulating synaptic membrane exocytosis 3
LOC643348	-7.65252	8.81829e-05	down	pseudo		ankyrin repeat domain 26 pseudogene	-25.49	154	-35.9	0.266862	hsa-miR-4700-5p	3.04121	7.32171e-12	up	-20.93	157	-29.6	0.632718	RIMS3	-5.42188	9.46353e-06	down	protein-coding	hsa:9783	regulating synaptic membrane exocytosis 3
LOC101928188	-1.30399	0.0367484	down	ncRNA	hsa:101928188	uncharacterized LOC101928188	-29.9	159	-31	0.38178	hsa-miR-4700-5p	3.04121	7.32171e-12	up	-28.57	171	-30.6	0.482532	COBLL1	-1.17123	0.0222863	down	protein-coding	hsa:22837	cordon-bleu WH2 repeat protein-like 1
DLEU2	-1.52594	0.00123313	down	ncRNA	hsa:8847	deleted in lymphocytic leukemia 2 (non-protein coding)	-24.45	154	-31.5	0.184962	hsa-miR-4700-5p	3.04121	7.32171e-12	up	-28.57	171	-30.6	0.482532	COBLL1	-1.17123	0.0222863	down	protein-coding	hsa:22837	cordon-bleu WH2 repeat protein-like 1
LOC107984345	-3.95614	5.6436e-05	down	ncRNA			-29.2	167	-34.2	0.190165	hsa-miR-4700-5p	3.04121	7.32171e-12	up	-28.57	171	-30.6	0.482532	COBLL1	-1.17123	0.0222863	down	protein-coding	hsa:22837	cordon-bleu WH2 repeat protein-like 1
LOC729737	-1.88369	0.0188725	down	ncRNA	hsa:729737	long intergenic non-protein coding RNA 1002	-23.9	157	-31	0.414049	hsa-miR-4700-5p	3.04121	7.32171e-12	up	-28.57	171	-30.6	0.482532	COBLL1	-1.17123	0.0222863	down	protein-coding	hsa:22837	cordon-bleu WH2 repeat protein-like 1
LOC107985356	-1.78833	0.0108818	down	lncRNA			-25.79	151	-30.4	0.498216	hsa-miR-4700-5p	3.04121	7.32171e-12	up	-28.57	171	-30.6	0.482532	COBLL1	-1.17123	0.0222863	down	protein-coding	hsa:22837	cordon-bleu WH2 repeat protein-like 1
LOC105375586	-4.00894	0.000277433	down	ncRNA		uncharacterized LOC105375586	-21.83	150	-31.3	0.268168	hsa-miR-4700-5p	3.04121	7.32171e-12	up	-28.57	171	-30.6	0.482532	COBLL1	-1.17123	0.0222863	down	protein-coding	hsa:22837	cordon-bleu WH2 repeat protein-like 1
SENCR	-3.95181	0.00295397	down	ncRNA	hsa:100507392	smooth muscle and endothelial cell enriched migration/differentiation-associated long non-coding RNA	-29.87	162	-31.8	0.065658	hsa-miR-4700-5p	3.04121	7.32171e-12	up	-28.57	171	-30.6	0.482532	COBLL1	-1.17123	0.0222863	down	protein-coding	hsa:22837	cordon-bleu WH2 repeat protein-like 1
LOC728158	-8.18199	6.60999e-07	down	ncRNA	hsa:728158	hCG2044975	-23.7	158	-30	0.400123	hsa-miR-4700-5p	3.04121	7.32171e-12	up	-28.57	171	-30.6	0.482532	COBLL1	-1.17123	0.0222863	down	protein-coding	hsa:22837	cordon-bleu WH2 repeat protein-like 1
LOC105372976	-1.5409	0.0109058	down	ncRNA		uncharacterized LOC105372976	-26.13	158	-30.9	0.525116	hsa-miR-4700-5p	3.04121	7.32171e-12	up	-28.57	171	-30.6	0.482532	COBLL1	-1.17123	0.0222863	down	protein-coding	hsa:22837	cordon-bleu WH2 repeat protein-like 1
LOC105371401	-1.74867	0.0213546	down	ncRNA		uncharacterized LOC105371401	-29.9	159	-33.2	0.121534	hsa-miR-4700-5p	3.04121	7.32171e-12	up	-28.57	171	-30.6	0.482532	COBLL1	-1.17123	0.0222863	down	protein-coding	hsa:22837	cordon-bleu WH2 repeat protein-like 1
CYP2G1P	-5.81899	0.00081858	down	pseudo	hsa:22952	cytochrome P450, family 2, subfamily G, polypeptide 1 pseudogene	-22.52	159	-26	0.840302	hsa-miR-4700-5p	3.04121	7.32171e-12	up	-28.57	171	-30.6	0.482532	COBLL1	-1.17123	0.0222863	down	protein-coding	hsa:22837	cordon-bleu WH2 repeat protein-like 1
LOC284454	-1.22745	0.038803	down	ncRNA	hsa:284454	uncharacterized LOC284454	-21.29	156	-30.3	0.179815	hsa-miR-4700-5p	3.04121	7.32171e-12	up	-28.57	171	-30.6	0.482532	COBLL1	-1.17123	0.0222863	down	protein-coding	hsa:22837	cordon-bleu WH2 repeat protein-like 1
LOC101928572	-6.48825	0.0163445	down	ncRNA	hsa:101928572	uncharacterized LOC101928572	-23.45	152	-31.1	0.118317	hsa-miR-4700-5p	3.04121	7.32171e-12	up	-28.57	171	-30.6	0.482532	COBLL1	-1.17123	0.0222863	down	protein-coding	hsa:22837	cordon-bleu WH2 repeat protein-like 1
LOC105378248	-6.47025	0.00810902	down	ncRNA		uncharacterized LOC105378248	-27.95	160	-32.1	0.189893	hsa-miR-4700-5p	3.04121	7.32171e-12	up	-28.57	171	-30.6	0.482532	COBLL1	-1.17123	0.0222863	down	protein-coding	hsa:22837	cordon-bleu WH2 repeat protein-like 1
MIAT	-1.76848	0.0297952	down	ncRNA	hsa:440823	myocardial infarction associated transcript (non-protein coding)	-21.72	155	-33.5	0.322106	hsa-miR-4700-5p	3.04121	7.32171e-12	up	-28.57	171	-30.6	0.482532	COBLL1	-1.17123	0.0222863	down	protein-coding	hsa:22837	cordon-bleu WH2 repeat protein-like 1
LOC105378586	-3.82477	0.0143508	down	ncRNA		uncharacterized LOC105378586	-29.03	162	-33.7	0.094276	hsa-miR-4700-5p	3.04121	7.32171e-12	up	-28.57	171	-30.6	0.482532	COBLL1	-1.17123	0.0222863	down	protein-coding	hsa:22837	cordon-bleu WH2 repeat protein-like 1
MYHAS	-5.09452	0.0244231	down	ncRNA	hsa:100128560	myosin heavy chain gene cluster antisense RNA	-26.49	155	-27.7	0.757917	hsa-miR-4700-5p	3.04121	7.32171e-12	up	-28.57	171	-30.6	0.482532	COBLL1	-1.17123	0.0222863	down	protein-coding	hsa:22837	cordon-bleu WH2 repeat protein-like 1
LOC105373411	-7.61271	4.11121e-05	down	ncRNA		uncharacterized LOC105373411	-21.65	152	-28.7	0.461365	hsa-miR-4700-5p	3.04121	7.32171e-12	up	-28.57	171	-30.6	0.482532	COBLL1	-1.17123	0.0222863	down	protein-coding	hsa:22837	cordon-bleu WH2 repeat protein-like 1
LOC105378608	-3.9947	0.00182728	down	ncRNA		uncharacterized LOC105378608	-22.98	150	-29.9	0.355583	hsa-miR-4700-5p	3.04121	7.32171e-12	up	-28.57	171	-30.6	0.482532	COBLL1	-1.17123	0.0222863	down	protein-coding	hsa:22837	cordon-bleu WH2 repeat protein-like 1
LOC105378936	-4.93648	6.99726e-11	down	ncRNA		uncharacterized LOC105378936	-23.7	161	-30	0.435502	hsa-miR-4700-5p	3.04121	7.32171e-12	up	-28.57	171	-30.6	0.482532	COBLL1	-1.17123	0.0222863	down	protein-coding	hsa:22837	cordon-bleu WH2 repeat protein-like 1
LOC643348	-7.65252	8.81829e-05	down	pseudo		ankyrin repeat domain 26 pseudogene	-25.49	154	-35.9	0.266862	hsa-miR-4700-5p	3.04121	7.32171e-12	up	-28.57	171	-30.6	0.482532	COBLL1	-1.17123	0.0222863	down	protein-coding	hsa:22837	cordon-bleu WH2 repeat protein-like 1
LOC101928188	-1.30399	0.0367484	down	ncRNA	hsa:101928188	uncharacterized LOC101928188	-29.9	159	-31	0.38178	hsa-miR-4700-5p	3.04121	7.32171e-12	up	-26.48	160	-32.9	0.098137	PITPNM2	-1.25109	0.0423635	down	protein-coding	hsa:57605	phosphatidylinositol transfer protein, membrane-associated 2
DLEU2	-1.52594	0.00123313	down	ncRNA	hsa:8847	deleted in lymphocytic leukemia 2 (non-protein coding)	-24.45	154	-31.5	0.184962	hsa-miR-4700-5p	3.04121	7.32171e-12	up	-26.48	160	-32.9	0.098137	PITPNM2	-1.25109	0.0423635	down	protein-coding	hsa:57605	phosphatidylinositol transfer protein, membrane-associated 2
LOC107984345	-3.95614	5.6436e-05	down	ncRNA			-29.2	167	-34.2	0.190165	hsa-miR-4700-5p	3.04121	7.32171e-12	up	-26.48	160	-32.9	0.098137	PITPNM2	-1.25109	0.0423635	down	protein-coding	hsa:57605	phosphatidylinositol transfer protein, membrane-associated 2
LOC729737	-1.88369	0.0188725	down	ncRNA	hsa:729737	long intergenic non-protein coding RNA 1002	-23.9	157	-31	0.414049	hsa-miR-4700-5p	3.04121	7.32171e-12	up	-26.48	160	-32.9	0.098137	PITPNM2	-1.25109	0.0423635	down	protein-coding	hsa:57605	phosphatidylinositol transfer protein, membrane-associated 2
LOC107985356	-1.78833	0.0108818	down	lncRNA			-25.79	151	-30.4	0.498216	hsa-miR-4700-5p	3.04121	7.32171e-12	up	-26.48	160	-32.9	0.098137	PITPNM2	-1.25109	0.0423635	down	protein-coding	hsa:57605	phosphatidylinositol transfer protein, membrane-associated 2
LOC105375586	-4.00894	0.000277433	down	ncRNA		uncharacterized LOC105375586	-21.83	150	-31.3	0.268168	hsa-miR-4700-5p	3.04121	7.32171e-12	up	-26.48	160	-32.9	0.098137	PITPNM2	-1.25109	0.0423635	down	protein-coding	hsa:57605	phosphatidylinositol transfer protein, membrane-associated 2
SENCR	-3.95181	0.00295397	down	ncRNA	hsa:100507392	smooth muscle and endothelial cell enriched migration/differentiation-associated long non-coding RNA	-29.87	162	-31.8	0.065658	hsa-miR-4700-5p	3.04121	7.32171e-12	up	-26.48	160	-32.9	0.098137	PITPNM2	-1.25109	0.0423635	down	protein-coding	hsa:57605	phosphatidylinositol transfer protein, membrane-associated 2
LOC728158	-8.18199	6.60999e-07	down	ncRNA	hsa:728158	hCG2044975	-23.7	158	-30	0.400123	hsa-miR-4700-5p	3.04121	7.32171e-12	up	-26.48	160	-32.9	0.098137	PITPNM2	-1.25109	0.0423635	down	protein-coding	hsa:57605	phosphatidylinositol transfer protein, membrane-associated 2
LOC105372976	-1.5409	0.0109058	down	ncRNA		uncharacterized LOC105372976	-26.13	158	-30.9	0.525116	hsa-miR-4700-5p	3.04121	7.32171e-12	up	-26.48	160	-32.9	0.098137	PITPNM2	-1.25109	0.0423635	down	protein-coding	hsa:57605	phosphatidylinositol transfer protein, membrane-associated 2
LOC105371401	-1.74867	0.0213546	down	ncRNA		uncharacterized LOC105371401	-29.9	159	-33.2	0.121534	hsa-miR-4700-5p	3.04121	7.32171e-12	up	-26.48	160	-32.9	0.098137	PITPNM2	-1.25109	0.0423635	down	protein-coding	hsa:57605	phosphatidylinositol transfer protein, membrane-associated 2
CYP2G1P	-5.81899	0.00081858	down	pseudo	hsa:22952	cytochrome P450, family 2, subfamily G, polypeptide 1 pseudogene	-22.52	159	-26	0.840302	hsa-miR-4700-5p	3.04121	7.32171e-12	up	-26.48	160	-32.9	0.098137	PITPNM2	-1.25109	0.0423635	down	protein-coding	hsa:57605	phosphatidylinositol transfer protein, membrane-associated 2
LOC284454	-1.22745	0.038803	down	ncRNA	hsa:284454	uncharacterized LOC284454	-21.29	156	-30.3	0.179815	hsa-miR-4700-5p	3.04121	7.32171e-12	up	-26.48	160	-32.9	0.098137	PITPNM2	-1.25109	0.0423635	down	protein-coding	hsa:57605	phosphatidylinositol transfer protein, membrane-associated 2
LOC101928572	-6.48825	0.0163445	down	ncRNA	hsa:101928572	uncharacterized LOC101928572	-23.45	152	-31.1	0.118317	hsa-miR-4700-5p	3.04121	7.32171e-12	up	-26.48	160	-32.9	0.098137	PITPNM2	-1.25109	0.0423635	down	protein-coding	hsa:57605	phosphatidylinositol transfer protein, membrane-associated 2
LOC105378248	-6.47025	0.00810902	down	ncRNA		uncharacterized LOC105378248	-27.95	160	-32.1	0.189893	hsa-miR-4700-5p	3.04121	7.32171e-12	up	-26.48	160	-32.9	0.098137	PITPNM2	-1.25109	0.0423635	down	protein-coding	hsa:57605	phosphatidylinositol transfer protein, membrane-associated 2
MIAT	-1.76848	0.0297952	down	ncRNA	hsa:440823	myocardial infarction associated transcript (non-protein coding)	-21.72	155	-33.5	0.322106	hsa-miR-4700-5p	3.04121	7.32171e-12	up	-26.48	160	-32.9	0.098137	PITPNM2	-1.25109	0.0423635	down	protein-coding	hsa:57605	phosphatidylinositol transfer protein, membrane-associated 2
LOC105378586	-3.82477	0.0143508	down	ncRNA		uncharacterized LOC105378586	-29.03	162	-33.7	0.094276	hsa-miR-4700-5p	3.04121	7.32171e-12	up	-26.48	160	-32.9	0.098137	PITPNM2	-1.25109	0.0423635	down	protein-coding	hsa:57605	phosphatidylinositol transfer protein, membrane-associated 2
MYHAS	-5.09452	0.0244231	down	ncRNA	hsa:100128560	myosin heavy chain gene cluster antisense RNA	-26.49	155	-27.7	0.757917	hsa-miR-4700-5p	3.04121	7.32171e-12	up	-26.48	160	-32.9	0.098137	PITPNM2	-1.25109	0.0423635	down	protein-coding	hsa:57605	phosphatidylinositol transfer protein, membrane-associated 2
LOC105373411	-7.61271	4.11121e-05	down	ncRNA		uncharacterized LOC105373411	-21.65	152	-28.7	0.461365	hsa-miR-4700-5p	3.04121	7.32171e-12	up	-26.48	160	-32.9	0.098137	PITPNM2	-1.25109	0.0423635	down	protein-coding	hsa:57605	phosphatidylinositol transfer protein, membrane-associated 2
LOC105378608	-3.9947	0.00182728	down	ncRNA		uncharacterized LOC105378608	-22.98	150	-29.9	0.355583	hsa-miR-4700-5p	3.04121	7.32171e-12	up	-26.48	160	-32.9	0.098137	PITPNM2	-1.25109	0.0423635	down	protein-coding	hsa:57605	phosphatidylinositol transfer protein, membrane-associated 2
LOC105378936	-4.93648	6.99726e-11	down	ncRNA		uncharacterized LOC105378936	-23.7	161	-30	0.435502	hsa-miR-4700-5p	3.04121	7.32171e-12	up	-26.48	160	-32.9	0.098137	PITPNM2	-1.25109	0.0423635	down	protein-coding	hsa:57605	phosphatidylinositol transfer protein, membrane-associated 2
LOC643348	-7.65252	8.81829e-05	down	pseudo		ankyrin repeat domain 26 pseudogene	-25.49	154	-35.9	0.266862	hsa-miR-4700-5p	3.04121	7.32171e-12	up	-26.48	160	-32.9	0.098137	PITPNM2	-1.25109	0.0423635	down	protein-coding	hsa:57605	phosphatidylinositol transfer protein, membrane-associated 2
LOC101928188	-1.30399	0.0367484	down	ncRNA	hsa:101928188	uncharacterized LOC101928188	-29.9	159	-31	0.38178	hsa-miR-4700-5p	3.04121	7.32171e-12	up	-23.52	160	-28.4	0.234503	MXRA5	-1.78867	0.00439262	down	protein-coding	hsa:25878	matrix-remodelling associated 5
DLEU2	-1.52594	0.00123313	down	ncRNA	hsa:8847	deleted in lymphocytic leukemia 2 (non-protein coding)	-24.45	154	-31.5	0.184962	hsa-miR-4700-5p	3.04121	7.32171e-12	up	-23.52	160	-28.4	0.234503	MXRA5	-1.78867	0.00439262	down	protein-coding	hsa:25878	matrix-remodelling associated 5
LOC107984345	-3.95614	5.6436e-05	down	ncRNA			-29.2	167	-34.2	0.190165	hsa-miR-4700-5p	3.04121	7.32171e-12	up	-23.52	160	-28.4	0.234503	MXRA5	-1.78867	0.00439262	down	protein-coding	hsa:25878	matrix-remodelling associated 5
LOC729737	-1.88369	0.0188725	down	ncRNA	hsa:729737	long intergenic non-protein coding RNA 1002	-23.9	157	-31	0.414049	hsa-miR-4700-5p	3.04121	7.32171e-12	up	-23.52	160	-28.4	0.234503	MXRA5	-1.78867	0.00439262	down	protein-coding	hsa:25878	matrix-remodelling associated 5
LOC107985356	-1.78833	0.0108818	down	lncRNA			-25.79	151	-30.4	0.498216	hsa-miR-4700-5p	3.04121	7.32171e-12	up	-23.52	160	-28.4	0.234503	MXRA5	-1.78867	0.00439262	down	protein-coding	hsa:25878	matrix-remodelling associated 5
LOC105375586	-4.00894	0.000277433	down	ncRNA		uncharacterized LOC105375586	-21.83	150	-31.3	0.268168	hsa-miR-4700-5p	3.04121	7.32171e-12	up	-23.52	160	-28.4	0.234503	MXRA5	-1.78867	0.00439262	down	protein-coding	hsa:25878	matrix-remodelling associated 5
SENCR	-3.95181	0.00295397	down	ncRNA	hsa:100507392	smooth muscle and endothelial cell enriched migration/differentiation-associated long non-coding RNA	-29.87	162	-31.8	0.065658	hsa-miR-4700-5p	3.04121	7.32171e-12	up	-23.52	160	-28.4	0.234503	MXRA5	-1.78867	0.00439262	down	protein-coding	hsa:25878	matrix-remodelling associated 5
LOC728158	-8.18199	6.60999e-07	down	ncRNA	hsa:728158	hCG2044975	-23.7	158	-30	0.400123	hsa-miR-4700-5p	3.04121	7.32171e-12	up	-23.52	160	-28.4	0.234503	MXRA5	-1.78867	0.00439262	down	protein-coding	hsa:25878	matrix-remodelling associated 5
LOC105372976	-1.5409	0.0109058	down	ncRNA		uncharacterized LOC105372976	-26.13	158	-30.9	0.525116	hsa-miR-4700-5p	3.04121	7.32171e-12	up	-23.52	160	-28.4	0.234503	MXRA5	-1.78867	0.00439262	down	protein-coding	hsa:25878	matrix-remodelling associated 5
LOC105371401	-1.74867	0.0213546	down	ncRNA		uncharacterized LOC105371401	-29.9	159	-33.2	0.121534	hsa-miR-4700-5p	3.04121	7.32171e-12	up	-23.52	160	-28.4	0.234503	MXRA5	-1.78867	0.00439262	down	protein-coding	hsa:25878	matrix-remodelling associated 5
CYP2G1P	-5.81899	0.00081858	down	pseudo	hsa:22952	cytochrome P450, family 2, subfamily G, polypeptide 1 pseudogene	-22.52	159	-26	0.840302	hsa-miR-4700-5p	3.04121	7.32171e-12	up	-23.52	160	-28.4	0.234503	MXRA5	-1.78867	0.00439262	down	protein-coding	hsa:25878	matrix-remodelling associated 5
LOC284454	-1.22745	0.038803	down	ncRNA	hsa:284454	uncharacterized LOC284454	-21.29	156	-30.3	0.179815	hsa-miR-4700-5p	3.04121	7.32171e-12	up	-23.52	160	-28.4	0.234503	MXRA5	-1.78867	0.00439262	down	protein-coding	hsa:25878	matrix-remodelling associated 5
LOC101928572	-6.48825	0.0163445	down	ncRNA	hsa:101928572	uncharacterized LOC101928572	-23.45	152	-31.1	0.118317	hsa-miR-4700-5p	3.04121	7.32171e-12	up	-23.52	160	-28.4	0.234503	MXRA5	-1.78867	0.00439262	down	protein-coding	hsa:25878	matrix-remodelling associated 5
LOC105378248	-6.47025	0.00810902	down	ncRNA		uncharacterized LOC105378248	-27.95	160	-32.1	0.189893	hsa-miR-4700-5p	3.04121	7.32171e-12	up	-23.52	160	-28.4	0.234503	MXRA5	-1.78867	0.00439262	down	protein-coding	hsa:25878	matrix-remodelling associated 5
MIAT	-1.76848	0.0297952	down	ncRNA	hsa:440823	myocardial infarction associated transcript (non-protein coding)	-21.72	155	-33.5	0.322106	hsa-miR-4700-5p	3.04121	7.32171e-12	up	-23.52	160	-28.4	0.234503	MXRA5	-1.78867	0.00439262	down	protein-coding	hsa:25878	matrix-remodelling associated 5
LOC105378586	-3.82477	0.0143508	down	ncRNA		uncharacterized LOC105378586	-29.03	162	-33.7	0.094276	hsa-miR-4700-5p	3.04121	7.32171e-12	up	-23.52	160	-28.4	0.234503	MXRA5	-1.78867	0.00439262	down	protein-coding	hsa:25878	matrix-remodelling associated 5
MYHAS	-5.09452	0.0244231	down	ncRNA	hsa:100128560	myosin heavy chain gene cluster antisense RNA	-26.49	155	-27.7	0.757917	hsa-miR-4700-5p	3.04121	7.32171e-12	up	-23.52	160	-28.4	0.234503	MXRA5	-1.78867	0.00439262	down	protein-coding	hsa:25878	matrix-remodelling associated 5
LOC105373411	-7.61271	4.11121e-05	down	ncRNA		uncharacterized LOC105373411	-21.65	152	-28.7	0.461365	hsa-miR-4700-5p	3.04121	7.32171e-12	up	-23.52	160	-28.4	0.234503	MXRA5	-1.78867	0.00439262	down	protein-coding	hsa:25878	matrix-remodelling associated 5
LOC105378608	-3.9947	0.00182728	down	ncRNA		uncharacterized LOC105378608	-22.98	150	-29.9	0.355583	hsa-miR-4700-5p	3.04121	7.32171e-12	up	-23.52	160	-28.4	0.234503	MXRA5	-1.78867	0.00439262	down	protein-coding	hsa:25878	matrix-remodelling associated 5
LOC105378936	-4.93648	6.99726e-11	down	ncRNA		uncharacterized LOC105378936	-23.7	161	-30	0.435502	hsa-miR-4700-5p	3.04121	7.32171e-12	up	-23.52	160	-28.4	0.234503	MXRA5	-1.78867	0.00439262	down	protein-coding	hsa:25878	matrix-remodelling associated 5
LOC643348	-7.65252	8.81829e-05	down	pseudo		ankyrin repeat domain 26 pseudogene	-25.49	154	-35.9	0.266862	hsa-miR-4700-5p	3.04121	7.32171e-12	up	-23.52	160	-28.4	0.234503	MXRA5	-1.78867	0.00439262	down	protein-coding	hsa:25878	matrix-remodelling associated 5
LOC101928188	-1.30399	0.0367484	down	ncRNA	hsa:101928188	uncharacterized LOC101928188	-29.9	159	-31	0.38178	hsa-miR-4700-5p	3.04121	7.32171e-12	up	-22.3	152	-29.6	0.08347	PNMA6A	-5.38666	0.00810902	down	protein-coding	hsa:84968	paraneoplastic Ma antigen family member 6A
DLEU2	-1.52594	0.00123313	down	ncRNA	hsa:8847	deleted in lymphocytic leukemia 2 (non-protein coding)	-24.45	154	-31.5	0.184962	hsa-miR-4700-5p	3.04121	7.32171e-12	up	-22.3	152	-29.6	0.08347	PNMA6A	-5.38666	0.00810902	down	protein-coding	hsa:84968	paraneoplastic Ma antigen family member 6A
LOC107984345	-3.95614	5.6436e-05	down	ncRNA			-29.2	167	-34.2	0.190165	hsa-miR-4700-5p	3.04121	7.32171e-12	up	-22.3	152	-29.6	0.08347	PNMA6A	-5.38666	0.00810902	down	protein-coding	hsa:84968	paraneoplastic Ma antigen family member 6A
LOC729737	-1.88369	0.0188725	down	ncRNA	hsa:729737	long intergenic non-protein coding RNA 1002	-23.9	157	-31	0.414049	hsa-miR-4700-5p	3.04121	7.32171e-12	up	-22.3	152	-29.6	0.08347	PNMA6A	-5.38666	0.00810902	down	protein-coding	hsa:84968	paraneoplastic Ma antigen family member 6A
LOC107985356	-1.78833	0.0108818	down	lncRNA			-25.79	151	-30.4	0.498216	hsa-miR-4700-5p	3.04121	7.32171e-12	up	-22.3	152	-29.6	0.08347	PNMA6A	-5.38666	0.00810902	down	protein-coding	hsa:84968	paraneoplastic Ma antigen family member 6A
LOC105375586	-4.00894	0.000277433	down	ncRNA		uncharacterized LOC105375586	-21.83	150	-31.3	0.268168	hsa-miR-4700-5p	3.04121	7.32171e-12	up	-22.3	152	-29.6	0.08347	PNMA6A	-5.38666	0.00810902	down	protein-coding	hsa:84968	paraneoplastic Ma antigen family member 6A
SENCR	-3.95181	0.00295397	down	ncRNA	hsa:100507392	smooth muscle and endothelial cell enriched migration/differentiation-associated long non-coding RNA	-29.87	162	-31.8	0.065658	hsa-miR-4700-5p	3.04121	7.32171e-12	up	-22.3	152	-29.6	0.08347	PNMA6A	-5.38666	0.00810902	down	protein-coding	hsa:84968	paraneoplastic Ma antigen family member 6A
LOC728158	-8.18199	6.60999e-07	down	ncRNA	hsa:728158	hCG2044975	-23.7	158	-30	0.400123	hsa-miR-4700-5p	3.04121	7.32171e-12	up	-22.3	152	-29.6	0.08347	PNMA6A	-5.38666	0.00810902	down	protein-coding	hsa:84968	paraneoplastic Ma antigen family member 6A
LOC105372976	-1.5409	0.0109058	down	ncRNA		uncharacterized LOC105372976	-26.13	158	-30.9	0.525116	hsa-miR-4700-5p	3.04121	7.32171e-12	up	-22.3	152	-29.6	0.08347	PNMA6A	-5.38666	0.00810902	down	protein-coding	hsa:84968	paraneoplastic Ma antigen family member 6A
LOC105371401	-1.74867	0.0213546	down	ncRNA		uncharacterized LOC105371401	-29.9	159	-33.2	0.121534	hsa-miR-4700-5p	3.04121	7.32171e-12	up	-22.3	152	-29.6	0.08347	PNMA6A	-5.38666	0.00810902	down	protein-coding	hsa:84968	paraneoplastic Ma antigen family member 6A
CYP2G1P	-5.81899	0.00081858	down	pseudo	hsa:22952	cytochrome P450, family 2, subfamily G, polypeptide 1 pseudogene	-22.52	159	-26	0.840302	hsa-miR-4700-5p	3.04121	7.32171e-12	up	-22.3	152	-29.6	0.08347	PNMA6A	-5.38666	0.00810902	down	protein-coding	hsa:84968	paraneoplastic Ma antigen family member 6A
LOC284454	-1.22745	0.038803	down	ncRNA	hsa:284454	uncharacterized LOC284454	-21.29	156	-30.3	0.179815	hsa-miR-4700-5p	3.04121	7.32171e-12	up	-22.3	152	-29.6	0.08347	PNMA6A	-5.38666	0.00810902	down	protein-coding	hsa:84968	paraneoplastic Ma antigen family member 6A
LOC101928572	-6.48825	0.0163445	down	ncRNA	hsa:101928572	uncharacterized LOC101928572	-23.45	152	-31.1	0.118317	hsa-miR-4700-5p	3.04121	7.32171e-12	up	-22.3	152	-29.6	0.08347	PNMA6A	-5.38666	0.00810902	down	protein-coding	hsa:84968	paraneoplastic Ma antigen family member 6A
LOC105378248	-6.47025	0.00810902	down	ncRNA		uncharacterized LOC105378248	-27.95	160	-32.1	0.189893	hsa-miR-4700-5p	3.04121	7.32171e-12	up	-22.3	152	-29.6	0.08347	PNMA6A	-5.38666	0.00810902	down	protein-coding	hsa:84968	paraneoplastic Ma antigen family member 6A
MIAT	-1.76848	0.0297952	down	ncRNA	hsa:440823	myocardial infarction associated transcript (non-protein coding)	-21.72	155	-33.5	0.322106	hsa-miR-4700-5p	3.04121	7.32171e-12	up	-22.3	152	-29.6	0.08347	PNMA6A	-5.38666	0.00810902	down	protein-coding	hsa:84968	paraneoplastic Ma antigen family member 6A
LOC105378586	-3.82477	0.0143508	down	ncRNA		uncharacterized LOC105378586	-29.03	162	-33.7	0.094276	hsa-miR-4700-5p	3.04121	7.32171e-12	up	-22.3	152	-29.6	0.08347	PNMA6A	-5.38666	0.00810902	down	protein-coding	hsa:84968	paraneoplastic Ma antigen family member 6A
MYHAS	-5.09452	0.0244231	down	ncRNA	hsa:100128560	myosin heavy chain gene cluster antisense RNA	-26.49	155	-27.7	0.757917	hsa-miR-4700-5p	3.04121	7.32171e-12	up	-22.3	152	-29.6	0.08347	PNMA6A	-5.38666	0.00810902	down	protein-coding	hsa:84968	paraneoplastic Ma antigen family member 6A
LOC105373411	-7.61271	4.11121e-05	down	ncRNA		uncharacterized LOC105373411	-21.65	152	-28.7	0.461365	hsa-miR-4700-5p	3.04121	7.32171e-12	up	-22.3	152	-29.6	0.08347	PNMA6A	-5.38666	0.00810902	down	protein-coding	hsa:84968	paraneoplastic Ma antigen family member 6A
LOC105378608	-3.9947	0.00182728	down	ncRNA		uncharacterized LOC105378608	-22.98	150	-29.9	0.355583	hsa-miR-4700-5p	3.04121	7.32171e-12	up	-22.3	152	-29.6	0.08347	PNMA6A	-5.38666	0.00810902	down	protein-coding	hsa:84968	paraneoplastic Ma antigen family member 6A
LOC105378936	-4.93648	6.99726e-11	down	ncRNA		uncharacterized LOC105378936	-23.7	161	-30	0.435502	hsa-miR-4700-5p	3.04121	7.32171e-12	up	-22.3	152	-29.6	0.08347	PNMA6A	-5.38666	0.00810902	down	protein-coding	hsa:84968	paraneoplastic Ma antigen family member 6A
LOC643348	-7.65252	8.81829e-05	down	pseudo		ankyrin repeat domain 26 pseudogene	-25.49	154	-35.9	0.266862	hsa-miR-4700-5p	3.04121	7.32171e-12	up	-22.3	152	-29.6	0.08347	PNMA6A	-5.38666	0.00810902	down	protein-coding	hsa:84968	paraneoplastic Ma antigen family member 6A
LOC101928188	-1.30399	0.0367484	down	ncRNA	hsa:101928188	uncharacterized LOC101928188	-29.9	159	-31	0.38178	hsa-miR-4700-5p	3.04121	7.32171e-12	up	-24.17	153	-29.8	0.397596	SYT7	-3.93999	4.00677e-11	down	protein-coding	hsa:9066	synaptotagmin VII
DLEU2	-1.52594	0.00123313	down	ncRNA	hsa:8847	deleted in lymphocytic leukemia 2 (non-protein coding)	-24.45	154	-31.5	0.184962	hsa-miR-4700-5p	3.04121	7.32171e-12	up	-24.17	153	-29.8	0.397596	SYT7	-3.93999	4.00677e-11	down	protein-coding	hsa:9066	synaptotagmin VII
LOC107984345	-3.95614	5.6436e-05	down	ncRNA			-29.2	167	-34.2	0.190165	hsa-miR-4700-5p	3.04121	7.32171e-12	up	-24.17	153	-29.8	0.397596	SYT7	-3.93999	4.00677e-11	down	protein-coding	hsa:9066	synaptotagmin VII
LOC729737	-1.88369	0.0188725	down	ncRNA	hsa:729737	long intergenic non-protein coding RNA 1002	-23.9	157	-31	0.414049	hsa-miR-4700-5p	3.04121	7.32171e-12	up	-24.17	153	-29.8	0.397596	SYT7	-3.93999	4.00677e-11	down	protein-coding	hsa:9066	synaptotagmin VII
LOC107985356	-1.78833	0.0108818	down	lncRNA			-25.79	151	-30.4	0.498216	hsa-miR-4700-5p	3.04121	7.32171e-12	up	-24.17	153	-29.8	0.397596	SYT7	-3.93999	4.00677e-11	down	protein-coding	hsa:9066	synaptotagmin VII
LOC105375586	-4.00894	0.000277433	down	ncRNA		uncharacterized LOC105375586	-21.83	150	-31.3	0.268168	hsa-miR-4700-5p	3.04121	7.32171e-12	up	-24.17	153	-29.8	0.397596	SYT7	-3.93999	4.00677e-11	down	protein-coding	hsa:9066	synaptotagmin VII
SENCR	-3.95181	0.00295397	down	ncRNA	hsa:100507392	smooth muscle and endothelial cell enriched migration/differentiation-associated long non-coding RNA	-29.87	162	-31.8	0.065658	hsa-miR-4700-5p	3.04121	7.32171e-12	up	-24.17	153	-29.8	0.397596	SYT7	-3.93999	4.00677e-11	down	protein-coding	hsa:9066	synaptotagmin VII
LOC728158	-8.18199	6.60999e-07	down	ncRNA	hsa:728158	hCG2044975	-23.7	158	-30	0.400123	hsa-miR-4700-5p	3.04121	7.32171e-12	up	-24.17	153	-29.8	0.397596	SYT7	-3.93999	4.00677e-11	down	protein-coding	hsa:9066	synaptotagmin VII
LOC105372976	-1.5409	0.0109058	down	ncRNA		uncharacterized LOC105372976	-26.13	158	-30.9	0.525116	hsa-miR-4700-5p	3.04121	7.32171e-12	up	-24.17	153	-29.8	0.397596	SYT7	-3.93999	4.00677e-11	down	protein-coding	hsa:9066	synaptotagmin VII
LOC105371401	-1.74867	0.0213546	down	ncRNA		uncharacterized LOC105371401	-29.9	159	-33.2	0.121534	hsa-miR-4700-5p	3.04121	7.32171e-12	up	-24.17	153	-29.8	0.397596	SYT7	-3.93999	4.00677e-11	down	protein-coding	hsa:9066	synaptotagmin VII
CYP2G1P	-5.81899	0.00081858	down	pseudo	hsa:22952	cytochrome P450, family 2, subfamily G, polypeptide 1 pseudogene	-22.52	159	-26	0.840302	hsa-miR-4700-5p	3.04121	7.32171e-12	up	-24.17	153	-29.8	0.397596	SYT7	-3.93999	4.00677e-11	down	protein-coding	hsa:9066	synaptotagmin VII
LOC284454	-1.22745	0.038803	down	ncRNA	hsa:284454	uncharacterized LOC284454	-21.29	156	-30.3	0.179815	hsa-miR-4700-5p	3.04121	7.32171e-12	up	-24.17	153	-29.8	0.397596	SYT7	-3.93999	4.00677e-11	down	protein-coding	hsa:9066	synaptotagmin VII
LOC101928572	-6.48825	0.0163445	down	ncRNA	hsa:101928572	uncharacterized LOC101928572	-23.45	152	-31.1	0.118317	hsa-miR-4700-5p	3.04121	7.32171e-12	up	-24.17	153	-29.8	0.397596	SYT7	-3.93999	4.00677e-11	down	protein-coding	hsa:9066	synaptotagmin VII
LOC105378248	-6.47025	0.00810902	down	ncRNA		uncharacterized LOC105378248	-27.95	160	-32.1	0.189893	hsa-miR-4700-5p	3.04121	7.32171e-12	up	-24.17	153	-29.8	0.397596	SYT7	-3.93999	4.00677e-11	down	protein-coding	hsa:9066	synaptotagmin VII
MIAT	-1.76848	0.0297952	down	ncRNA	hsa:440823	myocardial infarction associated transcript (non-protein coding)	-21.72	155	-33.5	0.322106	hsa-miR-4700-5p	3.04121	7.32171e-12	up	-24.17	153	-29.8	0.397596	SYT7	-3.93999	4.00677e-11	down	protein-coding	hsa:9066	synaptotagmin VII
LOC105378586	-3.82477	0.0143508	down	ncRNA		uncharacterized LOC105378586	-29.03	162	-33.7	0.094276	hsa-miR-4700-5p	3.04121	7.32171e-12	up	-24.17	153	-29.8	0.397596	SYT7	-3.93999	4.00677e-11	down	protein-coding	hsa:9066	synaptotagmin VII
MYHAS	-5.09452	0.0244231	down	ncRNA	hsa:100128560	myosin heavy chain gene cluster antisense RNA	-26.49	155	-27.7	0.757917	hsa-miR-4700-5p	3.04121	7.32171e-12	up	-24.17	153	-29.8	0.397596	SYT7	-3.93999	4.00677e-11	down	protein-coding	hsa:9066	synaptotagmin VII
LOC105373411	-7.61271	4.11121e-05	down	ncRNA		uncharacterized LOC105373411	-21.65	152	-28.7	0.461365	hsa-miR-4700-5p	3.04121	7.32171e-12	up	-24.17	153	-29.8	0.397596	SYT7	-3.93999	4.00677e-11	down	protein-coding	hsa:9066	synaptotagmin VII
LOC105378608	-3.9947	0.00182728	down	ncRNA		uncharacterized LOC105378608	-22.98	150	-29.9	0.355583	hsa-miR-4700-5p	3.04121	7.32171e-12	up	-24.17	153	-29.8	0.397596	SYT7	-3.93999	4.00677e-11	down	protein-coding	hsa:9066	synaptotagmin VII
LOC105378936	-4.93648	6.99726e-11	down	ncRNA		uncharacterized LOC105378936	-23.7	161	-30	0.435502	hsa-miR-4700-5p	3.04121	7.32171e-12	up	-24.17	153	-29.8	0.397596	SYT7	-3.93999	4.00677e-11	down	protein-coding	hsa:9066	synaptotagmin VII
LOC643348	-7.65252	8.81829e-05	down	pseudo		ankyrin repeat domain 26 pseudogene	-25.49	154	-35.9	0.266862	hsa-miR-4700-5p	3.04121	7.32171e-12	up	-24.17	153	-29.8	0.397596	SYT7	-3.93999	4.00677e-11	down	protein-coding	hsa:9066	synaptotagmin VII
LOC101928188	-1.30399	0.0367484	down	ncRNA	hsa:101928188	uncharacterized LOC101928188	-29.9	159	-31	0.38178	hsa-miR-4700-5p	3.04121	7.32171e-12	up	-23.52	164	-33.2	0.128408	STX1B	-1.6991	0.0415822	down	protein-coding	hsa:112755	syntaxin 1B
DLEU2	-1.52594	0.00123313	down	ncRNA	hsa:8847	deleted in lymphocytic leukemia 2 (non-protein coding)	-24.45	154	-31.5	0.184962	hsa-miR-4700-5p	3.04121	7.32171e-12	up	-23.52	164	-33.2	0.128408	STX1B	-1.6991	0.0415822	down	protein-coding	hsa:112755	syntaxin 1B
LOC107984345	-3.95614	5.6436e-05	down	ncRNA			-29.2	167	-34.2	0.190165	hsa-miR-4700-5p	3.04121	7.32171e-12	up	-23.52	164	-33.2	0.128408	STX1B	-1.6991	0.0415822	down	protein-coding	hsa:112755	syntaxin 1B
LOC729737	-1.88369	0.0188725	down	ncRNA	hsa:729737	long intergenic non-protein coding RNA 1002	-23.9	157	-31	0.414049	hsa-miR-4700-5p	3.04121	7.32171e-12	up	-23.52	164	-33.2	0.128408	STX1B	-1.6991	0.0415822	down	protein-coding	hsa:112755	syntaxin 1B
LOC107985356	-1.78833	0.0108818	down	lncRNA			-25.79	151	-30.4	0.498216	hsa-miR-4700-5p	3.04121	7.32171e-12	up	-23.52	164	-33.2	0.128408	STX1B	-1.6991	0.0415822	down	protein-coding	hsa:112755	syntaxin 1B
LOC105375586	-4.00894	0.000277433	down	ncRNA		uncharacterized LOC105375586	-21.83	150	-31.3	0.268168	hsa-miR-4700-5p	3.04121	7.32171e-12	up	-23.52	164	-33.2	0.128408	STX1B	-1.6991	0.0415822	down	protein-coding	hsa:112755	syntaxin 1B
SENCR	-3.95181	0.00295397	down	ncRNA	hsa:100507392	smooth muscle and endothelial cell enriched migration/differentiation-associated long non-coding RNA	-29.87	162	-31.8	0.065658	hsa-miR-4700-5p	3.04121	7.32171e-12	up	-23.52	164	-33.2	0.128408	STX1B	-1.6991	0.0415822	down	protein-coding	hsa:112755	syntaxin 1B
LOC728158	-8.18199	6.60999e-07	down	ncRNA	hsa:728158	hCG2044975	-23.7	158	-30	0.400123	hsa-miR-4700-5p	3.04121	7.32171e-12	up	-23.52	164	-33.2	0.128408	STX1B	-1.6991	0.0415822	down	protein-coding	hsa:112755	syntaxin 1B
LOC105372976	-1.5409	0.0109058	down	ncRNA		uncharacterized LOC105372976	-26.13	158	-30.9	0.525116	hsa-miR-4700-5p	3.04121	7.32171e-12	up	-23.52	164	-33.2	0.128408	STX1B	-1.6991	0.0415822	down	protein-coding	hsa:112755	syntaxin 1B
LOC105371401	-1.74867	0.0213546	down	ncRNA		uncharacterized LOC105371401	-29.9	159	-33.2	0.121534	hsa-miR-4700-5p	3.04121	7.32171e-12	up	-23.52	164	-33.2	0.128408	STX1B	-1.6991	0.0415822	down	protein-coding	hsa:112755	syntaxin 1B
CYP2G1P	-5.81899	0.00081858	down	pseudo	hsa:22952	cytochrome P450, family 2, subfamily G, polypeptide 1 pseudogene	-22.52	159	-26	0.840302	hsa-miR-4700-5p	3.04121	7.32171e-12	up	-23.52	164	-33.2	0.128408	STX1B	-1.6991	0.0415822	down	protein-coding	hsa:112755	syntaxin 1B
LOC284454	-1.22745	0.038803	down	ncRNA	hsa:284454	uncharacterized LOC284454	-21.29	156	-30.3	0.179815	hsa-miR-4700-5p	3.04121	7.32171e-12	up	-23.52	164	-33.2	0.128408	STX1B	-1.6991	0.0415822	down	protein-coding	hsa:112755	syntaxin 1B
LOC101928572	-6.48825	0.0163445	down	ncRNA	hsa:101928572	uncharacterized LOC101928572	-23.45	152	-31.1	0.118317	hsa-miR-4700-5p	3.04121	7.32171e-12	up	-23.52	164	-33.2	0.128408	STX1B	-1.6991	0.0415822	down	protein-coding	hsa:112755	syntaxin 1B
LOC105378248	-6.47025	0.00810902	down	ncRNA		uncharacterized LOC105378248	-27.95	160	-32.1	0.189893	hsa-miR-4700-5p	3.04121	7.32171e-12	up	-23.52	164	-33.2	0.128408	STX1B	-1.6991	0.0415822	down	protein-coding	hsa:112755	syntaxin 1B
MIAT	-1.76848	0.0297952	down	ncRNA	hsa:440823	myocardial infarction associated transcript (non-protein coding)	-21.72	155	-33.5	0.322106	hsa-miR-4700-5p	3.04121	7.32171e-12	up	-23.52	164	-33.2	0.128408	STX1B	-1.6991	0.0415822	down	protein-coding	hsa:112755	syntaxin 1B
LOC105378586	-3.82477	0.0143508	down	ncRNA		uncharacterized LOC105378586	-29.03	162	-33.7	0.094276	hsa-miR-4700-5p	3.04121	7.32171e-12	up	-23.52	164	-33.2	0.128408	STX1B	-1.6991	0.0415822	down	protein-coding	hsa:112755	syntaxin 1B
MYHAS	-5.09452	0.0244231	down	ncRNA	hsa:100128560	myosin heavy chain gene cluster antisense RNA	-26.49	155	-27.7	0.757917	hsa-miR-4700-5p	3.04121	7.32171e-12	up	-23.52	164	-33.2	0.128408	STX1B	-1.6991	0.0415822	down	protein-coding	hsa:112755	syntaxin 1B
LOC105373411	-7.61271	4.11121e-05	down	ncRNA		uncharacterized LOC105373411	-21.65	152	-28.7	0.461365	hsa-miR-4700-5p	3.04121	7.32171e-12	up	-23.52	164	-33.2	0.128408	STX1B	-1.6991	0.0415822	down	protein-coding	hsa:112755	syntaxin 1B
LOC105378608	-3.9947	0.00182728	down	ncRNA		uncharacterized LOC105378608	-22.98	150	-29.9	0.355583	hsa-miR-4700-5p	3.04121	7.32171e-12	up	-23.52	164	-33.2	0.128408	STX1B	-1.6991	0.0415822	down	protein-coding	hsa:112755	syntaxin 1B
LOC105378936	-4.93648	6.99726e-11	down	ncRNA		uncharacterized LOC105378936	-23.7	161	-30	0.435502	hsa-miR-4700-5p	3.04121	7.32171e-12	up	-23.52	164	-33.2	0.128408	STX1B	-1.6991	0.0415822	down	protein-coding	hsa:112755	syntaxin 1B
LOC643348	-7.65252	8.81829e-05	down	pseudo		ankyrin repeat domain 26 pseudogene	-25.49	154	-35.9	0.266862	hsa-miR-4700-5p	3.04121	7.32171e-12	up	-23.52	164	-33.2	0.128408	STX1B	-1.6991	0.0415822	down	protein-coding	hsa:112755	syntaxin 1B
LOC101928188	-1.30399	0.0367484	down	ncRNA	hsa:101928188	uncharacterized LOC101928188	-29.9	159	-31	0.38178	hsa-miR-4700-5p	3.04121	7.32171e-12	up	-32.99	162	-33.6	0.028947	PCSK9	-2.16789	0.0118627	down	protein-coding	hsa:255738	proprotein convertase subtilisin/kexin type 9
DLEU2	-1.52594	0.00123313	down	ncRNA	hsa:8847	deleted in lymphocytic leukemia 2 (non-protein coding)	-24.45	154	-31.5	0.184962	hsa-miR-4700-5p	3.04121	7.32171e-12	up	-32.99	162	-33.6	0.028947	PCSK9	-2.16789	0.0118627	down	protein-coding	hsa:255738	proprotein convertase subtilisin/kexin type 9
LOC107984345	-3.95614	5.6436e-05	down	ncRNA			-29.2	167	-34.2	0.190165	hsa-miR-4700-5p	3.04121	7.32171e-12	up	-32.99	162	-33.6	0.028947	PCSK9	-2.16789	0.0118627	down	protein-coding	hsa:255738	proprotein convertase subtilisin/kexin type 9
LOC729737	-1.88369	0.0188725	down	ncRNA	hsa:729737	long intergenic non-protein coding RNA 1002	-23.9	157	-31	0.414049	hsa-miR-4700-5p	3.04121	7.32171e-12	up	-32.99	162	-33.6	0.028947	PCSK9	-2.16789	0.0118627	down	protein-coding	hsa:255738	proprotein convertase subtilisin/kexin type 9
LOC107985356	-1.78833	0.0108818	down	lncRNA			-25.79	151	-30.4	0.498216	hsa-miR-4700-5p	3.04121	7.32171e-12	up	-32.99	162	-33.6	0.028947	PCSK9	-2.16789	0.0118627	down	protein-coding	hsa:255738	proprotein convertase subtilisin/kexin type 9
LOC105375586	-4.00894	0.000277433	down	ncRNA		uncharacterized LOC105375586	-21.83	150	-31.3	0.268168	hsa-miR-4700-5p	3.04121	7.32171e-12	up	-32.99	162	-33.6	0.028947	PCSK9	-2.16789	0.0118627	down	protein-coding	hsa:255738	proprotein convertase subtilisin/kexin type 9
SENCR	-3.95181	0.00295397	down	ncRNA	hsa:100507392	smooth muscle and endothelial cell enriched migration/differentiation-associated long non-coding RNA	-29.87	162	-31.8	0.065658	hsa-miR-4700-5p	3.04121	7.32171e-12	up	-32.99	162	-33.6	0.028947	PCSK9	-2.16789	0.0118627	down	protein-coding	hsa:255738	proprotein convertase subtilisin/kexin type 9
LOC728158	-8.18199	6.60999e-07	down	ncRNA	hsa:728158	hCG2044975	-23.7	158	-30	0.400123	hsa-miR-4700-5p	3.04121	7.32171e-12	up	-32.99	162	-33.6	0.028947	PCSK9	-2.16789	0.0118627	down	protein-coding	hsa:255738	proprotein convertase subtilisin/kexin type 9
LOC105372976	-1.5409	0.0109058	down	ncRNA		uncharacterized LOC105372976	-26.13	158	-30.9	0.525116	hsa-miR-4700-5p	3.04121	7.32171e-12	up	-32.99	162	-33.6	0.028947	PCSK9	-2.16789	0.0118627	down	protein-coding	hsa:255738	proprotein convertase subtilisin/kexin type 9
LOC105371401	-1.74867	0.0213546	down	ncRNA		uncharacterized LOC105371401	-29.9	159	-33.2	0.121534	hsa-miR-4700-5p	3.04121	7.32171e-12	up	-32.99	162	-33.6	0.028947	PCSK9	-2.16789	0.0118627	down	protein-coding	hsa:255738	proprotein convertase subtilisin/kexin type 9
CYP2G1P	-5.81899	0.00081858	down	pseudo	hsa:22952	cytochrome P450, family 2, subfamily G, polypeptide 1 pseudogene	-22.52	159	-26	0.840302	hsa-miR-4700-5p	3.04121	7.32171e-12	up	-32.99	162	-33.6	0.028947	PCSK9	-2.16789	0.0118627	down	protein-coding	hsa:255738	proprotein convertase subtilisin/kexin type 9
LOC284454	-1.22745	0.038803	down	ncRNA	hsa:284454	uncharacterized LOC284454	-21.29	156	-30.3	0.179815	hsa-miR-4700-5p	3.04121	7.32171e-12	up	-32.99	162	-33.6	0.028947	PCSK9	-2.16789	0.0118627	down	protein-coding	hsa:255738	proprotein convertase subtilisin/kexin type 9
LOC101928572	-6.48825	0.0163445	down	ncRNA	hsa:101928572	uncharacterized LOC101928572	-23.45	152	-31.1	0.118317	hsa-miR-4700-5p	3.04121	7.32171e-12	up	-32.99	162	-33.6	0.028947	PCSK9	-2.16789	0.0118627	down	protein-coding	hsa:255738	proprotein convertase subtilisin/kexin type 9
LOC105378248	-6.47025	0.00810902	down	ncRNA		uncharacterized LOC105378248	-27.95	160	-32.1	0.189893	hsa-miR-4700-5p	3.04121	7.32171e-12	up	-32.99	162	-33.6	0.028947	PCSK9	-2.16789	0.0118627	down	protein-coding	hsa:255738	proprotein convertase subtilisin/kexin type 9
MIAT	-1.76848	0.0297952	down	ncRNA	hsa:440823	myocardial infarction associated transcript (non-protein coding)	-21.72	155	-33.5	0.322106	hsa-miR-4700-5p	3.04121	7.32171e-12	up	-32.99	162	-33.6	0.028947	PCSK9	-2.16789	0.0118627	down	protein-coding	hsa:255738	proprotein convertase subtilisin/kexin type 9
LOC105378586	-3.82477	0.0143508	down	ncRNA		uncharacterized LOC105378586	-29.03	162	-33.7	0.094276	hsa-miR-4700-5p	3.04121	7.32171e-12	up	-32.99	162	-33.6	0.028947	PCSK9	-2.16789	0.0118627	down	protein-coding	hsa:255738	proprotein convertase subtilisin/kexin type 9
MYHAS	-5.09452	0.0244231	down	ncRNA	hsa:100128560	myosin heavy chain gene cluster antisense RNA	-26.49	155	-27.7	0.757917	hsa-miR-4700-5p	3.04121	7.32171e-12	up	-32.99	162	-33.6	0.028947	PCSK9	-2.16789	0.0118627	down	protein-coding	hsa:255738	proprotein convertase subtilisin/kexin type 9
LOC105373411	-7.61271	4.11121e-05	down	ncRNA		uncharacterized LOC105373411	-21.65	152	-28.7	0.461365	hsa-miR-4700-5p	3.04121	7.32171e-12	up	-32.99	162	-33.6	0.028947	PCSK9	-2.16789	0.0118627	down	protein-coding	hsa:255738	proprotein convertase subtilisin/kexin type 9
LOC105378608	-3.9947	0.00182728	down	ncRNA		uncharacterized LOC105378608	-22.98	150	-29.9	0.355583	hsa-miR-4700-5p	3.04121	7.32171e-12	up	-32.99	162	-33.6	0.028947	PCSK9	-2.16789	0.0118627	down	protein-coding	hsa:255738	proprotein convertase subtilisin/kexin type 9
LOC105378936	-4.93648	6.99726e-11	down	ncRNA		uncharacterized LOC105378936	-23.7	161	-30	0.435502	hsa-miR-4700-5p	3.04121	7.32171e-12	up	-32.99	162	-33.6	0.028947	PCSK9	-2.16789	0.0118627	down	protein-coding	hsa:255738	proprotein convertase subtilisin/kexin type 9
LOC643348	-7.65252	8.81829e-05	down	pseudo		ankyrin repeat domain 26 pseudogene	-25.49	154	-35.9	0.266862	hsa-miR-4700-5p	3.04121	7.32171e-12	up	-32.99	162	-33.6	0.028947	PCSK9	-2.16789	0.0118627	down	protein-coding	hsa:255738	proprotein convertase subtilisin/kexin type 9
LOC101928188	-1.30399	0.0367484	down	ncRNA	hsa:101928188	uncharacterized LOC101928188	-29.9	159	-31	0.38178	hsa-miR-4700-5p	3.04121	7.32171e-12	up	-22.85	165	-27.9	0.250052	LINGO1	-5.66866	0.0111765	down	protein-coding	hsa:84894	leucine rich repeat and Ig domain containing 1
DLEU2	-1.52594	0.00123313	down	ncRNA	hsa:8847	deleted in lymphocytic leukemia 2 (non-protein coding)	-24.45	154	-31.5	0.184962	hsa-miR-4700-5p	3.04121	7.32171e-12	up	-22.85	165	-27.9	0.250052	LINGO1	-5.66866	0.0111765	down	protein-coding	hsa:84894	leucine rich repeat and Ig domain containing 1
LOC107984345	-3.95614	5.6436e-05	down	ncRNA			-29.2	167	-34.2	0.190165	hsa-miR-4700-5p	3.04121	7.32171e-12	up	-22.85	165	-27.9	0.250052	LINGO1	-5.66866	0.0111765	down	protein-coding	hsa:84894	leucine rich repeat and Ig domain containing 1
LOC729737	-1.88369	0.0188725	down	ncRNA	hsa:729737	long intergenic non-protein coding RNA 1002	-23.9	157	-31	0.414049	hsa-miR-4700-5p	3.04121	7.32171e-12	up	-22.85	165	-27.9	0.250052	LINGO1	-5.66866	0.0111765	down	protein-coding	hsa:84894	leucine rich repeat and Ig domain containing 1
LOC107985356	-1.78833	0.0108818	down	lncRNA			-25.79	151	-30.4	0.498216	hsa-miR-4700-5p	3.04121	7.32171e-12	up	-22.85	165	-27.9	0.250052	LINGO1	-5.66866	0.0111765	down	protein-coding	hsa:84894	leucine rich repeat and Ig domain containing 1
LOC105375586	-4.00894	0.000277433	down	ncRNA		uncharacterized LOC105375586	-21.83	150	-31.3	0.268168	hsa-miR-4700-5p	3.04121	7.32171e-12	up	-22.85	165	-27.9	0.250052	LINGO1	-5.66866	0.0111765	down	protein-coding	hsa:84894	leucine rich repeat and Ig domain containing 1
SENCR	-3.95181	0.00295397	down	ncRNA	hsa:100507392	smooth muscle and endothelial cell enriched migration/differentiation-associated long non-coding RNA	-29.87	162	-31.8	0.065658	hsa-miR-4700-5p	3.04121	7.32171e-12	up	-22.85	165	-27.9	0.250052	LINGO1	-5.66866	0.0111765	down	protein-coding	hsa:84894	leucine rich repeat and Ig domain containing 1
LOC728158	-8.18199	6.60999e-07	down	ncRNA	hsa:728158	hCG2044975	-23.7	158	-30	0.400123	hsa-miR-4700-5p	3.04121	7.32171e-12	up	-22.85	165	-27.9	0.250052	LINGO1	-5.66866	0.0111765	down	protein-coding	hsa:84894	leucine rich repeat and Ig domain containing 1
LOC105372976	-1.5409	0.0109058	down	ncRNA		uncharacterized LOC105372976	-26.13	158	-30.9	0.525116	hsa-miR-4700-5p	3.04121	7.32171e-12	up	-22.85	165	-27.9	0.250052	LINGO1	-5.66866	0.0111765	down	protein-coding	hsa:84894	leucine rich repeat and Ig domain containing 1
LOC105371401	-1.74867	0.0213546	down	ncRNA		uncharacterized LOC105371401	-29.9	159	-33.2	0.121534	hsa-miR-4700-5p	3.04121	7.32171e-12	up	-22.85	165	-27.9	0.250052	LINGO1	-5.66866	0.0111765	down	protein-coding	hsa:84894	leucine rich repeat and Ig domain containing 1
CYP2G1P	-5.81899	0.00081858	down	pseudo	hsa:22952	cytochrome P450, family 2, subfamily G, polypeptide 1 pseudogene	-22.52	159	-26	0.840302	hsa-miR-4700-5p	3.04121	7.32171e-12	up	-22.85	165	-27.9	0.250052	LINGO1	-5.66866	0.0111765	down	protein-coding	hsa:84894	leucine rich repeat and Ig domain containing 1
LOC284454	-1.22745	0.038803	down	ncRNA	hsa:284454	uncharacterized LOC284454	-21.29	156	-30.3	0.179815	hsa-miR-4700-5p	3.04121	7.32171e-12	up	-22.85	165	-27.9	0.250052	LINGO1	-5.66866	0.0111765	down	protein-coding	hsa:84894	leucine rich repeat and Ig domain containing 1
LOC101928572	-6.48825	0.0163445	down	ncRNA	hsa:101928572	uncharacterized LOC101928572	-23.45	152	-31.1	0.118317	hsa-miR-4700-5p	3.04121	7.32171e-12	up	-22.85	165	-27.9	0.250052	LINGO1	-5.66866	0.0111765	down	protein-coding	hsa:84894	leucine rich repeat and Ig domain containing 1
LOC105378248	-6.47025	0.00810902	down	ncRNA		uncharacterized LOC105378248	-27.95	160	-32.1	0.189893	hsa-miR-4700-5p	3.04121	7.32171e-12	up	-22.85	165	-27.9	0.250052	LINGO1	-5.66866	0.0111765	down	protein-coding	hsa:84894	leucine rich repeat and Ig domain containing 1
MIAT	-1.76848	0.0297952	down	ncRNA	hsa:440823	myocardial infarction associated transcript (non-protein coding)	-21.72	155	-33.5	0.322106	hsa-miR-4700-5p	3.04121	7.32171e-12	up	-22.85	165	-27.9	0.250052	LINGO1	-5.66866	0.0111765	down	protein-coding	hsa:84894	leucine rich repeat and Ig domain containing 1
LOC105378586	-3.82477	0.0143508	down	ncRNA		uncharacterized LOC105378586	-29.03	162	-33.7	0.094276	hsa-miR-4700-5p	3.04121	7.32171e-12	up	-22.85	165	-27.9	0.250052	LINGO1	-5.66866	0.0111765	down	protein-coding	hsa:84894	leucine rich repeat and Ig domain containing 1
MYHAS	-5.09452	0.0244231	down	ncRNA	hsa:100128560	myosin heavy chain gene cluster antisense RNA	-26.49	155	-27.7	0.757917	hsa-miR-4700-5p	3.04121	7.32171e-12	up	-22.85	165	-27.9	0.250052	LINGO1	-5.66866	0.0111765	down	protein-coding	hsa:84894	leucine rich repeat and Ig domain containing 1
LOC105373411	-7.61271	4.11121e-05	down	ncRNA		uncharacterized LOC105373411	-21.65	152	-28.7	0.461365	hsa-miR-4700-5p	3.04121	7.32171e-12	up	-22.85	165	-27.9	0.250052	LINGO1	-5.66866	0.0111765	down	protein-coding	hsa:84894	leucine rich repeat and Ig domain containing 1
LOC105378608	-3.9947	0.00182728	down	ncRNA		uncharacterized LOC105378608	-22.98	150	-29.9	0.355583	hsa-miR-4700-5p	3.04121	7.32171e-12	up	-22.85	165	-27.9	0.250052	LINGO1	-5.66866	0.0111765	down	protein-coding	hsa:84894	leucine rich repeat and Ig domain containing 1
LOC105378936	-4.93648	6.99726e-11	down	ncRNA		uncharacterized LOC105378936	-23.7	161	-30	0.435502	hsa-miR-4700-5p	3.04121	7.32171e-12	up	-22.85	165	-27.9	0.250052	LINGO1	-5.66866	0.0111765	down	protein-coding	hsa:84894	leucine rich repeat and Ig domain containing 1
LOC643348	-7.65252	8.81829e-05	down	pseudo		ankyrin repeat domain 26 pseudogene	-25.49	154	-35.9	0.266862	hsa-miR-4700-5p	3.04121	7.32171e-12	up	-22.85	165	-27.9	0.250052	LINGO1	-5.66866	0.0111765	down	protein-coding	hsa:84894	leucine rich repeat and Ig domain containing 1
LOC101928188	-1.30399	0.0367484	down	ncRNA	hsa:101928188	uncharacterized LOC101928188	-29.9	159	-31	0.38178	hsa-miR-4700-5p	3.04121	7.32171e-12	up	-24.22	154	-31.1	0.461571	GAS7	-1.90317	7.77029e-08	down	protein-coding	hsa:8522	growth arrest-specific 7
DLEU2	-1.52594	0.00123313	down	ncRNA	hsa:8847	deleted in lymphocytic leukemia 2 (non-protein coding)	-24.45	154	-31.5	0.184962	hsa-miR-4700-5p	3.04121	7.32171e-12	up	-24.22	154	-31.1	0.461571	GAS7	-1.90317	7.77029e-08	down	protein-coding	hsa:8522	growth arrest-specific 7
LOC107984345	-3.95614	5.6436e-05	down	ncRNA			-29.2	167	-34.2	0.190165	hsa-miR-4700-5p	3.04121	7.32171e-12	up	-24.22	154	-31.1	0.461571	GAS7	-1.90317	7.77029e-08	down	protein-coding	hsa:8522	growth arrest-specific 7
LOC729737	-1.88369	0.0188725	down	ncRNA	hsa:729737	long intergenic non-protein coding RNA 1002	-23.9	157	-31	0.414049	hsa-miR-4700-5p	3.04121	7.32171e-12	up	-24.22	154	-31.1	0.461571	GAS7	-1.90317	7.77029e-08	down	protein-coding	hsa:8522	growth arrest-specific 7
LOC107985356	-1.78833	0.0108818	down	lncRNA			-25.79	151	-30.4	0.498216	hsa-miR-4700-5p	3.04121	7.32171e-12	up	-24.22	154	-31.1	0.461571	GAS7	-1.90317	7.77029e-08	down	protein-coding	hsa:8522	growth arrest-specific 7
LOC105375586	-4.00894	0.000277433	down	ncRNA		uncharacterized LOC105375586	-21.83	150	-31.3	0.268168	hsa-miR-4700-5p	3.04121	7.32171e-12	up	-24.22	154	-31.1	0.461571	GAS7	-1.90317	7.77029e-08	down	protein-coding	hsa:8522	growth arrest-specific 7
SENCR	-3.95181	0.00295397	down	ncRNA	hsa:100507392	smooth muscle and endothelial cell enriched migration/differentiation-associated long non-coding RNA	-29.87	162	-31.8	0.065658	hsa-miR-4700-5p	3.04121	7.32171e-12	up	-24.22	154	-31.1	0.461571	GAS7	-1.90317	7.77029e-08	down	protein-coding	hsa:8522	growth arrest-specific 7
LOC728158	-8.18199	6.60999e-07	down	ncRNA	hsa:728158	hCG2044975	-23.7	158	-30	0.400123	hsa-miR-4700-5p	3.04121	7.32171e-12	up	-24.22	154	-31.1	0.461571	GAS7	-1.90317	7.77029e-08	down	protein-coding	hsa:8522	growth arrest-specific 7
LOC105372976	-1.5409	0.0109058	down	ncRNA		uncharacterized LOC105372976	-26.13	158	-30.9	0.525116	hsa-miR-4700-5p	3.04121	7.32171e-12	up	-24.22	154	-31.1	0.461571	GAS7	-1.90317	7.77029e-08	down	protein-coding	hsa:8522	growth arrest-specific 7
LOC105371401	-1.74867	0.0213546	down	ncRNA		uncharacterized LOC105371401	-29.9	159	-33.2	0.121534	hsa-miR-4700-5p	3.04121	7.32171e-12	up	-24.22	154	-31.1	0.461571	GAS7	-1.90317	7.77029e-08	down	protein-coding	hsa:8522	growth arrest-specific 7
CYP2G1P	-5.81899	0.00081858	down	pseudo	hsa:22952	cytochrome P450, family 2, subfamily G, polypeptide 1 pseudogene	-22.52	159	-26	0.840302	hsa-miR-4700-5p	3.04121	7.32171e-12	up	-24.22	154	-31.1	0.461571	GAS7	-1.90317	7.77029e-08	down	protein-coding	hsa:8522	growth arrest-specific 7
LOC284454	-1.22745	0.038803	down	ncRNA	hsa:284454	uncharacterized LOC284454	-21.29	156	-30.3	0.179815	hsa-miR-4700-5p	3.04121	7.32171e-12	up	-24.22	154	-31.1	0.461571	GAS7	-1.90317	7.77029e-08	down	protein-coding	hsa:8522	growth arrest-specific 7
LOC101928572	-6.48825	0.0163445	down	ncRNA	hsa:101928572	uncharacterized LOC101928572	-23.45	152	-31.1	0.118317	hsa-miR-4700-5p	3.04121	7.32171e-12	up	-24.22	154	-31.1	0.461571	GAS7	-1.90317	7.77029e-08	down	protein-coding	hsa:8522	growth arrest-specific 7
LOC105378248	-6.47025	0.00810902	down	ncRNA		uncharacterized LOC105378248	-27.95	160	-32.1	0.189893	hsa-miR-4700-5p	3.04121	7.32171e-12	up	-24.22	154	-31.1	0.461571	GAS7	-1.90317	7.77029e-08	down	protein-coding	hsa:8522	growth arrest-specific 7
MIAT	-1.76848	0.0297952	down	ncRNA	hsa:440823	myocardial infarction associated transcript (non-protein coding)	-21.72	155	-33.5	0.322106	hsa-miR-4700-5p	3.04121	7.32171e-12	up	-24.22	154	-31.1	0.461571	GAS7	-1.90317	7.77029e-08	down	protein-coding	hsa:8522	growth arrest-specific 7
LOC105378586	-3.82477	0.0143508	down	ncRNA		uncharacterized LOC105378586	-29.03	162	-33.7	0.094276	hsa-miR-4700-5p	3.04121	7.32171e-12	up	-24.22	154	-31.1	0.461571	GAS7	-1.90317	7.77029e-08	down	protein-coding	hsa:8522	growth arrest-specific 7
MYHAS	-5.09452	0.0244231	down	ncRNA	hsa:100128560	myosin heavy chain gene cluster antisense RNA	-26.49	155	-27.7	0.757917	hsa-miR-4700-5p	3.04121	7.32171e-12	up	-24.22	154	-31.1	0.461571	GAS7	-1.90317	7.77029e-08	down	protein-coding	hsa:8522	growth arrest-specific 7
LOC105373411	-7.61271	4.11121e-05	down	ncRNA		uncharacterized LOC105373411	-21.65	152	-28.7	0.461365	hsa-miR-4700-5p	3.04121	7.32171e-12	up	-24.22	154	-31.1	0.461571	GAS7	-1.90317	7.77029e-08	down	protein-coding	hsa:8522	growth arrest-specific 7
LOC105378608	-3.9947	0.00182728	down	ncRNA		uncharacterized LOC105378608	-22.98	150	-29.9	0.355583	hsa-miR-4700-5p	3.04121	7.32171e-12	up	-24.22	154	-31.1	0.461571	GAS7	-1.90317	7.77029e-08	down	protein-coding	hsa:8522	growth arrest-specific 7
LOC105378936	-4.93648	6.99726e-11	down	ncRNA		uncharacterized LOC105378936	-23.7	161	-30	0.435502	hsa-miR-4700-5p	3.04121	7.32171e-12	up	-24.22	154	-31.1	0.461571	GAS7	-1.90317	7.77029e-08	down	protein-coding	hsa:8522	growth arrest-specific 7
LOC643348	-7.65252	8.81829e-05	down	pseudo		ankyrin repeat domain 26 pseudogene	-25.49	154	-35.9	0.266862	hsa-miR-4700-5p	3.04121	7.32171e-12	up	-24.22	154	-31.1	0.461571	GAS7	-1.90317	7.77029e-08	down	protein-coding	hsa:8522	growth arrest-specific 7
LOC101928188	-1.30399	0.0367484	down	ncRNA	hsa:101928188	uncharacterized LOC101928188	-29.9	159	-31	0.38178	hsa-miR-4700-5p	3.04121	7.32171e-12	up	-27.2	156	-30.3	0.070171	JUP	-1.66606	0.0378733	down	protein-coding	hsa:3728	junction plakoglobin
DLEU2	-1.52594	0.00123313	down	ncRNA	hsa:8847	deleted in lymphocytic leukemia 2 (non-protein coding)	-24.45	154	-31.5	0.184962	hsa-miR-4700-5p	3.04121	7.32171e-12	up	-27.2	156	-30.3	0.070171	JUP	-1.66606	0.0378733	down	protein-coding	hsa:3728	junction plakoglobin
LOC107984345	-3.95614	5.6436e-05	down	ncRNA			-29.2	167	-34.2	0.190165	hsa-miR-4700-5p	3.04121	7.32171e-12	up	-27.2	156	-30.3	0.070171	JUP	-1.66606	0.0378733	down	protein-coding	hsa:3728	junction plakoglobin
LOC729737	-1.88369	0.0188725	down	ncRNA	hsa:729737	long intergenic non-protein coding RNA 1002	-23.9	157	-31	0.414049	hsa-miR-4700-5p	3.04121	7.32171e-12	up	-27.2	156	-30.3	0.070171	JUP	-1.66606	0.0378733	down	protein-coding	hsa:3728	junction plakoglobin
LOC107985356	-1.78833	0.0108818	down	lncRNA			-25.79	151	-30.4	0.498216	hsa-miR-4700-5p	3.04121	7.32171e-12	up	-27.2	156	-30.3	0.070171	JUP	-1.66606	0.0378733	down	protein-coding	hsa:3728	junction plakoglobin
LOC105375586	-4.00894	0.000277433	down	ncRNA		uncharacterized LOC105375586	-21.83	150	-31.3	0.268168	hsa-miR-4700-5p	3.04121	7.32171e-12	up	-27.2	156	-30.3	0.070171	JUP	-1.66606	0.0378733	down	protein-coding	hsa:3728	junction plakoglobin
SENCR	-3.95181	0.00295397	down	ncRNA	hsa:100507392	smooth muscle and endothelial cell enriched migration/differentiation-associated long non-coding RNA	-29.87	162	-31.8	0.065658	hsa-miR-4700-5p	3.04121	7.32171e-12	up	-27.2	156	-30.3	0.070171	JUP	-1.66606	0.0378733	down	protein-coding	hsa:3728	junction plakoglobin
LOC728158	-8.18199	6.60999e-07	down	ncRNA	hsa:728158	hCG2044975	-23.7	158	-30	0.400123	hsa-miR-4700-5p	3.04121	7.32171e-12	up	-27.2	156	-30.3	0.070171	JUP	-1.66606	0.0378733	down	protein-coding	hsa:3728	junction plakoglobin
LOC105372976	-1.5409	0.0109058	down	ncRNA		uncharacterized LOC105372976	-26.13	158	-30.9	0.525116	hsa-miR-4700-5p	3.04121	7.32171e-12	up	-27.2	156	-30.3	0.070171	JUP	-1.66606	0.0378733	down	protein-coding	hsa:3728	junction plakoglobin
LOC105371401	-1.74867	0.0213546	down	ncRNA		uncharacterized LOC105371401	-29.9	159	-33.2	0.121534	hsa-miR-4700-5p	3.04121	7.32171e-12	up	-27.2	156	-30.3	0.070171	JUP	-1.66606	0.0378733	down	protein-coding	hsa:3728	junction plakoglobin
CYP2G1P	-5.81899	0.00081858	down	pseudo	hsa:22952	cytochrome P450, family 2, subfamily G, polypeptide 1 pseudogene	-22.52	159	-26	0.840302	hsa-miR-4700-5p	3.04121	7.32171e-12	up	-27.2	156	-30.3	0.070171	JUP	-1.66606	0.0378733	down	protein-coding	hsa:3728	junction plakoglobin
LOC284454	-1.22745	0.038803	down	ncRNA	hsa:284454	uncharacterized LOC284454	-21.29	156	-30.3	0.179815	hsa-miR-4700-5p	3.04121	7.32171e-12	up	-27.2	156	-30.3	0.070171	JUP	-1.66606	0.0378733	down	protein-coding	hsa:3728	junction plakoglobin
LOC101928572	-6.48825	0.0163445	down	ncRNA	hsa:101928572	uncharacterized LOC101928572	-23.45	152	-31.1	0.118317	hsa-miR-4700-5p	3.04121	7.32171e-12	up	-27.2	156	-30.3	0.070171	JUP	-1.66606	0.0378733	down	protein-coding	hsa:3728	junction plakoglobin
LOC105378248	-6.47025	0.00810902	down	ncRNA		uncharacterized LOC105378248	-27.95	160	-32.1	0.189893	hsa-miR-4700-5p	3.04121	7.32171e-12	up	-27.2	156	-30.3	0.070171	JUP	-1.66606	0.0378733	down	protein-coding	hsa:3728	junction plakoglobin
MIAT	-1.76848	0.0297952	down	ncRNA	hsa:440823	myocardial infarction associated transcript (non-protein coding)	-21.72	155	-33.5	0.322106	hsa-miR-4700-5p	3.04121	7.32171e-12	up	-27.2	156	-30.3	0.070171	JUP	-1.66606	0.0378733	down	protein-coding	hsa:3728	junction plakoglobin
LOC105378586	-3.82477	0.0143508	down	ncRNA		uncharacterized LOC105378586	-29.03	162	-33.7	0.094276	hsa-miR-4700-5p	3.04121	7.32171e-12	up	-27.2	156	-30.3	0.070171	JUP	-1.66606	0.0378733	down	protein-coding	hsa:3728	junction plakoglobin
MYHAS	-5.09452	0.0244231	down	ncRNA	hsa:100128560	myosin heavy chain gene cluster antisense RNA	-26.49	155	-27.7	0.757917	hsa-miR-4700-5p	3.04121	7.32171e-12	up	-27.2	156	-30.3	0.070171	JUP	-1.66606	0.0378733	down	protein-coding	hsa:3728	junction plakoglobin
LOC105373411	-7.61271	4.11121e-05	down	ncRNA		uncharacterized LOC105373411	-21.65	152	-28.7	0.461365	hsa-miR-4700-5p	3.04121	7.32171e-12	up	-27.2	156	-30.3	0.070171	JUP	-1.66606	0.0378733	down	protein-coding	hsa:3728	junction plakoglobin
LOC105378608	-3.9947	0.00182728	down	ncRNA		uncharacterized LOC105378608	-22.98	150	-29.9	0.355583	hsa-miR-4700-5p	3.04121	7.32171e-12	up	-27.2	156	-30.3	0.070171	JUP	-1.66606	0.0378733	down	protein-coding	hsa:3728	junction plakoglobin
LOC105378936	-4.93648	6.99726e-11	down	ncRNA		uncharacterized LOC105378936	-23.7	161	-30	0.435502	hsa-miR-4700-5p	3.04121	7.32171e-12	up	-27.2	156	-30.3	0.070171	JUP	-1.66606	0.0378733	down	protein-coding	hsa:3728	junction plakoglobin
LOC643348	-7.65252	8.81829e-05	down	pseudo		ankyrin repeat domain 26 pseudogene	-25.49	154	-35.9	0.266862	hsa-miR-4700-5p	3.04121	7.32171e-12	up	-27.2	156	-30.3	0.070171	JUP	-1.66606	0.0378733	down	protein-coding	hsa:3728	junction plakoglobin
LOC101928188	-1.30399	0.0367484	down	ncRNA	hsa:101928188	uncharacterized LOC101928188	-29.9	159	-31	0.38178	hsa-miR-4700-5p	3.04121	7.32171e-12	up	-21.98	155	-28.5	0.554647	FGF9	-3.11742	0.00264214	down	protein-coding	hsa:2254	fibroblast growth factor 9
DLEU2	-1.52594	0.00123313	down	ncRNA	hsa:8847	deleted in lymphocytic leukemia 2 (non-protein coding)	-24.45	154	-31.5	0.184962	hsa-miR-4700-5p	3.04121	7.32171e-12	up	-21.98	155	-28.5	0.554647	FGF9	-3.11742	0.00264214	down	protein-coding	hsa:2254	fibroblast growth factor 9
LOC107984345	-3.95614	5.6436e-05	down	ncRNA			-29.2	167	-34.2	0.190165	hsa-miR-4700-5p	3.04121	7.32171e-12	up	-21.98	155	-28.5	0.554647	FGF9	-3.11742	0.00264214	down	protein-coding	hsa:2254	fibroblast growth factor 9
LOC729737	-1.88369	0.0188725	down	ncRNA	hsa:729737	long intergenic non-protein coding RNA 1002	-23.9	157	-31	0.414049	hsa-miR-4700-5p	3.04121	7.32171e-12	up	-21.98	155	-28.5	0.554647	FGF9	-3.11742	0.00264214	down	protein-coding	hsa:2254	fibroblast growth factor 9
LOC107985356	-1.78833	0.0108818	down	lncRNA			-25.79	151	-30.4	0.498216	hsa-miR-4700-5p	3.04121	7.32171e-12	up	-21.98	155	-28.5	0.554647	FGF9	-3.11742	0.00264214	down	protein-coding	hsa:2254	fibroblast growth factor 9
LOC105375586	-4.00894	0.000277433	down	ncRNA		uncharacterized LOC105375586	-21.83	150	-31.3	0.268168	hsa-miR-4700-5p	3.04121	7.32171e-12	up	-21.98	155	-28.5	0.554647	FGF9	-3.11742	0.00264214	down	protein-coding	hsa:2254	fibroblast growth factor 9
SENCR	-3.95181	0.00295397	down	ncRNA	hsa:100507392	smooth muscle and endothelial cell enriched migration/differentiation-associated long non-coding RNA	-29.87	162	-31.8	0.065658	hsa-miR-4700-5p	3.04121	7.32171e-12	up	-21.98	155	-28.5	0.554647	FGF9	-3.11742	0.00264214	down	protein-coding	hsa:2254	fibroblast growth factor 9
LOC728158	-8.18199	6.60999e-07	down	ncRNA	hsa:728158	hCG2044975	-23.7	158	-30	0.400123	hsa-miR-4700-5p	3.04121	7.32171e-12	up	-21.98	155	-28.5	0.554647	FGF9	-3.11742	0.00264214	down	protein-coding	hsa:2254	fibroblast growth factor 9
LOC105372976	-1.5409	0.0109058	down	ncRNA		uncharacterized LOC105372976	-26.13	158	-30.9	0.525116	hsa-miR-4700-5p	3.04121	7.32171e-12	up	-21.98	155	-28.5	0.554647	FGF9	-3.11742	0.00264214	down	protein-coding	hsa:2254	fibroblast growth factor 9
LOC105371401	-1.74867	0.0213546	down	ncRNA		uncharacterized LOC105371401	-29.9	159	-33.2	0.121534	hsa-miR-4700-5p	3.04121	7.32171e-12	up	-21.98	155	-28.5	0.554647	FGF9	-3.11742	0.00264214	down	protein-coding	hsa:2254	fibroblast growth factor 9
CYP2G1P	-5.81899	0.00081858	down	pseudo	hsa:22952	cytochrome P450, family 2, subfamily G, polypeptide 1 pseudogene	-22.52	159	-26	0.840302	hsa-miR-4700-5p	3.04121	7.32171e-12	up	-21.98	155	-28.5	0.554647	FGF9	-3.11742	0.00264214	down	protein-coding	hsa:2254	fibroblast growth factor 9
LOC284454	-1.22745	0.038803	down	ncRNA	hsa:284454	uncharacterized LOC284454	-21.29	156	-30.3	0.179815	hsa-miR-4700-5p	3.04121	7.32171e-12	up	-21.98	155	-28.5	0.554647	FGF9	-3.11742	0.00264214	down	protein-coding	hsa:2254	fibroblast growth factor 9
LOC101928572	-6.48825	0.0163445	down	ncRNA	hsa:101928572	uncharacterized LOC101928572	-23.45	152	-31.1	0.118317	hsa-miR-4700-5p	3.04121	7.32171e-12	up	-21.98	155	-28.5	0.554647	FGF9	-3.11742	0.00264214	down	protein-coding	hsa:2254	fibroblast growth factor 9
LOC105378248	-6.47025	0.00810902	down	ncRNA		uncharacterized LOC105378248	-27.95	160	-32.1	0.189893	hsa-miR-4700-5p	3.04121	7.32171e-12	up	-21.98	155	-28.5	0.554647	FGF9	-3.11742	0.00264214	down	protein-coding	hsa:2254	fibroblast growth factor 9
MIAT	-1.76848	0.0297952	down	ncRNA	hsa:440823	myocardial infarction associated transcript (non-protein coding)	-21.72	155	-33.5	0.322106	hsa-miR-4700-5p	3.04121	7.32171e-12	up	-21.98	155	-28.5	0.554647	FGF9	-3.11742	0.00264214	down	protein-coding	hsa:2254	fibroblast growth factor 9
LOC105378586	-3.82477	0.0143508	down	ncRNA		uncharacterized LOC105378586	-29.03	162	-33.7	0.094276	hsa-miR-4700-5p	3.04121	7.32171e-12	up	-21.98	155	-28.5	0.554647	FGF9	-3.11742	0.00264214	down	protein-coding	hsa:2254	fibroblast growth factor 9
MYHAS	-5.09452	0.0244231	down	ncRNA	hsa:100128560	myosin heavy chain gene cluster antisense RNA	-26.49	155	-27.7	0.757917	hsa-miR-4700-5p	3.04121	7.32171e-12	up	-21.98	155	-28.5	0.554647	FGF9	-3.11742	0.00264214	down	protein-coding	hsa:2254	fibroblast growth factor 9
LOC105373411	-7.61271	4.11121e-05	down	ncRNA		uncharacterized LOC105373411	-21.65	152	-28.7	0.461365	hsa-miR-4700-5p	3.04121	7.32171e-12	up	-21.98	155	-28.5	0.554647	FGF9	-3.11742	0.00264214	down	protein-coding	hsa:2254	fibroblast growth factor 9
LOC105378608	-3.9947	0.00182728	down	ncRNA		uncharacterized LOC105378608	-22.98	150	-29.9	0.355583	hsa-miR-4700-5p	3.04121	7.32171e-12	up	-21.98	155	-28.5	0.554647	FGF9	-3.11742	0.00264214	down	protein-coding	hsa:2254	fibroblast growth factor 9
LOC105378936	-4.93648	6.99726e-11	down	ncRNA		uncharacterized LOC105378936	-23.7	161	-30	0.435502	hsa-miR-4700-5p	3.04121	7.32171e-12	up	-21.98	155	-28.5	0.554647	FGF9	-3.11742	0.00264214	down	protein-coding	hsa:2254	fibroblast growth factor 9
LOC643348	-7.65252	8.81829e-05	down	pseudo		ankyrin repeat domain 26 pseudogene	-25.49	154	-35.9	0.266862	hsa-miR-4700-5p	3.04121	7.32171e-12	up	-21.98	155	-28.5	0.554647	FGF9	-3.11742	0.00264214	down	protein-coding	hsa:2254	fibroblast growth factor 9
LOC101928188	-1.30399	0.0367484	down	ncRNA	hsa:101928188	uncharacterized LOC101928188	-29.9	159	-31	0.38178	hsa-miR-4700-5p	3.04121	7.32171e-12	up	-27.81	163	-32.4	0.108753	GPRC5C	-3.72151	0.0410041	down	protein-coding	hsa:55890	G protein-coupled receptor, class C, group 5, member C
DLEU2	-1.52594	0.00123313	down	ncRNA	hsa:8847	deleted in lymphocytic leukemia 2 (non-protein coding)	-24.45	154	-31.5	0.184962	hsa-miR-4700-5p	3.04121	7.32171e-12	up	-27.81	163	-32.4	0.108753	GPRC5C	-3.72151	0.0410041	down	protein-coding	hsa:55890	G protein-coupled receptor, class C, group 5, member C
LOC107984345	-3.95614	5.6436e-05	down	ncRNA			-29.2	167	-34.2	0.190165	hsa-miR-4700-5p	3.04121	7.32171e-12	up	-27.81	163	-32.4	0.108753	GPRC5C	-3.72151	0.0410041	down	protein-coding	hsa:55890	G protein-coupled receptor, class C, group 5, member C
LOC729737	-1.88369	0.0188725	down	ncRNA	hsa:729737	long intergenic non-protein coding RNA 1002	-23.9	157	-31	0.414049	hsa-miR-4700-5p	3.04121	7.32171e-12	up	-27.81	163	-32.4	0.108753	GPRC5C	-3.72151	0.0410041	down	protein-coding	hsa:55890	G protein-coupled receptor, class C, group 5, member C
LOC107985356	-1.78833	0.0108818	down	lncRNA			-25.79	151	-30.4	0.498216	hsa-miR-4700-5p	3.04121	7.32171e-12	up	-27.81	163	-32.4	0.108753	GPRC5C	-3.72151	0.0410041	down	protein-coding	hsa:55890	G protein-coupled receptor, class C, group 5, member C
LOC105375586	-4.00894	0.000277433	down	ncRNA		uncharacterized LOC105375586	-21.83	150	-31.3	0.268168	hsa-miR-4700-5p	3.04121	7.32171e-12	up	-27.81	163	-32.4	0.108753	GPRC5C	-3.72151	0.0410041	down	protein-coding	hsa:55890	G protein-coupled receptor, class C, group 5, member C
SENCR	-3.95181	0.00295397	down	ncRNA	hsa:100507392	smooth muscle and endothelial cell enriched migration/differentiation-associated long non-coding RNA	-29.87	162	-31.8	0.065658	hsa-miR-4700-5p	3.04121	7.32171e-12	up	-27.81	163	-32.4	0.108753	GPRC5C	-3.72151	0.0410041	down	protein-coding	hsa:55890	G protein-coupled receptor, class C, group 5, member C
LOC728158	-8.18199	6.60999e-07	down	ncRNA	hsa:728158	hCG2044975	-23.7	158	-30	0.400123	hsa-miR-4700-5p	3.04121	7.32171e-12	up	-27.81	163	-32.4	0.108753	GPRC5C	-3.72151	0.0410041	down	protein-coding	hsa:55890	G protein-coupled receptor, class C, group 5, member C
LOC105372976	-1.5409	0.0109058	down	ncRNA		uncharacterized LOC105372976	-26.13	158	-30.9	0.525116	hsa-miR-4700-5p	3.04121	7.32171e-12	up	-27.81	163	-32.4	0.108753	GPRC5C	-3.72151	0.0410041	down	protein-coding	hsa:55890	G protein-coupled receptor, class C, group 5, member C
LOC105371401	-1.74867	0.0213546	down	ncRNA		uncharacterized LOC105371401	-29.9	159	-33.2	0.121534	hsa-miR-4700-5p	3.04121	7.32171e-12	up	-27.81	163	-32.4	0.108753	GPRC5C	-3.72151	0.0410041	down	protein-coding	hsa:55890	G protein-coupled receptor, class C, group 5, member C
CYP2G1P	-5.81899	0.00081858	down	pseudo	hsa:22952	cytochrome P450, family 2, subfamily G, polypeptide 1 pseudogene	-22.52	159	-26	0.840302	hsa-miR-4700-5p	3.04121	7.32171e-12	up	-27.81	163	-32.4	0.108753	GPRC5C	-3.72151	0.0410041	down	protein-coding	hsa:55890	G protein-coupled receptor, class C, group 5, member C
LOC284454	-1.22745	0.038803	down	ncRNA	hsa:284454	uncharacterized LOC284454	-21.29	156	-30.3	0.179815	hsa-miR-4700-5p	3.04121	7.32171e-12	up	-27.81	163	-32.4	0.108753	GPRC5C	-3.72151	0.0410041	down	protein-coding	hsa:55890	G protein-coupled receptor, class C, group 5, member C
LOC101928572	-6.48825	0.0163445	down	ncRNA	hsa:101928572	uncharacterized LOC101928572	-23.45	152	-31.1	0.118317	hsa-miR-4700-5p	3.04121	7.32171e-12	up	-27.81	163	-32.4	0.108753	GPRC5C	-3.72151	0.0410041	down	protein-coding	hsa:55890	G protein-coupled receptor, class C, group 5, member C
LOC105378248	-6.47025	0.00810902	down	ncRNA		uncharacterized LOC105378248	-27.95	160	-32.1	0.189893	hsa-miR-4700-5p	3.04121	7.32171e-12	up	-27.81	163	-32.4	0.108753	GPRC5C	-3.72151	0.0410041	down	protein-coding	hsa:55890	G protein-coupled receptor, class C, group 5, member C
MIAT	-1.76848	0.0297952	down	ncRNA	hsa:440823	myocardial infarction associated transcript (non-protein coding)	-21.72	155	-33.5	0.322106	hsa-miR-4700-5p	3.04121	7.32171e-12	up	-27.81	163	-32.4	0.108753	GPRC5C	-3.72151	0.0410041	down	protein-coding	hsa:55890	G protein-coupled receptor, class C, group 5, member C
LOC105378586	-3.82477	0.0143508	down	ncRNA		uncharacterized LOC105378586	-29.03	162	-33.7	0.094276	hsa-miR-4700-5p	3.04121	7.32171e-12	up	-27.81	163	-32.4	0.108753	GPRC5C	-3.72151	0.0410041	down	protein-coding	hsa:55890	G protein-coupled receptor, class C, group 5, member C
MYHAS	-5.09452	0.0244231	down	ncRNA	hsa:100128560	myosin heavy chain gene cluster antisense RNA	-26.49	155	-27.7	0.757917	hsa-miR-4700-5p	3.04121	7.32171e-12	up	-27.81	163	-32.4	0.108753	GPRC5C	-3.72151	0.0410041	down	protein-coding	hsa:55890	G protein-coupled receptor, class C, group 5, member C
LOC105373411	-7.61271	4.11121e-05	down	ncRNA		uncharacterized LOC105373411	-21.65	152	-28.7	0.461365	hsa-miR-4700-5p	3.04121	7.32171e-12	up	-27.81	163	-32.4	0.108753	GPRC5C	-3.72151	0.0410041	down	protein-coding	hsa:55890	G protein-coupled receptor, class C, group 5, member C
LOC105378608	-3.9947	0.00182728	down	ncRNA		uncharacterized LOC105378608	-22.98	150	-29.9	0.355583	hsa-miR-4700-5p	3.04121	7.32171e-12	up	-27.81	163	-32.4	0.108753	GPRC5C	-3.72151	0.0410041	down	protein-coding	hsa:55890	G protein-coupled receptor, class C, group 5, member C
LOC105378936	-4.93648	6.99726e-11	down	ncRNA		uncharacterized LOC105378936	-23.7	161	-30	0.435502	hsa-miR-4700-5p	3.04121	7.32171e-12	up	-27.81	163	-32.4	0.108753	GPRC5C	-3.72151	0.0410041	down	protein-coding	hsa:55890	G protein-coupled receptor, class C, group 5, member C
LOC643348	-7.65252	8.81829e-05	down	pseudo		ankyrin repeat domain 26 pseudogene	-25.49	154	-35.9	0.266862	hsa-miR-4700-5p	3.04121	7.32171e-12	up	-27.81	163	-32.4	0.108753	GPRC5C	-3.72151	0.0410041	down	protein-coding	hsa:55890	G protein-coupled receptor, class C, group 5, member C
LOC101928188	-1.30399	0.0367484	down	ncRNA	hsa:101928188	uncharacterized LOC101928188	-29.9	159	-31	0.38178	hsa-miR-4700-5p	3.04121	7.32171e-12	up	-26.26	158	-31.3	0.226814	ADGRL1	-2.0973	0.000648887	down	protein-coding	hsa:22859	latrophilin 1
DLEU2	-1.52594	0.00123313	down	ncRNA	hsa:8847	deleted in lymphocytic leukemia 2 (non-protein coding)	-24.45	154	-31.5	0.184962	hsa-miR-4700-5p	3.04121	7.32171e-12	up	-26.26	158	-31.3	0.226814	ADGRL1	-2.0973	0.000648887	down	protein-coding	hsa:22859	latrophilin 1
LOC107984345	-3.95614	5.6436e-05	down	ncRNA			-29.2	167	-34.2	0.190165	hsa-miR-4700-5p	3.04121	7.32171e-12	up	-26.26	158	-31.3	0.226814	ADGRL1	-2.0973	0.000648887	down	protein-coding	hsa:22859	latrophilin 1
LOC729737	-1.88369	0.0188725	down	ncRNA	hsa:729737	long intergenic non-protein coding RNA 1002	-23.9	157	-31	0.414049	hsa-miR-4700-5p	3.04121	7.32171e-12	up	-26.26	158	-31.3	0.226814	ADGRL1	-2.0973	0.000648887	down	protein-coding	hsa:22859	latrophilin 1
LOC107985356	-1.78833	0.0108818	down	lncRNA			-25.79	151	-30.4	0.498216	hsa-miR-4700-5p	3.04121	7.32171e-12	up	-26.26	158	-31.3	0.226814	ADGRL1	-2.0973	0.000648887	down	protein-coding	hsa:22859	latrophilin 1
LOC105375586	-4.00894	0.000277433	down	ncRNA		uncharacterized LOC105375586	-21.83	150	-31.3	0.268168	hsa-miR-4700-5p	3.04121	7.32171e-12	up	-26.26	158	-31.3	0.226814	ADGRL1	-2.0973	0.000648887	down	protein-coding	hsa:22859	latrophilin 1
SENCR	-3.95181	0.00295397	down	ncRNA	hsa:100507392	smooth muscle and endothelial cell enriched migration/differentiation-associated long non-coding RNA	-29.87	162	-31.8	0.065658	hsa-miR-4700-5p	3.04121	7.32171e-12	up	-26.26	158	-31.3	0.226814	ADGRL1	-2.0973	0.000648887	down	protein-coding	hsa:22859	latrophilin 1
LOC728158	-8.18199	6.60999e-07	down	ncRNA	hsa:728158	hCG2044975	-23.7	158	-30	0.400123	hsa-miR-4700-5p	3.04121	7.32171e-12	up	-26.26	158	-31.3	0.226814	ADGRL1	-2.0973	0.000648887	down	protein-coding	hsa:22859	latrophilin 1
LOC105372976	-1.5409	0.0109058	down	ncRNA		uncharacterized LOC105372976	-26.13	158	-30.9	0.525116	hsa-miR-4700-5p	3.04121	7.32171e-12	up	-26.26	158	-31.3	0.226814	ADGRL1	-2.0973	0.000648887	down	protein-coding	hsa:22859	latrophilin 1
LOC105371401	-1.74867	0.0213546	down	ncRNA		uncharacterized LOC105371401	-29.9	159	-33.2	0.121534	hsa-miR-4700-5p	3.04121	7.32171e-12	up	-26.26	158	-31.3	0.226814	ADGRL1	-2.0973	0.000648887	down	protein-coding	hsa:22859	latrophilin 1
CYP2G1P	-5.81899	0.00081858	down	pseudo	hsa:22952	cytochrome P450, family 2, subfamily G, polypeptide 1 pseudogene	-22.52	159	-26	0.840302	hsa-miR-4700-5p	3.04121	7.32171e-12	up	-26.26	158	-31.3	0.226814	ADGRL1	-2.0973	0.000648887	down	protein-coding	hsa:22859	latrophilin 1
LOC284454	-1.22745	0.038803	down	ncRNA	hsa:284454	uncharacterized LOC284454	-21.29	156	-30.3	0.179815	hsa-miR-4700-5p	3.04121	7.32171e-12	up	-26.26	158	-31.3	0.226814	ADGRL1	-2.0973	0.000648887	down	protein-coding	hsa:22859	latrophilin 1
LOC101928572	-6.48825	0.0163445	down	ncRNA	hsa:101928572	uncharacterized LOC101928572	-23.45	152	-31.1	0.118317	hsa-miR-4700-5p	3.04121	7.32171e-12	up	-26.26	158	-31.3	0.226814	ADGRL1	-2.0973	0.000648887	down	protein-coding	hsa:22859	latrophilin 1
LOC105378248	-6.47025	0.00810902	down	ncRNA		uncharacterized LOC105378248	-27.95	160	-32.1	0.189893	hsa-miR-4700-5p	3.04121	7.32171e-12	up	-26.26	158	-31.3	0.226814	ADGRL1	-2.0973	0.000648887	down	protein-coding	hsa:22859	latrophilin 1
MIAT	-1.76848	0.0297952	down	ncRNA	hsa:440823	myocardial infarction associated transcript (non-protein coding)	-21.72	155	-33.5	0.322106	hsa-miR-4700-5p	3.04121	7.32171e-12	up	-26.26	158	-31.3	0.226814	ADGRL1	-2.0973	0.000648887	down	protein-coding	hsa:22859	latrophilin 1
LOC105378586	-3.82477	0.0143508	down	ncRNA		uncharacterized LOC105378586	-29.03	162	-33.7	0.094276	hsa-miR-4700-5p	3.04121	7.32171e-12	up	-26.26	158	-31.3	0.226814	ADGRL1	-2.0973	0.000648887	down	protein-coding	hsa:22859	latrophilin 1
MYHAS	-5.09452	0.0244231	down	ncRNA	hsa:100128560	myosin heavy chain gene cluster antisense RNA	-26.49	155	-27.7	0.757917	hsa-miR-4700-5p	3.04121	7.32171e-12	up	-26.26	158	-31.3	0.226814	ADGRL1	-2.0973	0.000648887	down	protein-coding	hsa:22859	latrophilin 1
LOC105373411	-7.61271	4.11121e-05	down	ncRNA		uncharacterized LOC105373411	-21.65	152	-28.7	0.461365	hsa-miR-4700-5p	3.04121	7.32171e-12	up	-26.26	158	-31.3	0.226814	ADGRL1	-2.0973	0.000648887	down	protein-coding	hsa:22859	latrophilin 1
LOC105378608	-3.9947	0.00182728	down	ncRNA		uncharacterized LOC105378608	-22.98	150	-29.9	0.355583	hsa-miR-4700-5p	3.04121	7.32171e-12	up	-26.26	158	-31.3	0.226814	ADGRL1	-2.0973	0.000648887	down	protein-coding	hsa:22859	latrophilin 1
LOC105378936	-4.93648	6.99726e-11	down	ncRNA		uncharacterized LOC105378936	-23.7	161	-30	0.435502	hsa-miR-4700-5p	3.04121	7.32171e-12	up	-26.26	158	-31.3	0.226814	ADGRL1	-2.0973	0.000648887	down	protein-coding	hsa:22859	latrophilin 1
LOC643348	-7.65252	8.81829e-05	down	pseudo		ankyrin repeat domain 26 pseudogene	-25.49	154	-35.9	0.266862	hsa-miR-4700-5p	3.04121	7.32171e-12	up	-26.26	158	-31.3	0.226814	ADGRL1	-2.0973	0.000648887	down	protein-coding	hsa:22859	latrophilin 1
LOC101928188	-1.30399	0.0367484	down	ncRNA	hsa:101928188	uncharacterized LOC101928188	-29.9	159	-31	0.38178	hsa-miR-4700-5p	3.04121	7.32171e-12	up	-30.63	165	-32.5	0.073089	PKNOX2	-3.03052	3.34817e-06	down	protein-coding	hsa:63876	PBX/knotted 1 homeobox 2
DLEU2	-1.52594	0.00123313	down	ncRNA	hsa:8847	deleted in lymphocytic leukemia 2 (non-protein coding)	-24.45	154	-31.5	0.184962	hsa-miR-4700-5p	3.04121	7.32171e-12	up	-30.63	165	-32.5	0.073089	PKNOX2	-3.03052	3.34817e-06	down	protein-coding	hsa:63876	PBX/knotted 1 homeobox 2
LOC107984345	-3.95614	5.6436e-05	down	ncRNA			-29.2	167	-34.2	0.190165	hsa-miR-4700-5p	3.04121	7.32171e-12	up	-30.63	165	-32.5	0.073089	PKNOX2	-3.03052	3.34817e-06	down	protein-coding	hsa:63876	PBX/knotted 1 homeobox 2
LOC729737	-1.88369	0.0188725	down	ncRNA	hsa:729737	long intergenic non-protein coding RNA 1002	-23.9	157	-31	0.414049	hsa-miR-4700-5p	3.04121	7.32171e-12	up	-30.63	165	-32.5	0.073089	PKNOX2	-3.03052	3.34817e-06	down	protein-coding	hsa:63876	PBX/knotted 1 homeobox 2
LOC107985356	-1.78833	0.0108818	down	lncRNA			-25.79	151	-30.4	0.498216	hsa-miR-4700-5p	3.04121	7.32171e-12	up	-30.63	165	-32.5	0.073089	PKNOX2	-3.03052	3.34817e-06	down	protein-coding	hsa:63876	PBX/knotted 1 homeobox 2
LOC105375586	-4.00894	0.000277433	down	ncRNA		uncharacterized LOC105375586	-21.83	150	-31.3	0.268168	hsa-miR-4700-5p	3.04121	7.32171e-12	up	-30.63	165	-32.5	0.073089	PKNOX2	-3.03052	3.34817e-06	down	protein-coding	hsa:63876	PBX/knotted 1 homeobox 2
SENCR	-3.95181	0.00295397	down	ncRNA	hsa:100507392	smooth muscle and endothelial cell enriched migration/differentiation-associated long non-coding RNA	-29.87	162	-31.8	0.065658	hsa-miR-4700-5p	3.04121	7.32171e-12	up	-30.63	165	-32.5	0.073089	PKNOX2	-3.03052	3.34817e-06	down	protein-coding	hsa:63876	PBX/knotted 1 homeobox 2
LOC728158	-8.18199	6.60999e-07	down	ncRNA	hsa:728158	hCG2044975	-23.7	158	-30	0.400123	hsa-miR-4700-5p	3.04121	7.32171e-12	up	-30.63	165	-32.5	0.073089	PKNOX2	-3.03052	3.34817e-06	down	protein-coding	hsa:63876	PBX/knotted 1 homeobox 2
LOC105372976	-1.5409	0.0109058	down	ncRNA		uncharacterized LOC105372976	-26.13	158	-30.9	0.525116	hsa-miR-4700-5p	3.04121	7.32171e-12	up	-30.63	165	-32.5	0.073089	PKNOX2	-3.03052	3.34817e-06	down	protein-coding	hsa:63876	PBX/knotted 1 homeobox 2
LOC105371401	-1.74867	0.0213546	down	ncRNA		uncharacterized LOC105371401	-29.9	159	-33.2	0.121534	hsa-miR-4700-5p	3.04121	7.32171e-12	up	-30.63	165	-32.5	0.073089	PKNOX2	-3.03052	3.34817e-06	down	protein-coding	hsa:63876	PBX/knotted 1 homeobox 2
CYP2G1P	-5.81899	0.00081858	down	pseudo	hsa:22952	cytochrome P450, family 2, subfamily G, polypeptide 1 pseudogene	-22.52	159	-26	0.840302	hsa-miR-4700-5p	3.04121	7.32171e-12	up	-30.63	165	-32.5	0.073089	PKNOX2	-3.03052	3.34817e-06	down	protein-coding	hsa:63876	PBX/knotted 1 homeobox 2
LOC284454	-1.22745	0.038803	down	ncRNA	hsa:284454	uncharacterized LOC284454	-21.29	156	-30.3	0.179815	hsa-miR-4700-5p	3.04121	7.32171e-12	up	-30.63	165	-32.5	0.073089	PKNOX2	-3.03052	3.34817e-06	down	protein-coding	hsa:63876	PBX/knotted 1 homeobox 2
LOC101928572	-6.48825	0.0163445	down	ncRNA	hsa:101928572	uncharacterized LOC101928572	-23.45	152	-31.1	0.118317	hsa-miR-4700-5p	3.04121	7.32171e-12	up	-30.63	165	-32.5	0.073089	PKNOX2	-3.03052	3.34817e-06	down	protein-coding	hsa:63876	PBX/knotted 1 homeobox 2
LOC105378248	-6.47025	0.00810902	down	ncRNA		uncharacterized LOC105378248	-27.95	160	-32.1	0.189893	hsa-miR-4700-5p	3.04121	7.32171e-12	up	-30.63	165	-32.5	0.073089	PKNOX2	-3.03052	3.34817e-06	down	protein-coding	hsa:63876	PBX/knotted 1 homeobox 2
MIAT	-1.76848	0.0297952	down	ncRNA	hsa:440823	myocardial infarction associated transcript (non-protein coding)	-21.72	155	-33.5	0.322106	hsa-miR-4700-5p	3.04121	7.32171e-12	up	-30.63	165	-32.5	0.073089	PKNOX2	-3.03052	3.34817e-06	down	protein-coding	hsa:63876	PBX/knotted 1 homeobox 2
LOC105378586	-3.82477	0.0143508	down	ncRNA		uncharacterized LOC105378586	-29.03	162	-33.7	0.094276	hsa-miR-4700-5p	3.04121	7.32171e-12	up	-30.63	165	-32.5	0.073089	PKNOX2	-3.03052	3.34817e-06	down	protein-coding	hsa:63876	PBX/knotted 1 homeobox 2
MYHAS	-5.09452	0.0244231	down	ncRNA	hsa:100128560	myosin heavy chain gene cluster antisense RNA	-26.49	155	-27.7	0.757917	hsa-miR-4700-5p	3.04121	7.32171e-12	up	-30.63	165	-32.5	0.073089	PKNOX2	-3.03052	3.34817e-06	down	protein-coding	hsa:63876	PBX/knotted 1 homeobox 2
LOC105373411	-7.61271	4.11121e-05	down	ncRNA		uncharacterized LOC105373411	-21.65	152	-28.7	0.461365	hsa-miR-4700-5p	3.04121	7.32171e-12	up	-30.63	165	-32.5	0.073089	PKNOX2	-3.03052	3.34817e-06	down	protein-coding	hsa:63876	PBX/knotted 1 homeobox 2
LOC105378608	-3.9947	0.00182728	down	ncRNA		uncharacterized LOC105378608	-22.98	150	-29.9	0.355583	hsa-miR-4700-5p	3.04121	7.32171e-12	up	-30.63	165	-32.5	0.073089	PKNOX2	-3.03052	3.34817e-06	down	protein-coding	hsa:63876	PBX/knotted 1 homeobox 2
LOC105378936	-4.93648	6.99726e-11	down	ncRNA		uncharacterized LOC105378936	-23.7	161	-30	0.435502	hsa-miR-4700-5p	3.04121	7.32171e-12	up	-30.63	165	-32.5	0.073089	PKNOX2	-3.03052	3.34817e-06	down	protein-coding	hsa:63876	PBX/knotted 1 homeobox 2
LOC643348	-7.65252	8.81829e-05	down	pseudo		ankyrin repeat domain 26 pseudogene	-25.49	154	-35.9	0.266862	hsa-miR-4700-5p	3.04121	7.32171e-12	up	-30.63	165	-32.5	0.073089	PKNOX2	-3.03052	3.34817e-06	down	protein-coding	hsa:63876	PBX/knotted 1 homeobox 2
LOC101928188	-1.30399	0.0367484	down	ncRNA	hsa:101928188	uncharacterized LOC101928188	-29.9	159	-31	0.38178	hsa-miR-4700-5p	3.04121	7.32171e-12	up	-28.43	161	-33.2	0.130139	FAIM2	-5.61745	1.70382e-17	down	protein-coding	hsa:23017	Fas apoptotic inhibitory molecule 2
DLEU2	-1.52594	0.00123313	down	ncRNA	hsa:8847	deleted in lymphocytic leukemia 2 (non-protein coding)	-24.45	154	-31.5	0.184962	hsa-miR-4700-5p	3.04121	7.32171e-12	up	-28.43	161	-33.2	0.130139	FAIM2	-5.61745	1.70382e-17	down	protein-coding	hsa:23017	Fas apoptotic inhibitory molecule 2
LOC107984345	-3.95614	5.6436e-05	down	ncRNA			-29.2	167	-34.2	0.190165	hsa-miR-4700-5p	3.04121	7.32171e-12	up	-28.43	161	-33.2	0.130139	FAIM2	-5.61745	1.70382e-17	down	protein-coding	hsa:23017	Fas apoptotic inhibitory molecule 2
LOC729737	-1.88369	0.0188725	down	ncRNA	hsa:729737	long intergenic non-protein coding RNA 1002	-23.9	157	-31	0.414049	hsa-miR-4700-5p	3.04121	7.32171e-12	up	-28.43	161	-33.2	0.130139	FAIM2	-5.61745	1.70382e-17	down	protein-coding	hsa:23017	Fas apoptotic inhibitory molecule 2
LOC107985356	-1.78833	0.0108818	down	lncRNA			-25.79	151	-30.4	0.498216	hsa-miR-4700-5p	3.04121	7.32171e-12	up	-28.43	161	-33.2	0.130139	FAIM2	-5.61745	1.70382e-17	down	protein-coding	hsa:23017	Fas apoptotic inhibitory molecule 2
LOC105375586	-4.00894	0.000277433	down	ncRNA		uncharacterized LOC105375586	-21.83	150	-31.3	0.268168	hsa-miR-4700-5p	3.04121	7.32171e-12	up	-28.43	161	-33.2	0.130139	FAIM2	-5.61745	1.70382e-17	down	protein-coding	hsa:23017	Fas apoptotic inhibitory molecule 2
SENCR	-3.95181	0.00295397	down	ncRNA	hsa:100507392	smooth muscle and endothelial cell enriched migration/differentiation-associated long non-coding RNA	-29.87	162	-31.8	0.065658	hsa-miR-4700-5p	3.04121	7.32171e-12	up	-28.43	161	-33.2	0.130139	FAIM2	-5.61745	1.70382e-17	down	protein-coding	hsa:23017	Fas apoptotic inhibitory molecule 2
LOC728158	-8.18199	6.60999e-07	down	ncRNA	hsa:728158	hCG2044975	-23.7	158	-30	0.400123	hsa-miR-4700-5p	3.04121	7.32171e-12	up	-28.43	161	-33.2	0.130139	FAIM2	-5.61745	1.70382e-17	down	protein-coding	hsa:23017	Fas apoptotic inhibitory molecule 2
LOC105372976	-1.5409	0.0109058	down	ncRNA		uncharacterized LOC105372976	-26.13	158	-30.9	0.525116	hsa-miR-4700-5p	3.04121	7.32171e-12	up	-28.43	161	-33.2	0.130139	FAIM2	-5.61745	1.70382e-17	down	protein-coding	hsa:23017	Fas apoptotic inhibitory molecule 2
LOC105371401	-1.74867	0.0213546	down	ncRNA		uncharacterized LOC105371401	-29.9	159	-33.2	0.121534	hsa-miR-4700-5p	3.04121	7.32171e-12	up	-28.43	161	-33.2	0.130139	FAIM2	-5.61745	1.70382e-17	down	protein-coding	hsa:23017	Fas apoptotic inhibitory molecule 2
CYP2G1P	-5.81899	0.00081858	down	pseudo	hsa:22952	cytochrome P450, family 2, subfamily G, polypeptide 1 pseudogene	-22.52	159	-26	0.840302	hsa-miR-4700-5p	3.04121	7.32171e-12	up	-28.43	161	-33.2	0.130139	FAIM2	-5.61745	1.70382e-17	down	protein-coding	hsa:23017	Fas apoptotic inhibitory molecule 2
LOC284454	-1.22745	0.038803	down	ncRNA	hsa:284454	uncharacterized LOC284454	-21.29	156	-30.3	0.179815	hsa-miR-4700-5p	3.04121	7.32171e-12	up	-28.43	161	-33.2	0.130139	FAIM2	-5.61745	1.70382e-17	down	protein-coding	hsa:23017	Fas apoptotic inhibitory molecule 2
LOC101928572	-6.48825	0.0163445	down	ncRNA	hsa:101928572	uncharacterized LOC101928572	-23.45	152	-31.1	0.118317	hsa-miR-4700-5p	3.04121	7.32171e-12	up	-28.43	161	-33.2	0.130139	FAIM2	-5.61745	1.70382e-17	down	protein-coding	hsa:23017	Fas apoptotic inhibitory molecule 2
LOC105378248	-6.47025	0.00810902	down	ncRNA		uncharacterized LOC105378248	-27.95	160	-32.1	0.189893	hsa-miR-4700-5p	3.04121	7.32171e-12	up	-28.43	161	-33.2	0.130139	FAIM2	-5.61745	1.70382e-17	down	protein-coding	hsa:23017	Fas apoptotic inhibitory molecule 2
MIAT	-1.76848	0.0297952	down	ncRNA	hsa:440823	myocardial infarction associated transcript (non-protein coding)	-21.72	155	-33.5	0.322106	hsa-miR-4700-5p	3.04121	7.32171e-12	up	-28.43	161	-33.2	0.130139	FAIM2	-5.61745	1.70382e-17	down	protein-coding	hsa:23017	Fas apoptotic inhibitory molecule 2
LOC105378586	-3.82477	0.0143508	down	ncRNA		uncharacterized LOC105378586	-29.03	162	-33.7	0.094276	hsa-miR-4700-5p	3.04121	7.32171e-12	up	-28.43	161	-33.2	0.130139	FAIM2	-5.61745	1.70382e-17	down	protein-coding	hsa:23017	Fas apoptotic inhibitory molecule 2
MYHAS	-5.09452	0.0244231	down	ncRNA	hsa:100128560	myosin heavy chain gene cluster antisense RNA	-26.49	155	-27.7	0.757917	hsa-miR-4700-5p	3.04121	7.32171e-12	up	-28.43	161	-33.2	0.130139	FAIM2	-5.61745	1.70382e-17	down	protein-coding	hsa:23017	Fas apoptotic inhibitory molecule 2
LOC105373411	-7.61271	4.11121e-05	down	ncRNA		uncharacterized LOC105373411	-21.65	152	-28.7	0.461365	hsa-miR-4700-5p	3.04121	7.32171e-12	up	-28.43	161	-33.2	0.130139	FAIM2	-5.61745	1.70382e-17	down	protein-coding	hsa:23017	Fas apoptotic inhibitory molecule 2
LOC105378608	-3.9947	0.00182728	down	ncRNA		uncharacterized LOC105378608	-22.98	150	-29.9	0.355583	hsa-miR-4700-5p	3.04121	7.32171e-12	up	-28.43	161	-33.2	0.130139	FAIM2	-5.61745	1.70382e-17	down	protein-coding	hsa:23017	Fas apoptotic inhibitory molecule 2
LOC105378936	-4.93648	6.99726e-11	down	ncRNA		uncharacterized LOC105378936	-23.7	161	-30	0.435502	hsa-miR-4700-5p	3.04121	7.32171e-12	up	-28.43	161	-33.2	0.130139	FAIM2	-5.61745	1.70382e-17	down	protein-coding	hsa:23017	Fas apoptotic inhibitory molecule 2
LOC643348	-7.65252	8.81829e-05	down	pseudo		ankyrin repeat domain 26 pseudogene	-25.49	154	-35.9	0.266862	hsa-miR-4700-5p	3.04121	7.32171e-12	up	-28.43	161	-33.2	0.130139	FAIM2	-5.61745	1.70382e-17	down	protein-coding	hsa:23017	Fas apoptotic inhibitory molecule 2
LOC101928188	-1.30399	0.0367484	down	ncRNA	hsa:101928188	uncharacterized LOC101928188	-29.9	159	-31	0.38178	hsa-miR-4700-5p	3.04121	7.32171e-12	up	-27.96	156	-31.9	0.048318	KLHDC7B	-8.70852	1.23107e-17	down	protein-coding	hsa:113730	kelch domain containing 7B
DLEU2	-1.52594	0.00123313	down	ncRNA	hsa:8847	deleted in lymphocytic leukemia 2 (non-protein coding)	-24.45	154	-31.5	0.184962	hsa-miR-4700-5p	3.04121	7.32171e-12	up	-27.96	156	-31.9	0.048318	KLHDC7B	-8.70852	1.23107e-17	down	protein-coding	hsa:113730	kelch domain containing 7B
LOC107984345	-3.95614	5.6436e-05	down	ncRNA			-29.2	167	-34.2	0.190165	hsa-miR-4700-5p	3.04121	7.32171e-12	up	-27.96	156	-31.9	0.048318	KLHDC7B	-8.70852	1.23107e-17	down	protein-coding	hsa:113730	kelch domain containing 7B
LOC729737	-1.88369	0.0188725	down	ncRNA	hsa:729737	long intergenic non-protein coding RNA 1002	-23.9	157	-31	0.414049	hsa-miR-4700-5p	3.04121	7.32171e-12	up	-27.96	156	-31.9	0.048318	KLHDC7B	-8.70852	1.23107e-17	down	protein-coding	hsa:113730	kelch domain containing 7B
LOC107985356	-1.78833	0.0108818	down	lncRNA			-25.79	151	-30.4	0.498216	hsa-miR-4700-5p	3.04121	7.32171e-12	up	-27.96	156	-31.9	0.048318	KLHDC7B	-8.70852	1.23107e-17	down	protein-coding	hsa:113730	kelch domain containing 7B
LOC105375586	-4.00894	0.000277433	down	ncRNA		uncharacterized LOC105375586	-21.83	150	-31.3	0.268168	hsa-miR-4700-5p	3.04121	7.32171e-12	up	-27.96	156	-31.9	0.048318	KLHDC7B	-8.70852	1.23107e-17	down	protein-coding	hsa:113730	kelch domain containing 7B
SENCR	-3.95181	0.00295397	down	ncRNA	hsa:100507392	smooth muscle and endothelial cell enriched migration/differentiation-associated long non-coding RNA	-29.87	162	-31.8	0.065658	hsa-miR-4700-5p	3.04121	7.32171e-12	up	-27.96	156	-31.9	0.048318	KLHDC7B	-8.70852	1.23107e-17	down	protein-coding	hsa:113730	kelch domain containing 7B
LOC728158	-8.18199	6.60999e-07	down	ncRNA	hsa:728158	hCG2044975	-23.7	158	-30	0.400123	hsa-miR-4700-5p	3.04121	7.32171e-12	up	-27.96	156	-31.9	0.048318	KLHDC7B	-8.70852	1.23107e-17	down	protein-coding	hsa:113730	kelch domain containing 7B
LOC105372976	-1.5409	0.0109058	down	ncRNA		uncharacterized LOC105372976	-26.13	158	-30.9	0.525116	hsa-miR-4700-5p	3.04121	7.32171e-12	up	-27.96	156	-31.9	0.048318	KLHDC7B	-8.70852	1.23107e-17	down	protein-coding	hsa:113730	kelch domain containing 7B
LOC105371401	-1.74867	0.0213546	down	ncRNA		uncharacterized LOC105371401	-29.9	159	-33.2	0.121534	hsa-miR-4700-5p	3.04121	7.32171e-12	up	-27.96	156	-31.9	0.048318	KLHDC7B	-8.70852	1.23107e-17	down	protein-coding	hsa:113730	kelch domain containing 7B
CYP2G1P	-5.81899	0.00081858	down	pseudo	hsa:22952	cytochrome P450, family 2, subfamily G, polypeptide 1 pseudogene	-22.52	159	-26	0.840302	hsa-miR-4700-5p	3.04121	7.32171e-12	up	-27.96	156	-31.9	0.048318	KLHDC7B	-8.70852	1.23107e-17	down	protein-coding	hsa:113730	kelch domain containing 7B
LOC284454	-1.22745	0.038803	down	ncRNA	hsa:284454	uncharacterized LOC284454	-21.29	156	-30.3	0.179815	hsa-miR-4700-5p	3.04121	7.32171e-12	up	-27.96	156	-31.9	0.048318	KLHDC7B	-8.70852	1.23107e-17	down	protein-coding	hsa:113730	kelch domain containing 7B
LOC101928572	-6.48825	0.0163445	down	ncRNA	hsa:101928572	uncharacterized LOC101928572	-23.45	152	-31.1	0.118317	hsa-miR-4700-5p	3.04121	7.32171e-12	up	-27.96	156	-31.9	0.048318	KLHDC7B	-8.70852	1.23107e-17	down	protein-coding	hsa:113730	kelch domain containing 7B
LOC105378248	-6.47025	0.00810902	down	ncRNA		uncharacterized LOC105378248	-27.95	160	-32.1	0.189893	hsa-miR-4700-5p	3.04121	7.32171e-12	up	-27.96	156	-31.9	0.048318	KLHDC7B	-8.70852	1.23107e-17	down	protein-coding	hsa:113730	kelch domain containing 7B
MIAT	-1.76848	0.0297952	down	ncRNA	hsa:440823	myocardial infarction associated transcript (non-protein coding)	-21.72	155	-33.5	0.322106	hsa-miR-4700-5p	3.04121	7.32171e-12	up	-27.96	156	-31.9	0.048318	KLHDC7B	-8.70852	1.23107e-17	down	protein-coding	hsa:113730	kelch domain containing 7B
LOC105378586	-3.82477	0.0143508	down	ncRNA		uncharacterized LOC105378586	-29.03	162	-33.7	0.094276	hsa-miR-4700-5p	3.04121	7.32171e-12	up	-27.96	156	-31.9	0.048318	KLHDC7B	-8.70852	1.23107e-17	down	protein-coding	hsa:113730	kelch domain containing 7B
MYHAS	-5.09452	0.0244231	down	ncRNA	hsa:100128560	myosin heavy chain gene cluster antisense RNA	-26.49	155	-27.7	0.757917	hsa-miR-4700-5p	3.04121	7.32171e-12	up	-27.96	156	-31.9	0.048318	KLHDC7B	-8.70852	1.23107e-17	down	protein-coding	hsa:113730	kelch domain containing 7B
LOC105373411	-7.61271	4.11121e-05	down	ncRNA		uncharacterized LOC105373411	-21.65	152	-28.7	0.461365	hsa-miR-4700-5p	3.04121	7.32171e-12	up	-27.96	156	-31.9	0.048318	KLHDC7B	-8.70852	1.23107e-17	down	protein-coding	hsa:113730	kelch domain containing 7B
LOC105378608	-3.9947	0.00182728	down	ncRNA		uncharacterized LOC105378608	-22.98	150	-29.9	0.355583	hsa-miR-4700-5p	3.04121	7.32171e-12	up	-27.96	156	-31.9	0.048318	KLHDC7B	-8.70852	1.23107e-17	down	protein-coding	hsa:113730	kelch domain containing 7B
LOC105378936	-4.93648	6.99726e-11	down	ncRNA		uncharacterized LOC105378936	-23.7	161	-30	0.435502	hsa-miR-4700-5p	3.04121	7.32171e-12	up	-27.96	156	-31.9	0.048318	KLHDC7B	-8.70852	1.23107e-17	down	protein-coding	hsa:113730	kelch domain containing 7B
LOC643348	-7.65252	8.81829e-05	down	pseudo		ankyrin repeat domain 26 pseudogene	-25.49	154	-35.9	0.266862	hsa-miR-4700-5p	3.04121	7.32171e-12	up	-27.96	156	-31.9	0.048318	KLHDC7B	-8.70852	1.23107e-17	down	protein-coding	hsa:113730	kelch domain containing 7B
LOC101928188	-1.30399	0.0367484	down	ncRNA	hsa:101928188	uncharacterized LOC101928188	-29.9	159	-31	0.38178	hsa-miR-4700-5p	3.04121	7.32171e-12	up	-26.79	158	-29.5	0.071143	NDUFA4L2	-2.15165	0.010905	down	protein-coding	hsa:56901	NADH dehydrogenase (ubiquinone) 1 alpha subcomplex, 4-like 2
DLEU2	-1.52594	0.00123313	down	ncRNA	hsa:8847	deleted in lymphocytic leukemia 2 (non-protein coding)	-24.45	154	-31.5	0.184962	hsa-miR-4700-5p	3.04121	7.32171e-12	up	-26.79	158	-29.5	0.071143	NDUFA4L2	-2.15165	0.010905	down	protein-coding	hsa:56901	NADH dehydrogenase (ubiquinone) 1 alpha subcomplex, 4-like 2
LOC107984345	-3.95614	5.6436e-05	down	ncRNA			-29.2	167	-34.2	0.190165	hsa-miR-4700-5p	3.04121	7.32171e-12	up	-26.79	158	-29.5	0.071143	NDUFA4L2	-2.15165	0.010905	down	protein-coding	hsa:56901	NADH dehydrogenase (ubiquinone) 1 alpha subcomplex, 4-like 2
LOC729737	-1.88369	0.0188725	down	ncRNA	hsa:729737	long intergenic non-protein coding RNA 1002	-23.9	157	-31	0.414049	hsa-miR-4700-5p	3.04121	7.32171e-12	up	-26.79	158	-29.5	0.071143	NDUFA4L2	-2.15165	0.010905	down	protein-coding	hsa:56901	NADH dehydrogenase (ubiquinone) 1 alpha subcomplex, 4-like 2
LOC107985356	-1.78833	0.0108818	down	lncRNA			-25.79	151	-30.4	0.498216	hsa-miR-4700-5p	3.04121	7.32171e-12	up	-26.79	158	-29.5	0.071143	NDUFA4L2	-2.15165	0.010905	down	protein-coding	hsa:56901	NADH dehydrogenase (ubiquinone) 1 alpha subcomplex, 4-like 2
LOC105375586	-4.00894	0.000277433	down	ncRNA		uncharacterized LOC105375586	-21.83	150	-31.3	0.268168	hsa-miR-4700-5p	3.04121	7.32171e-12	up	-26.79	158	-29.5	0.071143	NDUFA4L2	-2.15165	0.010905	down	protein-coding	hsa:56901	NADH dehydrogenase (ubiquinone) 1 alpha subcomplex, 4-like 2
SENCR	-3.95181	0.00295397	down	ncRNA	hsa:100507392	smooth muscle and endothelial cell enriched migration/differentiation-associated long non-coding RNA	-29.87	162	-31.8	0.065658	hsa-miR-4700-5p	3.04121	7.32171e-12	up	-26.79	158	-29.5	0.071143	NDUFA4L2	-2.15165	0.010905	down	protein-coding	hsa:56901	NADH dehydrogenase (ubiquinone) 1 alpha subcomplex, 4-like 2
LOC728158	-8.18199	6.60999e-07	down	ncRNA	hsa:728158	hCG2044975	-23.7	158	-30	0.400123	hsa-miR-4700-5p	3.04121	7.32171e-12	up	-26.79	158	-29.5	0.071143	NDUFA4L2	-2.15165	0.010905	down	protein-coding	hsa:56901	NADH dehydrogenase (ubiquinone) 1 alpha subcomplex, 4-like 2
LOC105372976	-1.5409	0.0109058	down	ncRNA		uncharacterized LOC105372976	-26.13	158	-30.9	0.525116	hsa-miR-4700-5p	3.04121	7.32171e-12	up	-26.79	158	-29.5	0.071143	NDUFA4L2	-2.15165	0.010905	down	protein-coding	hsa:56901	NADH dehydrogenase (ubiquinone) 1 alpha subcomplex, 4-like 2
LOC105371401	-1.74867	0.0213546	down	ncRNA		uncharacterized LOC105371401	-29.9	159	-33.2	0.121534	hsa-miR-4700-5p	3.04121	7.32171e-12	up	-26.79	158	-29.5	0.071143	NDUFA4L2	-2.15165	0.010905	down	protein-coding	hsa:56901	NADH dehydrogenase (ubiquinone) 1 alpha subcomplex, 4-like 2
CYP2G1P	-5.81899	0.00081858	down	pseudo	hsa:22952	cytochrome P450, family 2, subfamily G, polypeptide 1 pseudogene	-22.52	159	-26	0.840302	hsa-miR-4700-5p	3.04121	7.32171e-12	up	-26.79	158	-29.5	0.071143	NDUFA4L2	-2.15165	0.010905	down	protein-coding	hsa:56901	NADH dehydrogenase (ubiquinone) 1 alpha subcomplex, 4-like 2
LOC284454	-1.22745	0.038803	down	ncRNA	hsa:284454	uncharacterized LOC284454	-21.29	156	-30.3	0.179815	hsa-miR-4700-5p	3.04121	7.32171e-12	up	-26.79	158	-29.5	0.071143	NDUFA4L2	-2.15165	0.010905	down	protein-coding	hsa:56901	NADH dehydrogenase (ubiquinone) 1 alpha subcomplex, 4-like 2
LOC101928572	-6.48825	0.0163445	down	ncRNA	hsa:101928572	uncharacterized LOC101928572	-23.45	152	-31.1	0.118317	hsa-miR-4700-5p	3.04121	7.32171e-12	up	-26.79	158	-29.5	0.071143	NDUFA4L2	-2.15165	0.010905	down	protein-coding	hsa:56901	NADH dehydrogenase (ubiquinone) 1 alpha subcomplex, 4-like 2
LOC105378248	-6.47025	0.00810902	down	ncRNA		uncharacterized LOC105378248	-27.95	160	-32.1	0.189893	hsa-miR-4700-5p	3.04121	7.32171e-12	up	-26.79	158	-29.5	0.071143	NDUFA4L2	-2.15165	0.010905	down	protein-coding	hsa:56901	NADH dehydrogenase (ubiquinone) 1 alpha subcomplex, 4-like 2
MIAT	-1.76848	0.0297952	down	ncRNA	hsa:440823	myocardial infarction associated transcript (non-protein coding)	-21.72	155	-33.5	0.322106	hsa-miR-4700-5p	3.04121	7.32171e-12	up	-26.79	158	-29.5	0.071143	NDUFA4L2	-2.15165	0.010905	down	protein-coding	hsa:56901	NADH dehydrogenase (ubiquinone) 1 alpha subcomplex, 4-like 2
LOC105378586	-3.82477	0.0143508	down	ncRNA		uncharacterized LOC105378586	-29.03	162	-33.7	0.094276	hsa-miR-4700-5p	3.04121	7.32171e-12	up	-26.79	158	-29.5	0.071143	NDUFA4L2	-2.15165	0.010905	down	protein-coding	hsa:56901	NADH dehydrogenase (ubiquinone) 1 alpha subcomplex, 4-like 2
MYHAS	-5.09452	0.0244231	down	ncRNA	hsa:100128560	myosin heavy chain gene cluster antisense RNA	-26.49	155	-27.7	0.757917	hsa-miR-4700-5p	3.04121	7.32171e-12	up	-26.79	158	-29.5	0.071143	NDUFA4L2	-2.15165	0.010905	down	protein-coding	hsa:56901	NADH dehydrogenase (ubiquinone) 1 alpha subcomplex, 4-like 2
LOC105373411	-7.61271	4.11121e-05	down	ncRNA		uncharacterized LOC105373411	-21.65	152	-28.7	0.461365	hsa-miR-4700-5p	3.04121	7.32171e-12	up	-26.79	158	-29.5	0.071143	NDUFA4L2	-2.15165	0.010905	down	protein-coding	hsa:56901	NADH dehydrogenase (ubiquinone) 1 alpha subcomplex, 4-like 2
LOC105378608	-3.9947	0.00182728	down	ncRNA		uncharacterized LOC105378608	-22.98	150	-29.9	0.355583	hsa-miR-4700-5p	3.04121	7.32171e-12	up	-26.79	158	-29.5	0.071143	NDUFA4L2	-2.15165	0.010905	down	protein-coding	hsa:56901	NADH dehydrogenase (ubiquinone) 1 alpha subcomplex, 4-like 2
LOC105378936	-4.93648	6.99726e-11	down	ncRNA		uncharacterized LOC105378936	-23.7	161	-30	0.435502	hsa-miR-4700-5p	3.04121	7.32171e-12	up	-26.79	158	-29.5	0.071143	NDUFA4L2	-2.15165	0.010905	down	protein-coding	hsa:56901	NADH dehydrogenase (ubiquinone) 1 alpha subcomplex, 4-like 2
LOC643348	-7.65252	8.81829e-05	down	pseudo		ankyrin repeat domain 26 pseudogene	-25.49	154	-35.9	0.266862	hsa-miR-4700-5p	3.04121	7.32171e-12	up	-26.79	158	-29.5	0.071143	NDUFA4L2	-2.15165	0.010905	down	protein-coding	hsa:56901	NADH dehydrogenase (ubiquinone) 1 alpha subcomplex, 4-like 2
LOC101928188	-1.30399	0.0367484	down	ncRNA	hsa:101928188	uncharacterized LOC101928188	-29.9	159	-31	0.38178	hsa-miR-4700-5p	3.04121	7.32171e-12	up	-24.18	156	-27.1	0.487093	ANO1	-5.50134	0.0174223	down	protein-coding	hsa:55107	anoctamin 1, calcium activated chloride channel
DLEU2	-1.52594	0.00123313	down	ncRNA	hsa:8847	deleted in lymphocytic leukemia 2 (non-protein coding)	-24.45	154	-31.5	0.184962	hsa-miR-4700-5p	3.04121	7.32171e-12	up	-24.18	156	-27.1	0.487093	ANO1	-5.50134	0.0174223	down	protein-coding	hsa:55107	anoctamin 1, calcium activated chloride channel
LOC107984345	-3.95614	5.6436e-05	down	ncRNA			-29.2	167	-34.2	0.190165	hsa-miR-4700-5p	3.04121	7.32171e-12	up	-24.18	156	-27.1	0.487093	ANO1	-5.50134	0.0174223	down	protein-coding	hsa:55107	anoctamin 1, calcium activated chloride channel
LOC729737	-1.88369	0.0188725	down	ncRNA	hsa:729737	long intergenic non-protein coding RNA 1002	-23.9	157	-31	0.414049	hsa-miR-4700-5p	3.04121	7.32171e-12	up	-24.18	156	-27.1	0.487093	ANO1	-5.50134	0.0174223	down	protein-coding	hsa:55107	anoctamin 1, calcium activated chloride channel
LOC107985356	-1.78833	0.0108818	down	lncRNA			-25.79	151	-30.4	0.498216	hsa-miR-4700-5p	3.04121	7.32171e-12	up	-24.18	156	-27.1	0.487093	ANO1	-5.50134	0.0174223	down	protein-coding	hsa:55107	anoctamin 1, calcium activated chloride channel
LOC105375586	-4.00894	0.000277433	down	ncRNA		uncharacterized LOC105375586	-21.83	150	-31.3	0.268168	hsa-miR-4700-5p	3.04121	7.32171e-12	up	-24.18	156	-27.1	0.487093	ANO1	-5.50134	0.0174223	down	protein-coding	hsa:55107	anoctamin 1, calcium activated chloride channel
SENCR	-3.95181	0.00295397	down	ncRNA	hsa:100507392	smooth muscle and endothelial cell enriched migration/differentiation-associated long non-coding RNA	-29.87	162	-31.8	0.065658	hsa-miR-4700-5p	3.04121	7.32171e-12	up	-24.18	156	-27.1	0.487093	ANO1	-5.50134	0.0174223	down	protein-coding	hsa:55107	anoctamin 1, calcium activated chloride channel
LOC728158	-8.18199	6.60999e-07	down	ncRNA	hsa:728158	hCG2044975	-23.7	158	-30	0.400123	hsa-miR-4700-5p	3.04121	7.32171e-12	up	-24.18	156	-27.1	0.487093	ANO1	-5.50134	0.0174223	down	protein-coding	hsa:55107	anoctamin 1, calcium activated chloride channel
LOC105372976	-1.5409	0.0109058	down	ncRNA		uncharacterized LOC105372976	-26.13	158	-30.9	0.525116	hsa-miR-4700-5p	3.04121	7.32171e-12	up	-24.18	156	-27.1	0.487093	ANO1	-5.50134	0.0174223	down	protein-coding	hsa:55107	anoctamin 1, calcium activated chloride channel
LOC105371401	-1.74867	0.0213546	down	ncRNA		uncharacterized LOC105371401	-29.9	159	-33.2	0.121534	hsa-miR-4700-5p	3.04121	7.32171e-12	up	-24.18	156	-27.1	0.487093	ANO1	-5.50134	0.0174223	down	protein-coding	hsa:55107	anoctamin 1, calcium activated chloride channel
CYP2G1P	-5.81899	0.00081858	down	pseudo	hsa:22952	cytochrome P450, family 2, subfamily G, polypeptide 1 pseudogene	-22.52	159	-26	0.840302	hsa-miR-4700-5p	3.04121	7.32171e-12	up	-24.18	156	-27.1	0.487093	ANO1	-5.50134	0.0174223	down	protein-coding	hsa:55107	anoctamin 1, calcium activated chloride channel
LOC284454	-1.22745	0.038803	down	ncRNA	hsa:284454	uncharacterized LOC284454	-21.29	156	-30.3	0.179815	hsa-miR-4700-5p	3.04121	7.32171e-12	up	-24.18	156	-27.1	0.487093	ANO1	-5.50134	0.0174223	down	protein-coding	hsa:55107	anoctamin 1, calcium activated chloride channel
LOC101928572	-6.48825	0.0163445	down	ncRNA	hsa:101928572	uncharacterized LOC101928572	-23.45	152	-31.1	0.118317	hsa-miR-4700-5p	3.04121	7.32171e-12	up	-24.18	156	-27.1	0.487093	ANO1	-5.50134	0.0174223	down	protein-coding	hsa:55107	anoctamin 1, calcium activated chloride channel
LOC105378248	-6.47025	0.00810902	down	ncRNA		uncharacterized LOC105378248	-27.95	160	-32.1	0.189893	hsa-miR-4700-5p	3.04121	7.32171e-12	up	-24.18	156	-27.1	0.487093	ANO1	-5.50134	0.0174223	down	protein-coding	hsa:55107	anoctamin 1, calcium activated chloride channel
MIAT	-1.76848	0.0297952	down	ncRNA	hsa:440823	myocardial infarction associated transcript (non-protein coding)	-21.72	155	-33.5	0.322106	hsa-miR-4700-5p	3.04121	7.32171e-12	up	-24.18	156	-27.1	0.487093	ANO1	-5.50134	0.0174223	down	protein-coding	hsa:55107	anoctamin 1, calcium activated chloride channel
LOC105378586	-3.82477	0.0143508	down	ncRNA		uncharacterized LOC105378586	-29.03	162	-33.7	0.094276	hsa-miR-4700-5p	3.04121	7.32171e-12	up	-24.18	156	-27.1	0.487093	ANO1	-5.50134	0.0174223	down	protein-coding	hsa:55107	anoctamin 1, calcium activated chloride channel
MYHAS	-5.09452	0.0244231	down	ncRNA	hsa:100128560	myosin heavy chain gene cluster antisense RNA	-26.49	155	-27.7	0.757917	hsa-miR-4700-5p	3.04121	7.32171e-12	up	-24.18	156	-27.1	0.487093	ANO1	-5.50134	0.0174223	down	protein-coding	hsa:55107	anoctamin 1, calcium activated chloride channel
LOC105373411	-7.61271	4.11121e-05	down	ncRNA		uncharacterized LOC105373411	-21.65	152	-28.7	0.461365	hsa-miR-4700-5p	3.04121	7.32171e-12	up	-24.18	156	-27.1	0.487093	ANO1	-5.50134	0.0174223	down	protein-coding	hsa:55107	anoctamin 1, calcium activated chloride channel
LOC105378608	-3.9947	0.00182728	down	ncRNA		uncharacterized LOC105378608	-22.98	150	-29.9	0.355583	hsa-miR-4700-5p	3.04121	7.32171e-12	up	-24.18	156	-27.1	0.487093	ANO1	-5.50134	0.0174223	down	protein-coding	hsa:55107	anoctamin 1, calcium activated chloride channel
LOC105378936	-4.93648	6.99726e-11	down	ncRNA		uncharacterized LOC105378936	-23.7	161	-30	0.435502	hsa-miR-4700-5p	3.04121	7.32171e-12	up	-24.18	156	-27.1	0.487093	ANO1	-5.50134	0.0174223	down	protein-coding	hsa:55107	anoctamin 1, calcium activated chloride channel
LOC643348	-7.65252	8.81829e-05	down	pseudo		ankyrin repeat domain 26 pseudogene	-25.49	154	-35.9	0.266862	hsa-miR-4700-5p	3.04121	7.32171e-12	up	-24.18	156	-27.1	0.487093	ANO1	-5.50134	0.0174223	down	protein-coding	hsa:55107	anoctamin 1, calcium activated chloride channel
LOC101928188	-1.30399	0.0367484	down	ncRNA	hsa:101928188	uncharacterized LOC101928188	-29.9	159	-31	0.38178	hsa-miR-4700-5p	3.04121	7.32171e-12	up	-22.2	157	-31	0.386781	KIAA1671	-1.76968	0.000133511	down	protein-coding	hsa:85379	KIAA1671
DLEU2	-1.52594	0.00123313	down	ncRNA	hsa:8847	deleted in lymphocytic leukemia 2 (non-protein coding)	-24.45	154	-31.5	0.184962	hsa-miR-4700-5p	3.04121	7.32171e-12	up	-22.2	157	-31	0.386781	KIAA1671	-1.76968	0.000133511	down	protein-coding	hsa:85379	KIAA1671
LOC107984345	-3.95614	5.6436e-05	down	ncRNA			-29.2	167	-34.2	0.190165	hsa-miR-4700-5p	3.04121	7.32171e-12	up	-22.2	157	-31	0.386781	KIAA1671	-1.76968	0.000133511	down	protein-coding	hsa:85379	KIAA1671
LOC729737	-1.88369	0.0188725	down	ncRNA	hsa:729737	long intergenic non-protein coding RNA 1002	-23.9	157	-31	0.414049	hsa-miR-4700-5p	3.04121	7.32171e-12	up	-22.2	157	-31	0.386781	KIAA1671	-1.76968	0.000133511	down	protein-coding	hsa:85379	KIAA1671
LOC107985356	-1.78833	0.0108818	down	lncRNA			-25.79	151	-30.4	0.498216	hsa-miR-4700-5p	3.04121	7.32171e-12	up	-22.2	157	-31	0.386781	KIAA1671	-1.76968	0.000133511	down	protein-coding	hsa:85379	KIAA1671
LOC105375586	-4.00894	0.000277433	down	ncRNA		uncharacterized LOC105375586	-21.83	150	-31.3	0.268168	hsa-miR-4700-5p	3.04121	7.32171e-12	up	-22.2	157	-31	0.386781	KIAA1671	-1.76968	0.000133511	down	protein-coding	hsa:85379	KIAA1671
SENCR	-3.95181	0.00295397	down	ncRNA	hsa:100507392	smooth muscle and endothelial cell enriched migration/differentiation-associated long non-coding RNA	-29.87	162	-31.8	0.065658	hsa-miR-4700-5p	3.04121	7.32171e-12	up	-22.2	157	-31	0.386781	KIAA1671	-1.76968	0.000133511	down	protein-coding	hsa:85379	KIAA1671
LOC728158	-8.18199	6.60999e-07	down	ncRNA	hsa:728158	hCG2044975	-23.7	158	-30	0.400123	hsa-miR-4700-5p	3.04121	7.32171e-12	up	-22.2	157	-31	0.386781	KIAA1671	-1.76968	0.000133511	down	protein-coding	hsa:85379	KIAA1671
LOC105372976	-1.5409	0.0109058	down	ncRNA		uncharacterized LOC105372976	-26.13	158	-30.9	0.525116	hsa-miR-4700-5p	3.04121	7.32171e-12	up	-22.2	157	-31	0.386781	KIAA1671	-1.76968	0.000133511	down	protein-coding	hsa:85379	KIAA1671
LOC105371401	-1.74867	0.0213546	down	ncRNA		uncharacterized LOC105371401	-29.9	159	-33.2	0.121534	hsa-miR-4700-5p	3.04121	7.32171e-12	up	-22.2	157	-31	0.386781	KIAA1671	-1.76968	0.000133511	down	protein-coding	hsa:85379	KIAA1671
CYP2G1P	-5.81899	0.00081858	down	pseudo	hsa:22952	cytochrome P450, family 2, subfamily G, polypeptide 1 pseudogene	-22.52	159	-26	0.840302	hsa-miR-4700-5p	3.04121	7.32171e-12	up	-22.2	157	-31	0.386781	KIAA1671	-1.76968	0.000133511	down	protein-coding	hsa:85379	KIAA1671
LOC284454	-1.22745	0.038803	down	ncRNA	hsa:284454	uncharacterized LOC284454	-21.29	156	-30.3	0.179815	hsa-miR-4700-5p	3.04121	7.32171e-12	up	-22.2	157	-31	0.386781	KIAA1671	-1.76968	0.000133511	down	protein-coding	hsa:85379	KIAA1671
LOC101928572	-6.48825	0.0163445	down	ncRNA	hsa:101928572	uncharacterized LOC101928572	-23.45	152	-31.1	0.118317	hsa-miR-4700-5p	3.04121	7.32171e-12	up	-22.2	157	-31	0.386781	KIAA1671	-1.76968	0.000133511	down	protein-coding	hsa:85379	KIAA1671
LOC105378248	-6.47025	0.00810902	down	ncRNA		uncharacterized LOC105378248	-27.95	160	-32.1	0.189893	hsa-miR-4700-5p	3.04121	7.32171e-12	up	-22.2	157	-31	0.386781	KIAA1671	-1.76968	0.000133511	down	protein-coding	hsa:85379	KIAA1671
MIAT	-1.76848	0.0297952	down	ncRNA	hsa:440823	myocardial infarction associated transcript (non-protein coding)	-21.72	155	-33.5	0.322106	hsa-miR-4700-5p	3.04121	7.32171e-12	up	-22.2	157	-31	0.386781	KIAA1671	-1.76968	0.000133511	down	protein-coding	hsa:85379	KIAA1671
LOC105378586	-3.82477	0.0143508	down	ncRNA		uncharacterized LOC105378586	-29.03	162	-33.7	0.094276	hsa-miR-4700-5p	3.04121	7.32171e-12	up	-22.2	157	-31	0.386781	KIAA1671	-1.76968	0.000133511	down	protein-coding	hsa:85379	KIAA1671
MYHAS	-5.09452	0.0244231	down	ncRNA	hsa:100128560	myosin heavy chain gene cluster antisense RNA	-26.49	155	-27.7	0.757917	hsa-miR-4700-5p	3.04121	7.32171e-12	up	-22.2	157	-31	0.386781	KIAA1671	-1.76968	0.000133511	down	protein-coding	hsa:85379	KIAA1671
LOC105373411	-7.61271	4.11121e-05	down	ncRNA		uncharacterized LOC105373411	-21.65	152	-28.7	0.461365	hsa-miR-4700-5p	3.04121	7.32171e-12	up	-22.2	157	-31	0.386781	KIAA1671	-1.76968	0.000133511	down	protein-coding	hsa:85379	KIAA1671
LOC105378608	-3.9947	0.00182728	down	ncRNA		uncharacterized LOC105378608	-22.98	150	-29.9	0.355583	hsa-miR-4700-5p	3.04121	7.32171e-12	up	-22.2	157	-31	0.386781	KIAA1671	-1.76968	0.000133511	down	protein-coding	hsa:85379	KIAA1671
LOC105378936	-4.93648	6.99726e-11	down	ncRNA		uncharacterized LOC105378936	-23.7	161	-30	0.435502	hsa-miR-4700-5p	3.04121	7.32171e-12	up	-22.2	157	-31	0.386781	KIAA1671	-1.76968	0.000133511	down	protein-coding	hsa:85379	KIAA1671
LOC643348	-7.65252	8.81829e-05	down	pseudo		ankyrin repeat domain 26 pseudogene	-25.49	154	-35.9	0.266862	hsa-miR-4700-5p	3.04121	7.32171e-12	up	-22.2	157	-31	0.386781	KIAA1671	-1.76968	0.000133511	down	protein-coding	hsa:85379	KIAA1671
LOC101928188	-1.30399	0.0367484	down	ncRNA	hsa:101928188	uncharacterized LOC101928188	-29.9	159	-31	0.38178	hsa-miR-4700-5p	3.04121	7.32171e-12	up	-28.49	173	-33.1	0.185279	KCNK3	-5.7969	0.0444585	down	protein-coding	hsa:3777	potassium channel, subfamily K, member 3
DLEU2	-1.52594	0.00123313	down	ncRNA	hsa:8847	deleted in lymphocytic leukemia 2 (non-protein coding)	-24.45	154	-31.5	0.184962	hsa-miR-4700-5p	3.04121	7.32171e-12	up	-28.49	173	-33.1	0.185279	KCNK3	-5.7969	0.0444585	down	protein-coding	hsa:3777	potassium channel, subfamily K, member 3
LOC107984345	-3.95614	5.6436e-05	down	ncRNA			-29.2	167	-34.2	0.190165	hsa-miR-4700-5p	3.04121	7.32171e-12	up	-28.49	173	-33.1	0.185279	KCNK3	-5.7969	0.0444585	down	protein-coding	hsa:3777	potassium channel, subfamily K, member 3
LOC729737	-1.88369	0.0188725	down	ncRNA	hsa:729737	long intergenic non-protein coding RNA 1002	-23.9	157	-31	0.414049	hsa-miR-4700-5p	3.04121	7.32171e-12	up	-28.49	173	-33.1	0.185279	KCNK3	-5.7969	0.0444585	down	protein-coding	hsa:3777	potassium channel, subfamily K, member 3
LOC107985356	-1.78833	0.0108818	down	lncRNA			-25.79	151	-30.4	0.498216	hsa-miR-4700-5p	3.04121	7.32171e-12	up	-28.49	173	-33.1	0.185279	KCNK3	-5.7969	0.0444585	down	protein-coding	hsa:3777	potassium channel, subfamily K, member 3
LOC105375586	-4.00894	0.000277433	down	ncRNA		uncharacterized LOC105375586	-21.83	150	-31.3	0.268168	hsa-miR-4700-5p	3.04121	7.32171e-12	up	-28.49	173	-33.1	0.185279	KCNK3	-5.7969	0.0444585	down	protein-coding	hsa:3777	potassium channel, subfamily K, member 3
SENCR	-3.95181	0.00295397	down	ncRNA	hsa:100507392	smooth muscle and endothelial cell enriched migration/differentiation-associated long non-coding RNA	-29.87	162	-31.8	0.065658	hsa-miR-4700-5p	3.04121	7.32171e-12	up	-28.49	173	-33.1	0.185279	KCNK3	-5.7969	0.0444585	down	protein-coding	hsa:3777	potassium channel, subfamily K, member 3
LOC728158	-8.18199	6.60999e-07	down	ncRNA	hsa:728158	hCG2044975	-23.7	158	-30	0.400123	hsa-miR-4700-5p	3.04121	7.32171e-12	up	-28.49	173	-33.1	0.185279	KCNK3	-5.7969	0.0444585	down	protein-coding	hsa:3777	potassium channel, subfamily K, member 3
LOC105372976	-1.5409	0.0109058	down	ncRNA		uncharacterized LOC105372976	-26.13	158	-30.9	0.525116	hsa-miR-4700-5p	3.04121	7.32171e-12	up	-28.49	173	-33.1	0.185279	KCNK3	-5.7969	0.0444585	down	protein-coding	hsa:3777	potassium channel, subfamily K, member 3
LOC105371401	-1.74867	0.0213546	down	ncRNA		uncharacterized LOC105371401	-29.9	159	-33.2	0.121534	hsa-miR-4700-5p	3.04121	7.32171e-12	up	-28.49	173	-33.1	0.185279	KCNK3	-5.7969	0.0444585	down	protein-coding	hsa:3777	potassium channel, subfamily K, member 3
CYP2G1P	-5.81899	0.00081858	down	pseudo	hsa:22952	cytochrome P450, family 2, subfamily G, polypeptide 1 pseudogene	-22.52	159	-26	0.840302	hsa-miR-4700-5p	3.04121	7.32171e-12	up	-28.49	173	-33.1	0.185279	KCNK3	-5.7969	0.0444585	down	protein-coding	hsa:3777	potassium channel, subfamily K, member 3
LOC284454	-1.22745	0.038803	down	ncRNA	hsa:284454	uncharacterized LOC284454	-21.29	156	-30.3	0.179815	hsa-miR-4700-5p	3.04121	7.32171e-12	up	-28.49	173	-33.1	0.185279	KCNK3	-5.7969	0.0444585	down	protein-coding	hsa:3777	potassium channel, subfamily K, member 3
LOC101928572	-6.48825	0.0163445	down	ncRNA	hsa:101928572	uncharacterized LOC101928572	-23.45	152	-31.1	0.118317	hsa-miR-4700-5p	3.04121	7.32171e-12	up	-28.49	173	-33.1	0.185279	KCNK3	-5.7969	0.0444585	down	protein-coding	hsa:3777	potassium channel, subfamily K, member 3
LOC105378248	-6.47025	0.00810902	down	ncRNA		uncharacterized LOC105378248	-27.95	160	-32.1	0.189893	hsa-miR-4700-5p	3.04121	7.32171e-12	up	-28.49	173	-33.1	0.185279	KCNK3	-5.7969	0.0444585	down	protein-coding	hsa:3777	potassium channel, subfamily K, member 3
MIAT	-1.76848	0.0297952	down	ncRNA	hsa:440823	myocardial infarction associated transcript (non-protein coding)	-21.72	155	-33.5	0.322106	hsa-miR-4700-5p	3.04121	7.32171e-12	up	-28.49	173	-33.1	0.185279	KCNK3	-5.7969	0.0444585	down	protein-coding	hsa:3777	potassium channel, subfamily K, member 3
LOC105378586	-3.82477	0.0143508	down	ncRNA		uncharacterized LOC105378586	-29.03	162	-33.7	0.094276	hsa-miR-4700-5p	3.04121	7.32171e-12	up	-28.49	173	-33.1	0.185279	KCNK3	-5.7969	0.0444585	down	protein-coding	hsa:3777	potassium channel, subfamily K, member 3
MYHAS	-5.09452	0.0244231	down	ncRNA	hsa:100128560	myosin heavy chain gene cluster antisense RNA	-26.49	155	-27.7	0.757917	hsa-miR-4700-5p	3.04121	7.32171e-12	up	-28.49	173	-33.1	0.185279	KCNK3	-5.7969	0.0444585	down	protein-coding	hsa:3777	potassium channel, subfamily K, member 3
LOC105373411	-7.61271	4.11121e-05	down	ncRNA		uncharacterized LOC105373411	-21.65	152	-28.7	0.461365	hsa-miR-4700-5p	3.04121	7.32171e-12	up	-28.49	173	-33.1	0.185279	KCNK3	-5.7969	0.0444585	down	protein-coding	hsa:3777	potassium channel, subfamily K, member 3
LOC105378608	-3.9947	0.00182728	down	ncRNA		uncharacterized LOC105378608	-22.98	150	-29.9	0.355583	hsa-miR-4700-5p	3.04121	7.32171e-12	up	-28.49	173	-33.1	0.185279	KCNK3	-5.7969	0.0444585	down	protein-coding	hsa:3777	potassium channel, subfamily K, member 3
LOC105378936	-4.93648	6.99726e-11	down	ncRNA		uncharacterized LOC105378936	-23.7	161	-30	0.435502	hsa-miR-4700-5p	3.04121	7.32171e-12	up	-28.49	173	-33.1	0.185279	KCNK3	-5.7969	0.0444585	down	protein-coding	hsa:3777	potassium channel, subfamily K, member 3
LOC643348	-7.65252	8.81829e-05	down	pseudo		ankyrin repeat domain 26 pseudogene	-25.49	154	-35.9	0.266862	hsa-miR-4700-5p	3.04121	7.32171e-12	up	-28.49	173	-33.1	0.185279	KCNK3	-5.7969	0.0444585	down	protein-coding	hsa:3777	potassium channel, subfamily K, member 3
LOC101928188	-1.30399	0.0367484	down	ncRNA	hsa:101928188	uncharacterized LOC101928188	-29.9	159	-31	0.38178	hsa-miR-4700-5p	3.04121	7.32171e-12	up	-21.24	155	-28.3	0.475393	PER2	-1.82372	9.21471e-05	down	protein-coding	hsa:8864	period circadian clock 2
DLEU2	-1.52594	0.00123313	down	ncRNA	hsa:8847	deleted in lymphocytic leukemia 2 (non-protein coding)	-24.45	154	-31.5	0.184962	hsa-miR-4700-5p	3.04121	7.32171e-12	up	-21.24	155	-28.3	0.475393	PER2	-1.82372	9.21471e-05	down	protein-coding	hsa:8864	period circadian clock 2
LOC107984345	-3.95614	5.6436e-05	down	ncRNA			-29.2	167	-34.2	0.190165	hsa-miR-4700-5p	3.04121	7.32171e-12	up	-21.24	155	-28.3	0.475393	PER2	-1.82372	9.21471e-05	down	protein-coding	hsa:8864	period circadian clock 2
LOC729737	-1.88369	0.0188725	down	ncRNA	hsa:729737	long intergenic non-protein coding RNA 1002	-23.9	157	-31	0.414049	hsa-miR-4700-5p	3.04121	7.32171e-12	up	-21.24	155	-28.3	0.475393	PER2	-1.82372	9.21471e-05	down	protein-coding	hsa:8864	period circadian clock 2
LOC107985356	-1.78833	0.0108818	down	lncRNA			-25.79	151	-30.4	0.498216	hsa-miR-4700-5p	3.04121	7.32171e-12	up	-21.24	155	-28.3	0.475393	PER2	-1.82372	9.21471e-05	down	protein-coding	hsa:8864	period circadian clock 2
LOC105375586	-4.00894	0.000277433	down	ncRNA		uncharacterized LOC105375586	-21.83	150	-31.3	0.268168	hsa-miR-4700-5p	3.04121	7.32171e-12	up	-21.24	155	-28.3	0.475393	PER2	-1.82372	9.21471e-05	down	protein-coding	hsa:8864	period circadian clock 2
SENCR	-3.95181	0.00295397	down	ncRNA	hsa:100507392	smooth muscle and endothelial cell enriched migration/differentiation-associated long non-coding RNA	-29.87	162	-31.8	0.065658	hsa-miR-4700-5p	3.04121	7.32171e-12	up	-21.24	155	-28.3	0.475393	PER2	-1.82372	9.21471e-05	down	protein-coding	hsa:8864	period circadian clock 2
LOC728158	-8.18199	6.60999e-07	down	ncRNA	hsa:728158	hCG2044975	-23.7	158	-30	0.400123	hsa-miR-4700-5p	3.04121	7.32171e-12	up	-21.24	155	-28.3	0.475393	PER2	-1.82372	9.21471e-05	down	protein-coding	hsa:8864	period circadian clock 2
LOC105372976	-1.5409	0.0109058	down	ncRNA		uncharacterized LOC105372976	-26.13	158	-30.9	0.525116	hsa-miR-4700-5p	3.04121	7.32171e-12	up	-21.24	155	-28.3	0.475393	PER2	-1.82372	9.21471e-05	down	protein-coding	hsa:8864	period circadian clock 2
LOC105371401	-1.74867	0.0213546	down	ncRNA		uncharacterized LOC105371401	-29.9	159	-33.2	0.121534	hsa-miR-4700-5p	3.04121	7.32171e-12	up	-21.24	155	-28.3	0.475393	PER2	-1.82372	9.21471e-05	down	protein-coding	hsa:8864	period circadian clock 2
CYP2G1P	-5.81899	0.00081858	down	pseudo	hsa:22952	cytochrome P450, family 2, subfamily G, polypeptide 1 pseudogene	-22.52	159	-26	0.840302	hsa-miR-4700-5p	3.04121	7.32171e-12	up	-21.24	155	-28.3	0.475393	PER2	-1.82372	9.21471e-05	down	protein-coding	hsa:8864	period circadian clock 2
LOC284454	-1.22745	0.038803	down	ncRNA	hsa:284454	uncharacterized LOC284454	-21.29	156	-30.3	0.179815	hsa-miR-4700-5p	3.04121	7.32171e-12	up	-21.24	155	-28.3	0.475393	PER2	-1.82372	9.21471e-05	down	protein-coding	hsa:8864	period circadian clock 2
LOC101928572	-6.48825	0.0163445	down	ncRNA	hsa:101928572	uncharacterized LOC101928572	-23.45	152	-31.1	0.118317	hsa-miR-4700-5p	3.04121	7.32171e-12	up	-21.24	155	-28.3	0.475393	PER2	-1.82372	9.21471e-05	down	protein-coding	hsa:8864	period circadian clock 2
LOC105378248	-6.47025	0.00810902	down	ncRNA		uncharacterized LOC105378248	-27.95	160	-32.1	0.189893	hsa-miR-4700-5p	3.04121	7.32171e-12	up	-21.24	155	-28.3	0.475393	PER2	-1.82372	9.21471e-05	down	protein-coding	hsa:8864	period circadian clock 2
MIAT	-1.76848	0.0297952	down	ncRNA	hsa:440823	myocardial infarction associated transcript (non-protein coding)	-21.72	155	-33.5	0.322106	hsa-miR-4700-5p	3.04121	7.32171e-12	up	-21.24	155	-28.3	0.475393	PER2	-1.82372	9.21471e-05	down	protein-coding	hsa:8864	period circadian clock 2
LOC105378586	-3.82477	0.0143508	down	ncRNA		uncharacterized LOC105378586	-29.03	162	-33.7	0.094276	hsa-miR-4700-5p	3.04121	7.32171e-12	up	-21.24	155	-28.3	0.475393	PER2	-1.82372	9.21471e-05	down	protein-coding	hsa:8864	period circadian clock 2
MYHAS	-5.09452	0.0244231	down	ncRNA	hsa:100128560	myosin heavy chain gene cluster antisense RNA	-26.49	155	-27.7	0.757917	hsa-miR-4700-5p	3.04121	7.32171e-12	up	-21.24	155	-28.3	0.475393	PER2	-1.82372	9.21471e-05	down	protein-coding	hsa:8864	period circadian clock 2
LOC105373411	-7.61271	4.11121e-05	down	ncRNA		uncharacterized LOC105373411	-21.65	152	-28.7	0.461365	hsa-miR-4700-5p	3.04121	7.32171e-12	up	-21.24	155	-28.3	0.475393	PER2	-1.82372	9.21471e-05	down	protein-coding	hsa:8864	period circadian clock 2
LOC105378608	-3.9947	0.00182728	down	ncRNA		uncharacterized LOC105378608	-22.98	150	-29.9	0.355583	hsa-miR-4700-5p	3.04121	7.32171e-12	up	-21.24	155	-28.3	0.475393	PER2	-1.82372	9.21471e-05	down	protein-coding	hsa:8864	period circadian clock 2
LOC105378936	-4.93648	6.99726e-11	down	ncRNA		uncharacterized LOC105378936	-23.7	161	-30	0.435502	hsa-miR-4700-5p	3.04121	7.32171e-12	up	-21.24	155	-28.3	0.475393	PER2	-1.82372	9.21471e-05	down	protein-coding	hsa:8864	period circadian clock 2
LOC643348	-7.65252	8.81829e-05	down	pseudo		ankyrin repeat domain 26 pseudogene	-25.49	154	-35.9	0.266862	hsa-miR-4700-5p	3.04121	7.32171e-12	up	-21.24	155	-28.3	0.475393	PER2	-1.82372	9.21471e-05	down	protein-coding	hsa:8864	period circadian clock 2
LOC101928188	-1.30399	0.0367484	down	ncRNA	hsa:101928188	uncharacterized LOC101928188	-29.9	159	-31	0.38178	hsa-miR-4700-5p	3.04121	7.32171e-12	up	-25.52	159	-35	0.056003	LIF	-1.5761	0.0200261	down	protein-coding	hsa:3976	leukemia inhibitory factor
DLEU2	-1.52594	0.00123313	down	ncRNA	hsa:8847	deleted in lymphocytic leukemia 2 (non-protein coding)	-24.45	154	-31.5	0.184962	hsa-miR-4700-5p	3.04121	7.32171e-12	up	-25.52	159	-35	0.056003	LIF	-1.5761	0.0200261	down	protein-coding	hsa:3976	leukemia inhibitory factor
LOC107984345	-3.95614	5.6436e-05	down	ncRNA			-29.2	167	-34.2	0.190165	hsa-miR-4700-5p	3.04121	7.32171e-12	up	-25.52	159	-35	0.056003	LIF	-1.5761	0.0200261	down	protein-coding	hsa:3976	leukemia inhibitory factor
LOC729737	-1.88369	0.0188725	down	ncRNA	hsa:729737	long intergenic non-protein coding RNA 1002	-23.9	157	-31	0.414049	hsa-miR-4700-5p	3.04121	7.32171e-12	up	-25.52	159	-35	0.056003	LIF	-1.5761	0.0200261	down	protein-coding	hsa:3976	leukemia inhibitory factor
LOC107985356	-1.78833	0.0108818	down	lncRNA			-25.79	151	-30.4	0.498216	hsa-miR-4700-5p	3.04121	7.32171e-12	up	-25.52	159	-35	0.056003	LIF	-1.5761	0.0200261	down	protein-coding	hsa:3976	leukemia inhibitory factor
LOC105375586	-4.00894	0.000277433	down	ncRNA		uncharacterized LOC105375586	-21.83	150	-31.3	0.268168	hsa-miR-4700-5p	3.04121	7.32171e-12	up	-25.52	159	-35	0.056003	LIF	-1.5761	0.0200261	down	protein-coding	hsa:3976	leukemia inhibitory factor
SENCR	-3.95181	0.00295397	down	ncRNA	hsa:100507392	smooth muscle and endothelial cell enriched migration/differentiation-associated long non-coding RNA	-29.87	162	-31.8	0.065658	hsa-miR-4700-5p	3.04121	7.32171e-12	up	-25.52	159	-35	0.056003	LIF	-1.5761	0.0200261	down	protein-coding	hsa:3976	leukemia inhibitory factor
LOC728158	-8.18199	6.60999e-07	down	ncRNA	hsa:728158	hCG2044975	-23.7	158	-30	0.400123	hsa-miR-4700-5p	3.04121	7.32171e-12	up	-25.52	159	-35	0.056003	LIF	-1.5761	0.0200261	down	protein-coding	hsa:3976	leukemia inhibitory factor
LOC105372976	-1.5409	0.0109058	down	ncRNA		uncharacterized LOC105372976	-26.13	158	-30.9	0.525116	hsa-miR-4700-5p	3.04121	7.32171e-12	up	-25.52	159	-35	0.056003	LIF	-1.5761	0.0200261	down	protein-coding	hsa:3976	leukemia inhibitory factor
LOC105371401	-1.74867	0.0213546	down	ncRNA		uncharacterized LOC105371401	-29.9	159	-33.2	0.121534	hsa-miR-4700-5p	3.04121	7.32171e-12	up	-25.52	159	-35	0.056003	LIF	-1.5761	0.0200261	down	protein-coding	hsa:3976	leukemia inhibitory factor
CYP2G1P	-5.81899	0.00081858	down	pseudo	hsa:22952	cytochrome P450, family 2, subfamily G, polypeptide 1 pseudogene	-22.52	159	-26	0.840302	hsa-miR-4700-5p	3.04121	7.32171e-12	up	-25.52	159	-35	0.056003	LIF	-1.5761	0.0200261	down	protein-coding	hsa:3976	leukemia inhibitory factor
LOC284454	-1.22745	0.038803	down	ncRNA	hsa:284454	uncharacterized LOC284454	-21.29	156	-30.3	0.179815	hsa-miR-4700-5p	3.04121	7.32171e-12	up	-25.52	159	-35	0.056003	LIF	-1.5761	0.0200261	down	protein-coding	hsa:3976	leukemia inhibitory factor
LOC101928572	-6.48825	0.0163445	down	ncRNA	hsa:101928572	uncharacterized LOC101928572	-23.45	152	-31.1	0.118317	hsa-miR-4700-5p	3.04121	7.32171e-12	up	-25.52	159	-35	0.056003	LIF	-1.5761	0.0200261	down	protein-coding	hsa:3976	leukemia inhibitory factor
LOC105378248	-6.47025	0.00810902	down	ncRNA		uncharacterized LOC105378248	-27.95	160	-32.1	0.189893	hsa-miR-4700-5p	3.04121	7.32171e-12	up	-25.52	159	-35	0.056003	LIF	-1.5761	0.0200261	down	protein-coding	hsa:3976	leukemia inhibitory factor
MIAT	-1.76848	0.0297952	down	ncRNA	hsa:440823	myocardial infarction associated transcript (non-protein coding)	-21.72	155	-33.5	0.322106	hsa-miR-4700-5p	3.04121	7.32171e-12	up	-25.52	159	-35	0.056003	LIF	-1.5761	0.0200261	down	protein-coding	hsa:3976	leukemia inhibitory factor
LOC105378586	-3.82477	0.0143508	down	ncRNA		uncharacterized LOC105378586	-29.03	162	-33.7	0.094276	hsa-miR-4700-5p	3.04121	7.32171e-12	up	-25.52	159	-35	0.056003	LIF	-1.5761	0.0200261	down	protein-coding	hsa:3976	leukemia inhibitory factor
MYHAS	-5.09452	0.0244231	down	ncRNA	hsa:100128560	myosin heavy chain gene cluster antisense RNA	-26.49	155	-27.7	0.757917	hsa-miR-4700-5p	3.04121	7.32171e-12	up	-25.52	159	-35	0.056003	LIF	-1.5761	0.0200261	down	protein-coding	hsa:3976	leukemia inhibitory factor
LOC105373411	-7.61271	4.11121e-05	down	ncRNA		uncharacterized LOC105373411	-21.65	152	-28.7	0.461365	hsa-miR-4700-5p	3.04121	7.32171e-12	up	-25.52	159	-35	0.056003	LIF	-1.5761	0.0200261	down	protein-coding	hsa:3976	leukemia inhibitory factor
LOC105378608	-3.9947	0.00182728	down	ncRNA		uncharacterized LOC105378608	-22.98	150	-29.9	0.355583	hsa-miR-4700-5p	3.04121	7.32171e-12	up	-25.52	159	-35	0.056003	LIF	-1.5761	0.0200261	down	protein-coding	hsa:3976	leukemia inhibitory factor
LOC105378936	-4.93648	6.99726e-11	down	ncRNA		uncharacterized LOC105378936	-23.7	161	-30	0.435502	hsa-miR-4700-5p	3.04121	7.32171e-12	up	-25.52	159	-35	0.056003	LIF	-1.5761	0.0200261	down	protein-coding	hsa:3976	leukemia inhibitory factor
LOC643348	-7.65252	8.81829e-05	down	pseudo		ankyrin repeat domain 26 pseudogene	-25.49	154	-35.9	0.266862	hsa-miR-4700-5p	3.04121	7.32171e-12	up	-25.52	159	-35	0.056003	LIF	-1.5761	0.0200261	down	protein-coding	hsa:3976	leukemia inhibitory factor
LOC101928188	-1.30399	0.0367484	down	ncRNA	hsa:101928188	uncharacterized LOC101928188	-29.9	159	-31	0.38178	hsa-miR-4700-5p	3.04121	7.32171e-12	up	-23.59	159	-29.7	0.442937	ADAM19	-2.0528	0.00032941	down	protein-coding	hsa:8728	ADAM metallopeptidase domain 19
DLEU2	-1.52594	0.00123313	down	ncRNA	hsa:8847	deleted in lymphocytic leukemia 2 (non-protein coding)	-24.45	154	-31.5	0.184962	hsa-miR-4700-5p	3.04121	7.32171e-12	up	-23.59	159	-29.7	0.442937	ADAM19	-2.0528	0.00032941	down	protein-coding	hsa:8728	ADAM metallopeptidase domain 19
LOC107984345	-3.95614	5.6436e-05	down	ncRNA			-29.2	167	-34.2	0.190165	hsa-miR-4700-5p	3.04121	7.32171e-12	up	-23.59	159	-29.7	0.442937	ADAM19	-2.0528	0.00032941	down	protein-coding	hsa:8728	ADAM metallopeptidase domain 19
LOC729737	-1.88369	0.0188725	down	ncRNA	hsa:729737	long intergenic non-protein coding RNA 1002	-23.9	157	-31	0.414049	hsa-miR-4700-5p	3.04121	7.32171e-12	up	-23.59	159	-29.7	0.442937	ADAM19	-2.0528	0.00032941	down	protein-coding	hsa:8728	ADAM metallopeptidase domain 19
LOC107985356	-1.78833	0.0108818	down	lncRNA			-25.79	151	-30.4	0.498216	hsa-miR-4700-5p	3.04121	7.32171e-12	up	-23.59	159	-29.7	0.442937	ADAM19	-2.0528	0.00032941	down	protein-coding	hsa:8728	ADAM metallopeptidase domain 19
LOC105375586	-4.00894	0.000277433	down	ncRNA		uncharacterized LOC105375586	-21.83	150	-31.3	0.268168	hsa-miR-4700-5p	3.04121	7.32171e-12	up	-23.59	159	-29.7	0.442937	ADAM19	-2.0528	0.00032941	down	protein-coding	hsa:8728	ADAM metallopeptidase domain 19
SENCR	-3.95181	0.00295397	down	ncRNA	hsa:100507392	smooth muscle and endothelial cell enriched migration/differentiation-associated long non-coding RNA	-29.87	162	-31.8	0.065658	hsa-miR-4700-5p	3.04121	7.32171e-12	up	-23.59	159	-29.7	0.442937	ADAM19	-2.0528	0.00032941	down	protein-coding	hsa:8728	ADAM metallopeptidase domain 19
LOC728158	-8.18199	6.60999e-07	down	ncRNA	hsa:728158	hCG2044975	-23.7	158	-30	0.400123	hsa-miR-4700-5p	3.04121	7.32171e-12	up	-23.59	159	-29.7	0.442937	ADAM19	-2.0528	0.00032941	down	protein-coding	hsa:8728	ADAM metallopeptidase domain 19
LOC105372976	-1.5409	0.0109058	down	ncRNA		uncharacterized LOC105372976	-26.13	158	-30.9	0.525116	hsa-miR-4700-5p	3.04121	7.32171e-12	up	-23.59	159	-29.7	0.442937	ADAM19	-2.0528	0.00032941	down	protein-coding	hsa:8728	ADAM metallopeptidase domain 19
LOC105371401	-1.74867	0.0213546	down	ncRNA		uncharacterized LOC105371401	-29.9	159	-33.2	0.121534	hsa-miR-4700-5p	3.04121	7.32171e-12	up	-23.59	159	-29.7	0.442937	ADAM19	-2.0528	0.00032941	down	protein-coding	hsa:8728	ADAM metallopeptidase domain 19
CYP2G1P	-5.81899	0.00081858	down	pseudo	hsa:22952	cytochrome P450, family 2, subfamily G, polypeptide 1 pseudogene	-22.52	159	-26	0.840302	hsa-miR-4700-5p	3.04121	7.32171e-12	up	-23.59	159	-29.7	0.442937	ADAM19	-2.0528	0.00032941	down	protein-coding	hsa:8728	ADAM metallopeptidase domain 19
LOC284454	-1.22745	0.038803	down	ncRNA	hsa:284454	uncharacterized LOC284454	-21.29	156	-30.3	0.179815	hsa-miR-4700-5p	3.04121	7.32171e-12	up	-23.59	159	-29.7	0.442937	ADAM19	-2.0528	0.00032941	down	protein-coding	hsa:8728	ADAM metallopeptidase domain 19
LOC101928572	-6.48825	0.0163445	down	ncRNA	hsa:101928572	uncharacterized LOC101928572	-23.45	152	-31.1	0.118317	hsa-miR-4700-5p	3.04121	7.32171e-12	up	-23.59	159	-29.7	0.442937	ADAM19	-2.0528	0.00032941	down	protein-coding	hsa:8728	ADAM metallopeptidase domain 19
LOC105378248	-6.47025	0.00810902	down	ncRNA		uncharacterized LOC105378248	-27.95	160	-32.1	0.189893	hsa-miR-4700-5p	3.04121	7.32171e-12	up	-23.59	159	-29.7	0.442937	ADAM19	-2.0528	0.00032941	down	protein-coding	hsa:8728	ADAM metallopeptidase domain 19
MIAT	-1.76848	0.0297952	down	ncRNA	hsa:440823	myocardial infarction associated transcript (non-protein coding)	-21.72	155	-33.5	0.322106	hsa-miR-4700-5p	3.04121	7.32171e-12	up	-23.59	159	-29.7	0.442937	ADAM19	-2.0528	0.00032941	down	protein-coding	hsa:8728	ADAM metallopeptidase domain 19
LOC105378586	-3.82477	0.0143508	down	ncRNA		uncharacterized LOC105378586	-29.03	162	-33.7	0.094276	hsa-miR-4700-5p	3.04121	7.32171e-12	up	-23.59	159	-29.7	0.442937	ADAM19	-2.0528	0.00032941	down	protein-coding	hsa:8728	ADAM metallopeptidase domain 19
MYHAS	-5.09452	0.0244231	down	ncRNA	hsa:100128560	myosin heavy chain gene cluster antisense RNA	-26.49	155	-27.7	0.757917	hsa-miR-4700-5p	3.04121	7.32171e-12	up	-23.59	159	-29.7	0.442937	ADAM19	-2.0528	0.00032941	down	protein-coding	hsa:8728	ADAM metallopeptidase domain 19
LOC105373411	-7.61271	4.11121e-05	down	ncRNA		uncharacterized LOC105373411	-21.65	152	-28.7	0.461365	hsa-miR-4700-5p	3.04121	7.32171e-12	up	-23.59	159	-29.7	0.442937	ADAM19	-2.0528	0.00032941	down	protein-coding	hsa:8728	ADAM metallopeptidase domain 19
LOC105378608	-3.9947	0.00182728	down	ncRNA		uncharacterized LOC105378608	-22.98	150	-29.9	0.355583	hsa-miR-4700-5p	3.04121	7.32171e-12	up	-23.59	159	-29.7	0.442937	ADAM19	-2.0528	0.00032941	down	protein-coding	hsa:8728	ADAM metallopeptidase domain 19
LOC105378936	-4.93648	6.99726e-11	down	ncRNA		uncharacterized LOC105378936	-23.7	161	-30	0.435502	hsa-miR-4700-5p	3.04121	7.32171e-12	up	-23.59	159	-29.7	0.442937	ADAM19	-2.0528	0.00032941	down	protein-coding	hsa:8728	ADAM metallopeptidase domain 19
LOC643348	-7.65252	8.81829e-05	down	pseudo		ankyrin repeat domain 26 pseudogene	-25.49	154	-35.9	0.266862	hsa-miR-4700-5p	3.04121	7.32171e-12	up	-23.59	159	-29.7	0.442937	ADAM19	-2.0528	0.00032941	down	protein-coding	hsa:8728	ADAM metallopeptidase domain 19
LOC101928188	-1.30399	0.0367484	down	ncRNA	hsa:101928188	uncharacterized LOC101928188	-29.9	159	-31	0.38178	hsa-miR-4700-5p	3.04121	7.32171e-12	up	-27.07	154	-31.7	0.357818	KIAA1644	-3.30083	5.28022e-07	down	protein-coding	hsa:85352	KIAA1644
DLEU2	-1.52594	0.00123313	down	ncRNA	hsa:8847	deleted in lymphocytic leukemia 2 (non-protein coding)	-24.45	154	-31.5	0.184962	hsa-miR-4700-5p	3.04121	7.32171e-12	up	-27.07	154	-31.7	0.357818	KIAA1644	-3.30083	5.28022e-07	down	protein-coding	hsa:85352	KIAA1644
LOC107984345	-3.95614	5.6436e-05	down	ncRNA			-29.2	167	-34.2	0.190165	hsa-miR-4700-5p	3.04121	7.32171e-12	up	-27.07	154	-31.7	0.357818	KIAA1644	-3.30083	5.28022e-07	down	protein-coding	hsa:85352	KIAA1644
LOC729737	-1.88369	0.0188725	down	ncRNA	hsa:729737	long intergenic non-protein coding RNA 1002	-23.9	157	-31	0.414049	hsa-miR-4700-5p	3.04121	7.32171e-12	up	-27.07	154	-31.7	0.357818	KIAA1644	-3.30083	5.28022e-07	down	protein-coding	hsa:85352	KIAA1644
LOC107985356	-1.78833	0.0108818	down	lncRNA			-25.79	151	-30.4	0.498216	hsa-miR-4700-5p	3.04121	7.32171e-12	up	-27.07	154	-31.7	0.357818	KIAA1644	-3.30083	5.28022e-07	down	protein-coding	hsa:85352	KIAA1644
LOC105375586	-4.00894	0.000277433	down	ncRNA		uncharacterized LOC105375586	-21.83	150	-31.3	0.268168	hsa-miR-4700-5p	3.04121	7.32171e-12	up	-27.07	154	-31.7	0.357818	KIAA1644	-3.30083	5.28022e-07	down	protein-coding	hsa:85352	KIAA1644
SENCR	-3.95181	0.00295397	down	ncRNA	hsa:100507392	smooth muscle and endothelial cell enriched migration/differentiation-associated long non-coding RNA	-29.87	162	-31.8	0.065658	hsa-miR-4700-5p	3.04121	7.32171e-12	up	-27.07	154	-31.7	0.357818	KIAA1644	-3.30083	5.28022e-07	down	protein-coding	hsa:85352	KIAA1644
LOC728158	-8.18199	6.60999e-07	down	ncRNA	hsa:728158	hCG2044975	-23.7	158	-30	0.400123	hsa-miR-4700-5p	3.04121	7.32171e-12	up	-27.07	154	-31.7	0.357818	KIAA1644	-3.30083	5.28022e-07	down	protein-coding	hsa:85352	KIAA1644
LOC105372976	-1.5409	0.0109058	down	ncRNA		uncharacterized LOC105372976	-26.13	158	-30.9	0.525116	hsa-miR-4700-5p	3.04121	7.32171e-12	up	-27.07	154	-31.7	0.357818	KIAA1644	-3.30083	5.28022e-07	down	protein-coding	hsa:85352	KIAA1644
LOC105371401	-1.74867	0.0213546	down	ncRNA		uncharacterized LOC105371401	-29.9	159	-33.2	0.121534	hsa-miR-4700-5p	3.04121	7.32171e-12	up	-27.07	154	-31.7	0.357818	KIAA1644	-3.30083	5.28022e-07	down	protein-coding	hsa:85352	KIAA1644
CYP2G1P	-5.81899	0.00081858	down	pseudo	hsa:22952	cytochrome P450, family 2, subfamily G, polypeptide 1 pseudogene	-22.52	159	-26	0.840302	hsa-miR-4700-5p	3.04121	7.32171e-12	up	-27.07	154	-31.7	0.357818	KIAA1644	-3.30083	5.28022e-07	down	protein-coding	hsa:85352	KIAA1644
LOC284454	-1.22745	0.038803	down	ncRNA	hsa:284454	uncharacterized LOC284454	-21.29	156	-30.3	0.179815	hsa-miR-4700-5p	3.04121	7.32171e-12	up	-27.07	154	-31.7	0.357818	KIAA1644	-3.30083	5.28022e-07	down	protein-coding	hsa:85352	KIAA1644
LOC101928572	-6.48825	0.0163445	down	ncRNA	hsa:101928572	uncharacterized LOC101928572	-23.45	152	-31.1	0.118317	hsa-miR-4700-5p	3.04121	7.32171e-12	up	-27.07	154	-31.7	0.357818	KIAA1644	-3.30083	5.28022e-07	down	protein-coding	hsa:85352	KIAA1644
LOC105378248	-6.47025	0.00810902	down	ncRNA		uncharacterized LOC105378248	-27.95	160	-32.1	0.189893	hsa-miR-4700-5p	3.04121	7.32171e-12	up	-27.07	154	-31.7	0.357818	KIAA1644	-3.30083	5.28022e-07	down	protein-coding	hsa:85352	KIAA1644
MIAT	-1.76848	0.0297952	down	ncRNA	hsa:440823	myocardial infarction associated transcript (non-protein coding)	-21.72	155	-33.5	0.322106	hsa-miR-4700-5p	3.04121	7.32171e-12	up	-27.07	154	-31.7	0.357818	KIAA1644	-3.30083	5.28022e-07	down	protein-coding	hsa:85352	KIAA1644
LOC105378586	-3.82477	0.0143508	down	ncRNA		uncharacterized LOC105378586	-29.03	162	-33.7	0.094276	hsa-miR-4700-5p	3.04121	7.32171e-12	up	-27.07	154	-31.7	0.357818	KIAA1644	-3.30083	5.28022e-07	down	protein-coding	hsa:85352	KIAA1644
MYHAS	-5.09452	0.0244231	down	ncRNA	hsa:100128560	myosin heavy chain gene cluster antisense RNA	-26.49	155	-27.7	0.757917	hsa-miR-4700-5p	3.04121	7.32171e-12	up	-27.07	154	-31.7	0.357818	KIAA1644	-3.30083	5.28022e-07	down	protein-coding	hsa:85352	KIAA1644
LOC105373411	-7.61271	4.11121e-05	down	ncRNA		uncharacterized LOC105373411	-21.65	152	-28.7	0.461365	hsa-miR-4700-5p	3.04121	7.32171e-12	up	-27.07	154	-31.7	0.357818	KIAA1644	-3.30083	5.28022e-07	down	protein-coding	hsa:85352	KIAA1644
LOC105378608	-3.9947	0.00182728	down	ncRNA		uncharacterized LOC105378608	-22.98	150	-29.9	0.355583	hsa-miR-4700-5p	3.04121	7.32171e-12	up	-27.07	154	-31.7	0.357818	KIAA1644	-3.30083	5.28022e-07	down	protein-coding	hsa:85352	KIAA1644
LOC105378936	-4.93648	6.99726e-11	down	ncRNA		uncharacterized LOC105378936	-23.7	161	-30	0.435502	hsa-miR-4700-5p	3.04121	7.32171e-12	up	-27.07	154	-31.7	0.357818	KIAA1644	-3.30083	5.28022e-07	down	protein-coding	hsa:85352	KIAA1644
LOC643348	-7.65252	8.81829e-05	down	pseudo		ankyrin repeat domain 26 pseudogene	-25.49	154	-35.9	0.266862	hsa-miR-4700-5p	3.04121	7.32171e-12	up	-27.07	154	-31.7	0.357818	KIAA1644	-3.30083	5.28022e-07	down	protein-coding	hsa:85352	KIAA1644
LOC101928188	-1.30399	0.0367484	down	ncRNA	hsa:101928188	uncharacterized LOC101928188	-29.9	159	-31	0.38178	hsa-miR-4700-5p	3.04121	7.32171e-12	up	-20.54	156	-29.5	0.569654	EFR3B	-2.30013	0.000475411	down	protein-coding	hsa:22979	EFR3 homolog B (S. cerevisiae)
DLEU2	-1.52594	0.00123313	down	ncRNA	hsa:8847	deleted in lymphocytic leukemia 2 (non-protein coding)	-24.45	154	-31.5	0.184962	hsa-miR-4700-5p	3.04121	7.32171e-12	up	-20.54	156	-29.5	0.569654	EFR3B	-2.30013	0.000475411	down	protein-coding	hsa:22979	EFR3 homolog B (S. cerevisiae)
LOC107984345	-3.95614	5.6436e-05	down	ncRNA			-29.2	167	-34.2	0.190165	hsa-miR-4700-5p	3.04121	7.32171e-12	up	-20.54	156	-29.5	0.569654	EFR3B	-2.30013	0.000475411	down	protein-coding	hsa:22979	EFR3 homolog B (S. cerevisiae)
LOC729737	-1.88369	0.0188725	down	ncRNA	hsa:729737	long intergenic non-protein coding RNA 1002	-23.9	157	-31	0.414049	hsa-miR-4700-5p	3.04121	7.32171e-12	up	-20.54	156	-29.5	0.569654	EFR3B	-2.30013	0.000475411	down	protein-coding	hsa:22979	EFR3 homolog B (S. cerevisiae)
LOC107985356	-1.78833	0.0108818	down	lncRNA			-25.79	151	-30.4	0.498216	hsa-miR-4700-5p	3.04121	7.32171e-12	up	-20.54	156	-29.5	0.569654	EFR3B	-2.30013	0.000475411	down	protein-coding	hsa:22979	EFR3 homolog B (S. cerevisiae)
LOC105375586	-4.00894	0.000277433	down	ncRNA		uncharacterized LOC105375586	-21.83	150	-31.3	0.268168	hsa-miR-4700-5p	3.04121	7.32171e-12	up	-20.54	156	-29.5	0.569654	EFR3B	-2.30013	0.000475411	down	protein-coding	hsa:22979	EFR3 homolog B (S. cerevisiae)
SENCR	-3.95181	0.00295397	down	ncRNA	hsa:100507392	smooth muscle and endothelial cell enriched migration/differentiation-associated long non-coding RNA	-29.87	162	-31.8	0.065658	hsa-miR-4700-5p	3.04121	7.32171e-12	up	-20.54	156	-29.5	0.569654	EFR3B	-2.30013	0.000475411	down	protein-coding	hsa:22979	EFR3 homolog B (S. cerevisiae)
LOC728158	-8.18199	6.60999e-07	down	ncRNA	hsa:728158	hCG2044975	-23.7	158	-30	0.400123	hsa-miR-4700-5p	3.04121	7.32171e-12	up	-20.54	156	-29.5	0.569654	EFR3B	-2.30013	0.000475411	down	protein-coding	hsa:22979	EFR3 homolog B (S. cerevisiae)
LOC105372976	-1.5409	0.0109058	down	ncRNA		uncharacterized LOC105372976	-26.13	158	-30.9	0.525116	hsa-miR-4700-5p	3.04121	7.32171e-12	up	-20.54	156	-29.5	0.569654	EFR3B	-2.30013	0.000475411	down	protein-coding	hsa:22979	EFR3 homolog B (S. cerevisiae)
LOC105371401	-1.74867	0.0213546	down	ncRNA		uncharacterized LOC105371401	-29.9	159	-33.2	0.121534	hsa-miR-4700-5p	3.04121	7.32171e-12	up	-20.54	156	-29.5	0.569654	EFR3B	-2.30013	0.000475411	down	protein-coding	hsa:22979	EFR3 homolog B (S. cerevisiae)
CYP2G1P	-5.81899	0.00081858	down	pseudo	hsa:22952	cytochrome P450, family 2, subfamily G, polypeptide 1 pseudogene	-22.52	159	-26	0.840302	hsa-miR-4700-5p	3.04121	7.32171e-12	up	-20.54	156	-29.5	0.569654	EFR3B	-2.30013	0.000475411	down	protein-coding	hsa:22979	EFR3 homolog B (S. cerevisiae)
LOC284454	-1.22745	0.038803	down	ncRNA	hsa:284454	uncharacterized LOC284454	-21.29	156	-30.3	0.179815	hsa-miR-4700-5p	3.04121	7.32171e-12	up	-20.54	156	-29.5	0.569654	EFR3B	-2.30013	0.000475411	down	protein-coding	hsa:22979	EFR3 homolog B (S. cerevisiae)
LOC101928572	-6.48825	0.0163445	down	ncRNA	hsa:101928572	uncharacterized LOC101928572	-23.45	152	-31.1	0.118317	hsa-miR-4700-5p	3.04121	7.32171e-12	up	-20.54	156	-29.5	0.569654	EFR3B	-2.30013	0.000475411	down	protein-coding	hsa:22979	EFR3 homolog B (S. cerevisiae)
LOC105378248	-6.47025	0.00810902	down	ncRNA		uncharacterized LOC105378248	-27.95	160	-32.1	0.189893	hsa-miR-4700-5p	3.04121	7.32171e-12	up	-20.54	156	-29.5	0.569654	EFR3B	-2.30013	0.000475411	down	protein-coding	hsa:22979	EFR3 homolog B (S. cerevisiae)
MIAT	-1.76848	0.0297952	down	ncRNA	hsa:440823	myocardial infarction associated transcript (non-protein coding)	-21.72	155	-33.5	0.322106	hsa-miR-4700-5p	3.04121	7.32171e-12	up	-20.54	156	-29.5	0.569654	EFR3B	-2.30013	0.000475411	down	protein-coding	hsa:22979	EFR3 homolog B (S. cerevisiae)
LOC105378586	-3.82477	0.0143508	down	ncRNA		uncharacterized LOC105378586	-29.03	162	-33.7	0.094276	hsa-miR-4700-5p	3.04121	7.32171e-12	up	-20.54	156	-29.5	0.569654	EFR3B	-2.30013	0.000475411	down	protein-coding	hsa:22979	EFR3 homolog B (S. cerevisiae)
MYHAS	-5.09452	0.0244231	down	ncRNA	hsa:100128560	myosin heavy chain gene cluster antisense RNA	-26.49	155	-27.7	0.757917	hsa-miR-4700-5p	3.04121	7.32171e-12	up	-20.54	156	-29.5	0.569654	EFR3B	-2.30013	0.000475411	down	protein-coding	hsa:22979	EFR3 homolog B (S. cerevisiae)
LOC105373411	-7.61271	4.11121e-05	down	ncRNA		uncharacterized LOC105373411	-21.65	152	-28.7	0.461365	hsa-miR-4700-5p	3.04121	7.32171e-12	up	-20.54	156	-29.5	0.569654	EFR3B	-2.30013	0.000475411	down	protein-coding	hsa:22979	EFR3 homolog B (S. cerevisiae)
LOC105378608	-3.9947	0.00182728	down	ncRNA		uncharacterized LOC105378608	-22.98	150	-29.9	0.355583	hsa-miR-4700-5p	3.04121	7.32171e-12	up	-20.54	156	-29.5	0.569654	EFR3B	-2.30013	0.000475411	down	protein-coding	hsa:22979	EFR3 homolog B (S. cerevisiae)
LOC105378936	-4.93648	6.99726e-11	down	ncRNA		uncharacterized LOC105378936	-23.7	161	-30	0.435502	hsa-miR-4700-5p	3.04121	7.32171e-12	up	-20.54	156	-29.5	0.569654	EFR3B	-2.30013	0.000475411	down	protein-coding	hsa:22979	EFR3 homolog B (S. cerevisiae)
LOC643348	-7.65252	8.81829e-05	down	pseudo		ankyrin repeat domain 26 pseudogene	-25.49	154	-35.9	0.266862	hsa-miR-4700-5p	3.04121	7.32171e-12	up	-20.54	156	-29.5	0.569654	EFR3B	-2.30013	0.000475411	down	protein-coding	hsa:22979	EFR3 homolog B (S. cerevisiae)
LOC101928188	-1.30399	0.0367484	down	ncRNA	hsa:101928188	uncharacterized LOC101928188	-29.9	159	-31	0.38178	hsa-miR-4700-5p	3.04121	7.32171e-12	up	-24.51	153	-28.3	0.731825	IGFBP5	-6.48687	5.71922e-18	down	protein-coding	hsa:3488	insulin-like growth factor binding protein 5
DLEU2	-1.52594	0.00123313	down	ncRNA	hsa:8847	deleted in lymphocytic leukemia 2 (non-protein coding)	-24.45	154	-31.5	0.184962	hsa-miR-4700-5p	3.04121	7.32171e-12	up	-24.51	153	-28.3	0.731825	IGFBP5	-6.48687	5.71922e-18	down	protein-coding	hsa:3488	insulin-like growth factor binding protein 5
LOC107984345	-3.95614	5.6436e-05	down	ncRNA			-29.2	167	-34.2	0.190165	hsa-miR-4700-5p	3.04121	7.32171e-12	up	-24.51	153	-28.3	0.731825	IGFBP5	-6.48687	5.71922e-18	down	protein-coding	hsa:3488	insulin-like growth factor binding protein 5
LOC729737	-1.88369	0.0188725	down	ncRNA	hsa:729737	long intergenic non-protein coding RNA 1002	-23.9	157	-31	0.414049	hsa-miR-4700-5p	3.04121	7.32171e-12	up	-24.51	153	-28.3	0.731825	IGFBP5	-6.48687	5.71922e-18	down	protein-coding	hsa:3488	insulin-like growth factor binding protein 5
LOC107985356	-1.78833	0.0108818	down	lncRNA			-25.79	151	-30.4	0.498216	hsa-miR-4700-5p	3.04121	7.32171e-12	up	-24.51	153	-28.3	0.731825	IGFBP5	-6.48687	5.71922e-18	down	protein-coding	hsa:3488	insulin-like growth factor binding protein 5
LOC105375586	-4.00894	0.000277433	down	ncRNA		uncharacterized LOC105375586	-21.83	150	-31.3	0.268168	hsa-miR-4700-5p	3.04121	7.32171e-12	up	-24.51	153	-28.3	0.731825	IGFBP5	-6.48687	5.71922e-18	down	protein-coding	hsa:3488	insulin-like growth factor binding protein 5
SENCR	-3.95181	0.00295397	down	ncRNA	hsa:100507392	smooth muscle and endothelial cell enriched migration/differentiation-associated long non-coding RNA	-29.87	162	-31.8	0.065658	hsa-miR-4700-5p	3.04121	7.32171e-12	up	-24.51	153	-28.3	0.731825	IGFBP5	-6.48687	5.71922e-18	down	protein-coding	hsa:3488	insulin-like growth factor binding protein 5
LOC728158	-8.18199	6.60999e-07	down	ncRNA	hsa:728158	hCG2044975	-23.7	158	-30	0.400123	hsa-miR-4700-5p	3.04121	7.32171e-12	up	-24.51	153	-28.3	0.731825	IGFBP5	-6.48687	5.71922e-18	down	protein-coding	hsa:3488	insulin-like growth factor binding protein 5
LOC105372976	-1.5409	0.0109058	down	ncRNA		uncharacterized LOC105372976	-26.13	158	-30.9	0.525116	hsa-miR-4700-5p	3.04121	7.32171e-12	up	-24.51	153	-28.3	0.731825	IGFBP5	-6.48687	5.71922e-18	down	protein-coding	hsa:3488	insulin-like growth factor binding protein 5
LOC105371401	-1.74867	0.0213546	down	ncRNA		uncharacterized LOC105371401	-29.9	159	-33.2	0.121534	hsa-miR-4700-5p	3.04121	7.32171e-12	up	-24.51	153	-28.3	0.731825	IGFBP5	-6.48687	5.71922e-18	down	protein-coding	hsa:3488	insulin-like growth factor binding protein 5
CYP2G1P	-5.81899	0.00081858	down	pseudo	hsa:22952	cytochrome P450, family 2, subfamily G, polypeptide 1 pseudogene	-22.52	159	-26	0.840302	hsa-miR-4700-5p	3.04121	7.32171e-12	up	-24.51	153	-28.3	0.731825	IGFBP5	-6.48687	5.71922e-18	down	protein-coding	hsa:3488	insulin-like growth factor binding protein 5
LOC284454	-1.22745	0.038803	down	ncRNA	hsa:284454	uncharacterized LOC284454	-21.29	156	-30.3	0.179815	hsa-miR-4700-5p	3.04121	7.32171e-12	up	-24.51	153	-28.3	0.731825	IGFBP5	-6.48687	5.71922e-18	down	protein-coding	hsa:3488	insulin-like growth factor binding protein 5
LOC101928572	-6.48825	0.0163445	down	ncRNA	hsa:101928572	uncharacterized LOC101928572	-23.45	152	-31.1	0.118317	hsa-miR-4700-5p	3.04121	7.32171e-12	up	-24.51	153	-28.3	0.731825	IGFBP5	-6.48687	5.71922e-18	down	protein-coding	hsa:3488	insulin-like growth factor binding protein 5
LOC105378248	-6.47025	0.00810902	down	ncRNA		uncharacterized LOC105378248	-27.95	160	-32.1	0.189893	hsa-miR-4700-5p	3.04121	7.32171e-12	up	-24.51	153	-28.3	0.731825	IGFBP5	-6.48687	5.71922e-18	down	protein-coding	hsa:3488	insulin-like growth factor binding protein 5
MIAT	-1.76848	0.0297952	down	ncRNA	hsa:440823	myocardial infarction associated transcript (non-protein coding)	-21.72	155	-33.5	0.322106	hsa-miR-4700-5p	3.04121	7.32171e-12	up	-24.51	153	-28.3	0.731825	IGFBP5	-6.48687	5.71922e-18	down	protein-coding	hsa:3488	insulin-like growth factor binding protein 5
LOC105378586	-3.82477	0.0143508	down	ncRNA		uncharacterized LOC105378586	-29.03	162	-33.7	0.094276	hsa-miR-4700-5p	3.04121	7.32171e-12	up	-24.51	153	-28.3	0.731825	IGFBP5	-6.48687	5.71922e-18	down	protein-coding	hsa:3488	insulin-like growth factor binding protein 5
MYHAS	-5.09452	0.0244231	down	ncRNA	hsa:100128560	myosin heavy chain gene cluster antisense RNA	-26.49	155	-27.7	0.757917	hsa-miR-4700-5p	3.04121	7.32171e-12	up	-24.51	153	-28.3	0.731825	IGFBP5	-6.48687	5.71922e-18	down	protein-coding	hsa:3488	insulin-like growth factor binding protein 5
LOC105373411	-7.61271	4.11121e-05	down	ncRNA		uncharacterized LOC105373411	-21.65	152	-28.7	0.461365	hsa-miR-4700-5p	3.04121	7.32171e-12	up	-24.51	153	-28.3	0.731825	IGFBP5	-6.48687	5.71922e-18	down	protein-coding	hsa:3488	insulin-like growth factor binding protein 5
LOC105378608	-3.9947	0.00182728	down	ncRNA		uncharacterized LOC105378608	-22.98	150	-29.9	0.355583	hsa-miR-4700-5p	3.04121	7.32171e-12	up	-24.51	153	-28.3	0.731825	IGFBP5	-6.48687	5.71922e-18	down	protein-coding	hsa:3488	insulin-like growth factor binding protein 5
LOC105378936	-4.93648	6.99726e-11	down	ncRNA		uncharacterized LOC105378936	-23.7	161	-30	0.435502	hsa-miR-4700-5p	3.04121	7.32171e-12	up	-24.51	153	-28.3	0.731825	IGFBP5	-6.48687	5.71922e-18	down	protein-coding	hsa:3488	insulin-like growth factor binding protein 5
LOC643348	-7.65252	8.81829e-05	down	pseudo		ankyrin repeat domain 26 pseudogene	-25.49	154	-35.9	0.266862	hsa-miR-4700-5p	3.04121	7.32171e-12	up	-24.51	153	-28.3	0.731825	IGFBP5	-6.48687	5.71922e-18	down	protein-coding	hsa:3488	insulin-like growth factor binding protein 5
LOC101928188	-1.30399	0.0367484	down	ncRNA	hsa:101928188	uncharacterized LOC101928188	-29.9	159	-31	0.38178	hsa-miR-4700-5p	3.04121	7.32171e-12	up	-22.51	153	-27.9	0.874791	IL17RD	-2.6143	1.99764e-06	down	protein-coding	hsa:54756	interleukin 17 receptor D
DLEU2	-1.52594	0.00123313	down	ncRNA	hsa:8847	deleted in lymphocytic leukemia 2 (non-protein coding)	-24.45	154	-31.5	0.184962	hsa-miR-4700-5p	3.04121	7.32171e-12	up	-22.51	153	-27.9	0.874791	IL17RD	-2.6143	1.99764e-06	down	protein-coding	hsa:54756	interleukin 17 receptor D
LOC107984345	-3.95614	5.6436e-05	down	ncRNA			-29.2	167	-34.2	0.190165	hsa-miR-4700-5p	3.04121	7.32171e-12	up	-22.51	153	-27.9	0.874791	IL17RD	-2.6143	1.99764e-06	down	protein-coding	hsa:54756	interleukin 17 receptor D
LOC729737	-1.88369	0.0188725	down	ncRNA	hsa:729737	long intergenic non-protein coding RNA 1002	-23.9	157	-31	0.414049	hsa-miR-4700-5p	3.04121	7.32171e-12	up	-22.51	153	-27.9	0.874791	IL17RD	-2.6143	1.99764e-06	down	protein-coding	hsa:54756	interleukin 17 receptor D
LOC107985356	-1.78833	0.0108818	down	lncRNA			-25.79	151	-30.4	0.498216	hsa-miR-4700-5p	3.04121	7.32171e-12	up	-22.51	153	-27.9	0.874791	IL17RD	-2.6143	1.99764e-06	down	protein-coding	hsa:54756	interleukin 17 receptor D
LOC105375586	-4.00894	0.000277433	down	ncRNA		uncharacterized LOC105375586	-21.83	150	-31.3	0.268168	hsa-miR-4700-5p	3.04121	7.32171e-12	up	-22.51	153	-27.9	0.874791	IL17RD	-2.6143	1.99764e-06	down	protein-coding	hsa:54756	interleukin 17 receptor D
SENCR	-3.95181	0.00295397	down	ncRNA	hsa:100507392	smooth muscle and endothelial cell enriched migration/differentiation-associated long non-coding RNA	-29.87	162	-31.8	0.065658	hsa-miR-4700-5p	3.04121	7.32171e-12	up	-22.51	153	-27.9	0.874791	IL17RD	-2.6143	1.99764e-06	down	protein-coding	hsa:54756	interleukin 17 receptor D
LOC728158	-8.18199	6.60999e-07	down	ncRNA	hsa:728158	hCG2044975	-23.7	158	-30	0.400123	hsa-miR-4700-5p	3.04121	7.32171e-12	up	-22.51	153	-27.9	0.874791	IL17RD	-2.6143	1.99764e-06	down	protein-coding	hsa:54756	interleukin 17 receptor D
LOC105372976	-1.5409	0.0109058	down	ncRNA		uncharacterized LOC105372976	-26.13	158	-30.9	0.525116	hsa-miR-4700-5p	3.04121	7.32171e-12	up	-22.51	153	-27.9	0.874791	IL17RD	-2.6143	1.99764e-06	down	protein-coding	hsa:54756	interleukin 17 receptor D
LOC105371401	-1.74867	0.0213546	down	ncRNA		uncharacterized LOC105371401	-29.9	159	-33.2	0.121534	hsa-miR-4700-5p	3.04121	7.32171e-12	up	-22.51	153	-27.9	0.874791	IL17RD	-2.6143	1.99764e-06	down	protein-coding	hsa:54756	interleukin 17 receptor D
CYP2G1P	-5.81899	0.00081858	down	pseudo	hsa:22952	cytochrome P450, family 2, subfamily G, polypeptide 1 pseudogene	-22.52	159	-26	0.840302	hsa-miR-4700-5p	3.04121	7.32171e-12	up	-22.51	153	-27.9	0.874791	IL17RD	-2.6143	1.99764e-06	down	protein-coding	hsa:54756	interleukin 17 receptor D
LOC284454	-1.22745	0.038803	down	ncRNA	hsa:284454	uncharacterized LOC284454	-21.29	156	-30.3	0.179815	hsa-miR-4700-5p	3.04121	7.32171e-12	up	-22.51	153	-27.9	0.874791	IL17RD	-2.6143	1.99764e-06	down	protein-coding	hsa:54756	interleukin 17 receptor D
LOC101928572	-6.48825	0.0163445	down	ncRNA	hsa:101928572	uncharacterized LOC101928572	-23.45	152	-31.1	0.118317	hsa-miR-4700-5p	3.04121	7.32171e-12	up	-22.51	153	-27.9	0.874791	IL17RD	-2.6143	1.99764e-06	down	protein-coding	hsa:54756	interleukin 17 receptor D
LOC105378248	-6.47025	0.00810902	down	ncRNA		uncharacterized LOC105378248	-27.95	160	-32.1	0.189893	hsa-miR-4700-5p	3.04121	7.32171e-12	up	-22.51	153	-27.9	0.874791	IL17RD	-2.6143	1.99764e-06	down	protein-coding	hsa:54756	interleukin 17 receptor D
MIAT	-1.76848	0.0297952	down	ncRNA	hsa:440823	myocardial infarction associated transcript (non-protein coding)	-21.72	155	-33.5	0.322106	hsa-miR-4700-5p	3.04121	7.32171e-12	up	-22.51	153	-27.9	0.874791	IL17RD	-2.6143	1.99764e-06	down	protein-coding	hsa:54756	interleukin 17 receptor D
LOC105378586	-3.82477	0.0143508	down	ncRNA		uncharacterized LOC105378586	-29.03	162	-33.7	0.094276	hsa-miR-4700-5p	3.04121	7.32171e-12	up	-22.51	153	-27.9	0.874791	IL17RD	-2.6143	1.99764e-06	down	protein-coding	hsa:54756	interleukin 17 receptor D
MYHAS	-5.09452	0.0244231	down	ncRNA	hsa:100128560	myosin heavy chain gene cluster antisense RNA	-26.49	155	-27.7	0.757917	hsa-miR-4700-5p	3.04121	7.32171e-12	up	-22.51	153	-27.9	0.874791	IL17RD	-2.6143	1.99764e-06	down	protein-coding	hsa:54756	interleukin 17 receptor D
LOC105373411	-7.61271	4.11121e-05	down	ncRNA		uncharacterized LOC105373411	-21.65	152	-28.7	0.461365	hsa-miR-4700-5p	3.04121	7.32171e-12	up	-22.51	153	-27.9	0.874791	IL17RD	-2.6143	1.99764e-06	down	protein-coding	hsa:54756	interleukin 17 receptor D
LOC105378608	-3.9947	0.00182728	down	ncRNA		uncharacterized LOC105378608	-22.98	150	-29.9	0.355583	hsa-miR-4700-5p	3.04121	7.32171e-12	up	-22.51	153	-27.9	0.874791	IL17RD	-2.6143	1.99764e-06	down	protein-coding	hsa:54756	interleukin 17 receptor D
LOC105378936	-4.93648	6.99726e-11	down	ncRNA		uncharacterized LOC105378936	-23.7	161	-30	0.435502	hsa-miR-4700-5p	3.04121	7.32171e-12	up	-22.51	153	-27.9	0.874791	IL17RD	-2.6143	1.99764e-06	down	protein-coding	hsa:54756	interleukin 17 receptor D
LOC643348	-7.65252	8.81829e-05	down	pseudo		ankyrin repeat domain 26 pseudogene	-25.49	154	-35.9	0.266862	hsa-miR-4700-5p	3.04121	7.32171e-12	up	-22.51	153	-27.9	0.874791	IL17RD	-2.6143	1.99764e-06	down	protein-coding	hsa:54756	interleukin 17 receptor D
LOC101928188	-1.30399	0.0367484	down	ncRNA	hsa:101928188	uncharacterized LOC101928188	-29.9	159	-31	0.38178	hsa-miR-4700-5p	3.04121	7.32171e-12	up	-25.3	155	-29.6	0.34045	MEGF6	-2.51496	0.00572845	down	protein-coding	hsa:1953	multiple EGF-like-domains 6
DLEU2	-1.52594	0.00123313	down	ncRNA	hsa:8847	deleted in lymphocytic leukemia 2 (non-protein coding)	-24.45	154	-31.5	0.184962	hsa-miR-4700-5p	3.04121	7.32171e-12	up	-25.3	155	-29.6	0.34045	MEGF6	-2.51496	0.00572845	down	protein-coding	hsa:1953	multiple EGF-like-domains 6
LOC107984345	-3.95614	5.6436e-05	down	ncRNA			-29.2	167	-34.2	0.190165	hsa-miR-4700-5p	3.04121	7.32171e-12	up	-25.3	155	-29.6	0.34045	MEGF6	-2.51496	0.00572845	down	protein-coding	hsa:1953	multiple EGF-like-domains 6
LOC729737	-1.88369	0.0188725	down	ncRNA	hsa:729737	long intergenic non-protein coding RNA 1002	-23.9	157	-31	0.414049	hsa-miR-4700-5p	3.04121	7.32171e-12	up	-25.3	155	-29.6	0.34045	MEGF6	-2.51496	0.00572845	down	protein-coding	hsa:1953	multiple EGF-like-domains 6
LOC107985356	-1.78833	0.0108818	down	lncRNA			-25.79	151	-30.4	0.498216	hsa-miR-4700-5p	3.04121	7.32171e-12	up	-25.3	155	-29.6	0.34045	MEGF6	-2.51496	0.00572845	down	protein-coding	hsa:1953	multiple EGF-like-domains 6
LOC105375586	-4.00894	0.000277433	down	ncRNA		uncharacterized LOC105375586	-21.83	150	-31.3	0.268168	hsa-miR-4700-5p	3.04121	7.32171e-12	up	-25.3	155	-29.6	0.34045	MEGF6	-2.51496	0.00572845	down	protein-coding	hsa:1953	multiple EGF-like-domains 6
SENCR	-3.95181	0.00295397	down	ncRNA	hsa:100507392	smooth muscle and endothelial cell enriched migration/differentiation-associated long non-coding RNA	-29.87	162	-31.8	0.065658	hsa-miR-4700-5p	3.04121	7.32171e-12	up	-25.3	155	-29.6	0.34045	MEGF6	-2.51496	0.00572845	down	protein-coding	hsa:1953	multiple EGF-like-domains 6
LOC728158	-8.18199	6.60999e-07	down	ncRNA	hsa:728158	hCG2044975	-23.7	158	-30	0.400123	hsa-miR-4700-5p	3.04121	7.32171e-12	up	-25.3	155	-29.6	0.34045	MEGF6	-2.51496	0.00572845	down	protein-coding	hsa:1953	multiple EGF-like-domains 6
LOC105372976	-1.5409	0.0109058	down	ncRNA		uncharacterized LOC105372976	-26.13	158	-30.9	0.525116	hsa-miR-4700-5p	3.04121	7.32171e-12	up	-25.3	155	-29.6	0.34045	MEGF6	-2.51496	0.00572845	down	protein-coding	hsa:1953	multiple EGF-like-domains 6
LOC105371401	-1.74867	0.0213546	down	ncRNA		uncharacterized LOC105371401	-29.9	159	-33.2	0.121534	hsa-miR-4700-5p	3.04121	7.32171e-12	up	-25.3	155	-29.6	0.34045	MEGF6	-2.51496	0.00572845	down	protein-coding	hsa:1953	multiple EGF-like-domains 6
CYP2G1P	-5.81899	0.00081858	down	pseudo	hsa:22952	cytochrome P450, family 2, subfamily G, polypeptide 1 pseudogene	-22.52	159	-26	0.840302	hsa-miR-4700-5p	3.04121	7.32171e-12	up	-25.3	155	-29.6	0.34045	MEGF6	-2.51496	0.00572845	down	protein-coding	hsa:1953	multiple EGF-like-domains 6
LOC284454	-1.22745	0.038803	down	ncRNA	hsa:284454	uncharacterized LOC284454	-21.29	156	-30.3	0.179815	hsa-miR-4700-5p	3.04121	7.32171e-12	up	-25.3	155	-29.6	0.34045	MEGF6	-2.51496	0.00572845	down	protein-coding	hsa:1953	multiple EGF-like-domains 6
LOC101928572	-6.48825	0.0163445	down	ncRNA	hsa:101928572	uncharacterized LOC101928572	-23.45	152	-31.1	0.118317	hsa-miR-4700-5p	3.04121	7.32171e-12	up	-25.3	155	-29.6	0.34045	MEGF6	-2.51496	0.00572845	down	protein-coding	hsa:1953	multiple EGF-like-domains 6
LOC105378248	-6.47025	0.00810902	down	ncRNA		uncharacterized LOC105378248	-27.95	160	-32.1	0.189893	hsa-miR-4700-5p	3.04121	7.32171e-12	up	-25.3	155	-29.6	0.34045	MEGF6	-2.51496	0.00572845	down	protein-coding	hsa:1953	multiple EGF-like-domains 6
MIAT	-1.76848	0.0297952	down	ncRNA	hsa:440823	myocardial infarction associated transcript (non-protein coding)	-21.72	155	-33.5	0.322106	hsa-miR-4700-5p	3.04121	7.32171e-12	up	-25.3	155	-29.6	0.34045	MEGF6	-2.51496	0.00572845	down	protein-coding	hsa:1953	multiple EGF-like-domains 6
LOC105378586	-3.82477	0.0143508	down	ncRNA		uncharacterized LOC105378586	-29.03	162	-33.7	0.094276	hsa-miR-4700-5p	3.04121	7.32171e-12	up	-25.3	155	-29.6	0.34045	MEGF6	-2.51496	0.00572845	down	protein-coding	hsa:1953	multiple EGF-like-domains 6
MYHAS	-5.09452	0.0244231	down	ncRNA	hsa:100128560	myosin heavy chain gene cluster antisense RNA	-26.49	155	-27.7	0.757917	hsa-miR-4700-5p	3.04121	7.32171e-12	up	-25.3	155	-29.6	0.34045	MEGF6	-2.51496	0.00572845	down	protein-coding	hsa:1953	multiple EGF-like-domains 6
LOC105373411	-7.61271	4.11121e-05	down	ncRNA		uncharacterized LOC105373411	-21.65	152	-28.7	0.461365	hsa-miR-4700-5p	3.04121	7.32171e-12	up	-25.3	155	-29.6	0.34045	MEGF6	-2.51496	0.00572845	down	protein-coding	hsa:1953	multiple EGF-like-domains 6
LOC105378608	-3.9947	0.00182728	down	ncRNA		uncharacterized LOC105378608	-22.98	150	-29.9	0.355583	hsa-miR-4700-5p	3.04121	7.32171e-12	up	-25.3	155	-29.6	0.34045	MEGF6	-2.51496	0.00572845	down	protein-coding	hsa:1953	multiple EGF-like-domains 6
LOC105378936	-4.93648	6.99726e-11	down	ncRNA		uncharacterized LOC105378936	-23.7	161	-30	0.435502	hsa-miR-4700-5p	3.04121	7.32171e-12	up	-25.3	155	-29.6	0.34045	MEGF6	-2.51496	0.00572845	down	protein-coding	hsa:1953	multiple EGF-like-domains 6
LOC643348	-7.65252	8.81829e-05	down	pseudo		ankyrin repeat domain 26 pseudogene	-25.49	154	-35.9	0.266862	hsa-miR-4700-5p	3.04121	7.32171e-12	up	-25.3	155	-29.6	0.34045	MEGF6	-2.51496	0.00572845	down	protein-coding	hsa:1953	multiple EGF-like-domains 6
LOC101928188	-1.30399	0.0367484	down	ncRNA	hsa:101928188	uncharacterized LOC101928188	-29.9	159	-31	0.38178	hsa-miR-4700-5p	3.04121	7.32171e-12	up	-24.89	151	-28.9	0.25193	PLEKHG5	-2.90851	0.00347931	down	protein-coding	hsa:57449	pleckstrin homology domain containing, family G (with RhoGef domain) member 5
DLEU2	-1.52594	0.00123313	down	ncRNA	hsa:8847	deleted in lymphocytic leukemia 2 (non-protein coding)	-24.45	154	-31.5	0.184962	hsa-miR-4700-5p	3.04121	7.32171e-12	up	-24.89	151	-28.9	0.25193	PLEKHG5	-2.90851	0.00347931	down	protein-coding	hsa:57449	pleckstrin homology domain containing, family G (with RhoGef domain) member 5
LOC107984345	-3.95614	5.6436e-05	down	ncRNA			-29.2	167	-34.2	0.190165	hsa-miR-4700-5p	3.04121	7.32171e-12	up	-24.89	151	-28.9	0.25193	PLEKHG5	-2.90851	0.00347931	down	protein-coding	hsa:57449	pleckstrin homology domain containing, family G (with RhoGef domain) member 5
LOC729737	-1.88369	0.0188725	down	ncRNA	hsa:729737	long intergenic non-protein coding RNA 1002	-23.9	157	-31	0.414049	hsa-miR-4700-5p	3.04121	7.32171e-12	up	-24.89	151	-28.9	0.25193	PLEKHG5	-2.90851	0.00347931	down	protein-coding	hsa:57449	pleckstrin homology domain containing, family G (with RhoGef domain) member 5
LOC107985356	-1.78833	0.0108818	down	lncRNA			-25.79	151	-30.4	0.498216	hsa-miR-4700-5p	3.04121	7.32171e-12	up	-24.89	151	-28.9	0.25193	PLEKHG5	-2.90851	0.00347931	down	protein-coding	hsa:57449	pleckstrin homology domain containing, family G (with RhoGef domain) member 5
LOC105375586	-4.00894	0.000277433	down	ncRNA		uncharacterized LOC105375586	-21.83	150	-31.3	0.268168	hsa-miR-4700-5p	3.04121	7.32171e-12	up	-24.89	151	-28.9	0.25193	PLEKHG5	-2.90851	0.00347931	down	protein-coding	hsa:57449	pleckstrin homology domain containing, family G (with RhoGef domain) member 5
SENCR	-3.95181	0.00295397	down	ncRNA	hsa:100507392	smooth muscle and endothelial cell enriched migration/differentiation-associated long non-coding RNA	-29.87	162	-31.8	0.065658	hsa-miR-4700-5p	3.04121	7.32171e-12	up	-24.89	151	-28.9	0.25193	PLEKHG5	-2.90851	0.00347931	down	protein-coding	hsa:57449	pleckstrin homology domain containing, family G (with RhoGef domain) member 5
LOC728158	-8.18199	6.60999e-07	down	ncRNA	hsa:728158	hCG2044975	-23.7	158	-30	0.400123	hsa-miR-4700-5p	3.04121	7.32171e-12	up	-24.89	151	-28.9	0.25193	PLEKHG5	-2.90851	0.00347931	down	protein-coding	hsa:57449	pleckstrin homology domain containing, family G (with RhoGef domain) member 5
LOC105372976	-1.5409	0.0109058	down	ncRNA		uncharacterized LOC105372976	-26.13	158	-30.9	0.525116	hsa-miR-4700-5p	3.04121	7.32171e-12	up	-24.89	151	-28.9	0.25193	PLEKHG5	-2.90851	0.00347931	down	protein-coding	hsa:57449	pleckstrin homology domain containing, family G (with RhoGef domain) member 5
LOC105371401	-1.74867	0.0213546	down	ncRNA		uncharacterized LOC105371401	-29.9	159	-33.2	0.121534	hsa-miR-4700-5p	3.04121	7.32171e-12	up	-24.89	151	-28.9	0.25193	PLEKHG5	-2.90851	0.00347931	down	protein-coding	hsa:57449	pleckstrin homology domain containing, family G (with RhoGef domain) member 5
CYP2G1P	-5.81899	0.00081858	down	pseudo	hsa:22952	cytochrome P450, family 2, subfamily G, polypeptide 1 pseudogene	-22.52	159	-26	0.840302	hsa-miR-4700-5p	3.04121	7.32171e-12	up	-24.89	151	-28.9	0.25193	PLEKHG5	-2.90851	0.00347931	down	protein-coding	hsa:57449	pleckstrin homology domain containing, family G (with RhoGef domain) member 5
LOC284454	-1.22745	0.038803	down	ncRNA	hsa:284454	uncharacterized LOC284454	-21.29	156	-30.3	0.179815	hsa-miR-4700-5p	3.04121	7.32171e-12	up	-24.89	151	-28.9	0.25193	PLEKHG5	-2.90851	0.00347931	down	protein-coding	hsa:57449	pleckstrin homology domain containing, family G (with RhoGef domain) member 5
LOC101928572	-6.48825	0.0163445	down	ncRNA	hsa:101928572	uncharacterized LOC101928572	-23.45	152	-31.1	0.118317	hsa-miR-4700-5p	3.04121	7.32171e-12	up	-24.89	151	-28.9	0.25193	PLEKHG5	-2.90851	0.00347931	down	protein-coding	hsa:57449	pleckstrin homology domain containing, family G (with RhoGef domain) member 5
LOC105378248	-6.47025	0.00810902	down	ncRNA		uncharacterized LOC105378248	-27.95	160	-32.1	0.189893	hsa-miR-4700-5p	3.04121	7.32171e-12	up	-24.89	151	-28.9	0.25193	PLEKHG5	-2.90851	0.00347931	down	protein-coding	hsa:57449	pleckstrin homology domain containing, family G (with RhoGef domain) member 5
MIAT	-1.76848	0.0297952	down	ncRNA	hsa:440823	myocardial infarction associated transcript (non-protein coding)	-21.72	155	-33.5	0.322106	hsa-miR-4700-5p	3.04121	7.32171e-12	up	-24.89	151	-28.9	0.25193	PLEKHG5	-2.90851	0.00347931	down	protein-coding	hsa:57449	pleckstrin homology domain containing, family G (with RhoGef domain) member 5
LOC105378586	-3.82477	0.0143508	down	ncRNA		uncharacterized LOC105378586	-29.03	162	-33.7	0.094276	hsa-miR-4700-5p	3.04121	7.32171e-12	up	-24.89	151	-28.9	0.25193	PLEKHG5	-2.90851	0.00347931	down	protein-coding	hsa:57449	pleckstrin homology domain containing, family G (with RhoGef domain) member 5
MYHAS	-5.09452	0.0244231	down	ncRNA	hsa:100128560	myosin heavy chain gene cluster antisense RNA	-26.49	155	-27.7	0.757917	hsa-miR-4700-5p	3.04121	7.32171e-12	up	-24.89	151	-28.9	0.25193	PLEKHG5	-2.90851	0.00347931	down	protein-coding	hsa:57449	pleckstrin homology domain containing, family G (with RhoGef domain) member 5
LOC105373411	-7.61271	4.11121e-05	down	ncRNA		uncharacterized LOC105373411	-21.65	152	-28.7	0.461365	hsa-miR-4700-5p	3.04121	7.32171e-12	up	-24.89	151	-28.9	0.25193	PLEKHG5	-2.90851	0.00347931	down	protein-coding	hsa:57449	pleckstrin homology domain containing, family G (with RhoGef domain) member 5
LOC105378608	-3.9947	0.00182728	down	ncRNA		uncharacterized LOC105378608	-22.98	150	-29.9	0.355583	hsa-miR-4700-5p	3.04121	7.32171e-12	up	-24.89	151	-28.9	0.25193	PLEKHG5	-2.90851	0.00347931	down	protein-coding	hsa:57449	pleckstrin homology domain containing, family G (with RhoGef domain) member 5
LOC105378936	-4.93648	6.99726e-11	down	ncRNA		uncharacterized LOC105378936	-23.7	161	-30	0.435502	hsa-miR-4700-5p	3.04121	7.32171e-12	up	-24.89	151	-28.9	0.25193	PLEKHG5	-2.90851	0.00347931	down	protein-coding	hsa:57449	pleckstrin homology domain containing, family G (with RhoGef domain) member 5
LOC643348	-7.65252	8.81829e-05	down	pseudo		ankyrin repeat domain 26 pseudogene	-25.49	154	-35.9	0.266862	hsa-miR-4700-5p	3.04121	7.32171e-12	up	-24.89	151	-28.9	0.25193	PLEKHG5	-2.90851	0.00347931	down	protein-coding	hsa:57449	pleckstrin homology domain containing, family G (with RhoGef domain) member 5
LOC101928188	-1.30399	0.0367484	down	ncRNA	hsa:101928188	uncharacterized LOC101928188	-29.9	159	-31	0.38178	hsa-miR-4700-5p	3.04121	7.32171e-12	up	-24.36	155	-30.1	0.311448	KCTD15	-1.70937	0.0108355	down	protein-coding	hsa:79047	potassium channel tetramerization domain containing 15
DLEU2	-1.52594	0.00123313	down	ncRNA	hsa:8847	deleted in lymphocytic leukemia 2 (non-protein coding)	-24.45	154	-31.5	0.184962	hsa-miR-4700-5p	3.04121	7.32171e-12	up	-24.36	155	-30.1	0.311448	KCTD15	-1.70937	0.0108355	down	protein-coding	hsa:79047	potassium channel tetramerization domain containing 15
LOC107984345	-3.95614	5.6436e-05	down	ncRNA			-29.2	167	-34.2	0.190165	hsa-miR-4700-5p	3.04121	7.32171e-12	up	-24.36	155	-30.1	0.311448	KCTD15	-1.70937	0.0108355	down	protein-coding	hsa:79047	potassium channel tetramerization domain containing 15
LOC729737	-1.88369	0.0188725	down	ncRNA	hsa:729737	long intergenic non-protein coding RNA 1002	-23.9	157	-31	0.414049	hsa-miR-4700-5p	3.04121	7.32171e-12	up	-24.36	155	-30.1	0.311448	KCTD15	-1.70937	0.0108355	down	protein-coding	hsa:79047	potassium channel tetramerization domain containing 15
LOC107985356	-1.78833	0.0108818	down	lncRNA			-25.79	151	-30.4	0.498216	hsa-miR-4700-5p	3.04121	7.32171e-12	up	-24.36	155	-30.1	0.311448	KCTD15	-1.70937	0.0108355	down	protein-coding	hsa:79047	potassium channel tetramerization domain containing 15
LOC105375586	-4.00894	0.000277433	down	ncRNA		uncharacterized LOC105375586	-21.83	150	-31.3	0.268168	hsa-miR-4700-5p	3.04121	7.32171e-12	up	-24.36	155	-30.1	0.311448	KCTD15	-1.70937	0.0108355	down	protein-coding	hsa:79047	potassium channel tetramerization domain containing 15
SENCR	-3.95181	0.00295397	down	ncRNA	hsa:100507392	smooth muscle and endothelial cell enriched migration/differentiation-associated long non-coding RNA	-29.87	162	-31.8	0.065658	hsa-miR-4700-5p	3.04121	7.32171e-12	up	-24.36	155	-30.1	0.311448	KCTD15	-1.70937	0.0108355	down	protein-coding	hsa:79047	potassium channel tetramerization domain containing 15
LOC728158	-8.18199	6.60999e-07	down	ncRNA	hsa:728158	hCG2044975	-23.7	158	-30	0.400123	hsa-miR-4700-5p	3.04121	7.32171e-12	up	-24.36	155	-30.1	0.311448	KCTD15	-1.70937	0.0108355	down	protein-coding	hsa:79047	potassium channel tetramerization domain containing 15
LOC105372976	-1.5409	0.0109058	down	ncRNA		uncharacterized LOC105372976	-26.13	158	-30.9	0.525116	hsa-miR-4700-5p	3.04121	7.32171e-12	up	-24.36	155	-30.1	0.311448	KCTD15	-1.70937	0.0108355	down	protein-coding	hsa:79047	potassium channel tetramerization domain containing 15
LOC105371401	-1.74867	0.0213546	down	ncRNA		uncharacterized LOC105371401	-29.9	159	-33.2	0.121534	hsa-miR-4700-5p	3.04121	7.32171e-12	up	-24.36	155	-30.1	0.311448	KCTD15	-1.70937	0.0108355	down	protein-coding	hsa:79047	potassium channel tetramerization domain containing 15
CYP2G1P	-5.81899	0.00081858	down	pseudo	hsa:22952	cytochrome P450, family 2, subfamily G, polypeptide 1 pseudogene	-22.52	159	-26	0.840302	hsa-miR-4700-5p	3.04121	7.32171e-12	up	-24.36	155	-30.1	0.311448	KCTD15	-1.70937	0.0108355	down	protein-coding	hsa:79047	potassium channel tetramerization domain containing 15
LOC284454	-1.22745	0.038803	down	ncRNA	hsa:284454	uncharacterized LOC284454	-21.29	156	-30.3	0.179815	hsa-miR-4700-5p	3.04121	7.32171e-12	up	-24.36	155	-30.1	0.311448	KCTD15	-1.70937	0.0108355	down	protein-coding	hsa:79047	potassium channel tetramerization domain containing 15
LOC101928572	-6.48825	0.0163445	down	ncRNA	hsa:101928572	uncharacterized LOC101928572	-23.45	152	-31.1	0.118317	hsa-miR-4700-5p	3.04121	7.32171e-12	up	-24.36	155	-30.1	0.311448	KCTD15	-1.70937	0.0108355	down	protein-coding	hsa:79047	potassium channel tetramerization domain containing 15
LOC105378248	-6.47025	0.00810902	down	ncRNA		uncharacterized LOC105378248	-27.95	160	-32.1	0.189893	hsa-miR-4700-5p	3.04121	7.32171e-12	up	-24.36	155	-30.1	0.311448	KCTD15	-1.70937	0.0108355	down	protein-coding	hsa:79047	potassium channel tetramerization domain containing 15
MIAT	-1.76848	0.0297952	down	ncRNA	hsa:440823	myocardial infarction associated transcript (non-protein coding)	-21.72	155	-33.5	0.322106	hsa-miR-4700-5p	3.04121	7.32171e-12	up	-24.36	155	-30.1	0.311448	KCTD15	-1.70937	0.0108355	down	protein-coding	hsa:79047	potassium channel tetramerization domain containing 15
LOC105378586	-3.82477	0.0143508	down	ncRNA		uncharacterized LOC105378586	-29.03	162	-33.7	0.094276	hsa-miR-4700-5p	3.04121	7.32171e-12	up	-24.36	155	-30.1	0.311448	KCTD15	-1.70937	0.0108355	down	protein-coding	hsa:79047	potassium channel tetramerization domain containing 15
MYHAS	-5.09452	0.0244231	down	ncRNA	hsa:100128560	myosin heavy chain gene cluster antisense RNA	-26.49	155	-27.7	0.757917	hsa-miR-4700-5p	3.04121	7.32171e-12	up	-24.36	155	-30.1	0.311448	KCTD15	-1.70937	0.0108355	down	protein-coding	hsa:79047	potassium channel tetramerization domain containing 15
LOC105373411	-7.61271	4.11121e-05	down	ncRNA		uncharacterized LOC105373411	-21.65	152	-28.7	0.461365	hsa-miR-4700-5p	3.04121	7.32171e-12	up	-24.36	155	-30.1	0.311448	KCTD15	-1.70937	0.0108355	down	protein-coding	hsa:79047	potassium channel tetramerization domain containing 15
LOC105378608	-3.9947	0.00182728	down	ncRNA		uncharacterized LOC105378608	-22.98	150	-29.9	0.355583	hsa-miR-4700-5p	3.04121	7.32171e-12	up	-24.36	155	-30.1	0.311448	KCTD15	-1.70937	0.0108355	down	protein-coding	hsa:79047	potassium channel tetramerization domain containing 15
LOC105378936	-4.93648	6.99726e-11	down	ncRNA		uncharacterized LOC105378936	-23.7	161	-30	0.435502	hsa-miR-4700-5p	3.04121	7.32171e-12	up	-24.36	155	-30.1	0.311448	KCTD15	-1.70937	0.0108355	down	protein-coding	hsa:79047	potassium channel tetramerization domain containing 15
LOC643348	-7.65252	8.81829e-05	down	pseudo		ankyrin repeat domain 26 pseudogene	-25.49	154	-35.9	0.266862	hsa-miR-4700-5p	3.04121	7.32171e-12	up	-24.36	155	-30.1	0.311448	KCTD15	-1.70937	0.0108355	down	protein-coding	hsa:79047	potassium channel tetramerization domain containing 15
LOC101928188	-1.30399	0.0367484	down	ncRNA	hsa:101928188	uncharacterized LOC101928188	-29.9	159	-31	0.38178	hsa-miR-4700-5p	3.04121	7.32171e-12	up	-24.66	158	-28.5	0.248937	GFRA2	-7.64058	0.000990379	down	protein-coding	hsa:2675	GDNF family receptor alpha 2
DLEU2	-1.52594	0.00123313	down	ncRNA	hsa:8847	deleted in lymphocytic leukemia 2 (non-protein coding)	-24.45	154	-31.5	0.184962	hsa-miR-4700-5p	3.04121	7.32171e-12	up	-24.66	158	-28.5	0.248937	GFRA2	-7.64058	0.000990379	down	protein-coding	hsa:2675	GDNF family receptor alpha 2
LOC107984345	-3.95614	5.6436e-05	down	ncRNA			-29.2	167	-34.2	0.190165	hsa-miR-4700-5p	3.04121	7.32171e-12	up	-24.66	158	-28.5	0.248937	GFRA2	-7.64058	0.000990379	down	protein-coding	hsa:2675	GDNF family receptor alpha 2
LOC729737	-1.88369	0.0188725	down	ncRNA	hsa:729737	long intergenic non-protein coding RNA 1002	-23.9	157	-31	0.414049	hsa-miR-4700-5p	3.04121	7.32171e-12	up	-24.66	158	-28.5	0.248937	GFRA2	-7.64058	0.000990379	down	protein-coding	hsa:2675	GDNF family receptor alpha 2
LOC107985356	-1.78833	0.0108818	down	lncRNA			-25.79	151	-30.4	0.498216	hsa-miR-4700-5p	3.04121	7.32171e-12	up	-24.66	158	-28.5	0.248937	GFRA2	-7.64058	0.000990379	down	protein-coding	hsa:2675	GDNF family receptor alpha 2
LOC105375586	-4.00894	0.000277433	down	ncRNA		uncharacterized LOC105375586	-21.83	150	-31.3	0.268168	hsa-miR-4700-5p	3.04121	7.32171e-12	up	-24.66	158	-28.5	0.248937	GFRA2	-7.64058	0.000990379	down	protein-coding	hsa:2675	GDNF family receptor alpha 2
SENCR	-3.95181	0.00295397	down	ncRNA	hsa:100507392	smooth muscle and endothelial cell enriched migration/differentiation-associated long non-coding RNA	-29.87	162	-31.8	0.065658	hsa-miR-4700-5p	3.04121	7.32171e-12	up	-24.66	158	-28.5	0.248937	GFRA2	-7.64058	0.000990379	down	protein-coding	hsa:2675	GDNF family receptor alpha 2
LOC728158	-8.18199	6.60999e-07	down	ncRNA	hsa:728158	hCG2044975	-23.7	158	-30	0.400123	hsa-miR-4700-5p	3.04121	7.32171e-12	up	-24.66	158	-28.5	0.248937	GFRA2	-7.64058	0.000990379	down	protein-coding	hsa:2675	GDNF family receptor alpha 2
LOC105372976	-1.5409	0.0109058	down	ncRNA		uncharacterized LOC105372976	-26.13	158	-30.9	0.525116	hsa-miR-4700-5p	3.04121	7.32171e-12	up	-24.66	158	-28.5	0.248937	GFRA2	-7.64058	0.000990379	down	protein-coding	hsa:2675	GDNF family receptor alpha 2
LOC105371401	-1.74867	0.0213546	down	ncRNA		uncharacterized LOC105371401	-29.9	159	-33.2	0.121534	hsa-miR-4700-5p	3.04121	7.32171e-12	up	-24.66	158	-28.5	0.248937	GFRA2	-7.64058	0.000990379	down	protein-coding	hsa:2675	GDNF family receptor alpha 2
CYP2G1P	-5.81899	0.00081858	down	pseudo	hsa:22952	cytochrome P450, family 2, subfamily G, polypeptide 1 pseudogene	-22.52	159	-26	0.840302	hsa-miR-4700-5p	3.04121	7.32171e-12	up	-24.66	158	-28.5	0.248937	GFRA2	-7.64058	0.000990379	down	protein-coding	hsa:2675	GDNF family receptor alpha 2
LOC284454	-1.22745	0.038803	down	ncRNA	hsa:284454	uncharacterized LOC284454	-21.29	156	-30.3	0.179815	hsa-miR-4700-5p	3.04121	7.32171e-12	up	-24.66	158	-28.5	0.248937	GFRA2	-7.64058	0.000990379	down	protein-coding	hsa:2675	GDNF family receptor alpha 2
LOC101928572	-6.48825	0.0163445	down	ncRNA	hsa:101928572	uncharacterized LOC101928572	-23.45	152	-31.1	0.118317	hsa-miR-4700-5p	3.04121	7.32171e-12	up	-24.66	158	-28.5	0.248937	GFRA2	-7.64058	0.000990379	down	protein-coding	hsa:2675	GDNF family receptor alpha 2
LOC105378248	-6.47025	0.00810902	down	ncRNA		uncharacterized LOC105378248	-27.95	160	-32.1	0.189893	hsa-miR-4700-5p	3.04121	7.32171e-12	up	-24.66	158	-28.5	0.248937	GFRA2	-7.64058	0.000990379	down	protein-coding	hsa:2675	GDNF family receptor alpha 2
MIAT	-1.76848	0.0297952	down	ncRNA	hsa:440823	myocardial infarction associated transcript (non-protein coding)	-21.72	155	-33.5	0.322106	hsa-miR-4700-5p	3.04121	7.32171e-12	up	-24.66	158	-28.5	0.248937	GFRA2	-7.64058	0.000990379	down	protein-coding	hsa:2675	GDNF family receptor alpha 2
LOC105378586	-3.82477	0.0143508	down	ncRNA		uncharacterized LOC105378586	-29.03	162	-33.7	0.094276	hsa-miR-4700-5p	3.04121	7.32171e-12	up	-24.66	158	-28.5	0.248937	GFRA2	-7.64058	0.000990379	down	protein-coding	hsa:2675	GDNF family receptor alpha 2
MYHAS	-5.09452	0.0244231	down	ncRNA	hsa:100128560	myosin heavy chain gene cluster antisense RNA	-26.49	155	-27.7	0.757917	hsa-miR-4700-5p	3.04121	7.32171e-12	up	-24.66	158	-28.5	0.248937	GFRA2	-7.64058	0.000990379	down	protein-coding	hsa:2675	GDNF family receptor alpha 2
LOC105373411	-7.61271	4.11121e-05	down	ncRNA		uncharacterized LOC105373411	-21.65	152	-28.7	0.461365	hsa-miR-4700-5p	3.04121	7.32171e-12	up	-24.66	158	-28.5	0.248937	GFRA2	-7.64058	0.000990379	down	protein-coding	hsa:2675	GDNF family receptor alpha 2
LOC105378608	-3.9947	0.00182728	down	ncRNA		uncharacterized LOC105378608	-22.98	150	-29.9	0.355583	hsa-miR-4700-5p	3.04121	7.32171e-12	up	-24.66	158	-28.5	0.248937	GFRA2	-7.64058	0.000990379	down	protein-coding	hsa:2675	GDNF family receptor alpha 2
LOC105378936	-4.93648	6.99726e-11	down	ncRNA		uncharacterized LOC105378936	-23.7	161	-30	0.435502	hsa-miR-4700-5p	3.04121	7.32171e-12	up	-24.66	158	-28.5	0.248937	GFRA2	-7.64058	0.000990379	down	protein-coding	hsa:2675	GDNF family receptor alpha 2
LOC643348	-7.65252	8.81829e-05	down	pseudo		ankyrin repeat domain 26 pseudogene	-25.49	154	-35.9	0.266862	hsa-miR-4700-5p	3.04121	7.32171e-12	up	-24.66	158	-28.5	0.248937	GFRA2	-7.64058	0.000990379	down	protein-coding	hsa:2675	GDNF family receptor alpha 2
LOC101928188	-1.30399	0.0367484	down	ncRNA	hsa:101928188	uncharacterized LOC101928188	-29.9	159	-31	0.38178	hsa-miR-4700-5p	3.04121	7.32171e-12	up	-23.12	150	-29.7	0.086506	NGEF	-3.37391	0.0314525	down	protein-coding	hsa:25791	neuronal guanine nucleotide exchange factor
DLEU2	-1.52594	0.00123313	down	ncRNA	hsa:8847	deleted in lymphocytic leukemia 2 (non-protein coding)	-24.45	154	-31.5	0.184962	hsa-miR-4700-5p	3.04121	7.32171e-12	up	-23.12	150	-29.7	0.086506	NGEF	-3.37391	0.0314525	down	protein-coding	hsa:25791	neuronal guanine nucleotide exchange factor
LOC107984345	-3.95614	5.6436e-05	down	ncRNA			-29.2	167	-34.2	0.190165	hsa-miR-4700-5p	3.04121	7.32171e-12	up	-23.12	150	-29.7	0.086506	NGEF	-3.37391	0.0314525	down	protein-coding	hsa:25791	neuronal guanine nucleotide exchange factor
LOC729737	-1.88369	0.0188725	down	ncRNA	hsa:729737	long intergenic non-protein coding RNA 1002	-23.9	157	-31	0.414049	hsa-miR-4700-5p	3.04121	7.32171e-12	up	-23.12	150	-29.7	0.086506	NGEF	-3.37391	0.0314525	down	protein-coding	hsa:25791	neuronal guanine nucleotide exchange factor
LOC107985356	-1.78833	0.0108818	down	lncRNA			-25.79	151	-30.4	0.498216	hsa-miR-4700-5p	3.04121	7.32171e-12	up	-23.12	150	-29.7	0.086506	NGEF	-3.37391	0.0314525	down	protein-coding	hsa:25791	neuronal guanine nucleotide exchange factor
LOC105375586	-4.00894	0.000277433	down	ncRNA		uncharacterized LOC105375586	-21.83	150	-31.3	0.268168	hsa-miR-4700-5p	3.04121	7.32171e-12	up	-23.12	150	-29.7	0.086506	NGEF	-3.37391	0.0314525	down	protein-coding	hsa:25791	neuronal guanine nucleotide exchange factor
SENCR	-3.95181	0.00295397	down	ncRNA	hsa:100507392	smooth muscle and endothelial cell enriched migration/differentiation-associated long non-coding RNA	-29.87	162	-31.8	0.065658	hsa-miR-4700-5p	3.04121	7.32171e-12	up	-23.12	150	-29.7	0.086506	NGEF	-3.37391	0.0314525	down	protein-coding	hsa:25791	neuronal guanine nucleotide exchange factor
LOC728158	-8.18199	6.60999e-07	down	ncRNA	hsa:728158	hCG2044975	-23.7	158	-30	0.400123	hsa-miR-4700-5p	3.04121	7.32171e-12	up	-23.12	150	-29.7	0.086506	NGEF	-3.37391	0.0314525	down	protein-coding	hsa:25791	neuronal guanine nucleotide exchange factor
LOC105372976	-1.5409	0.0109058	down	ncRNA		uncharacterized LOC105372976	-26.13	158	-30.9	0.525116	hsa-miR-4700-5p	3.04121	7.32171e-12	up	-23.12	150	-29.7	0.086506	NGEF	-3.37391	0.0314525	down	protein-coding	hsa:25791	neuronal guanine nucleotide exchange factor
LOC105371401	-1.74867	0.0213546	down	ncRNA		uncharacterized LOC105371401	-29.9	159	-33.2	0.121534	hsa-miR-4700-5p	3.04121	7.32171e-12	up	-23.12	150	-29.7	0.086506	NGEF	-3.37391	0.0314525	down	protein-coding	hsa:25791	neuronal guanine nucleotide exchange factor
CYP2G1P	-5.81899	0.00081858	down	pseudo	hsa:22952	cytochrome P450, family 2, subfamily G, polypeptide 1 pseudogene	-22.52	159	-26	0.840302	hsa-miR-4700-5p	3.04121	7.32171e-12	up	-23.12	150	-29.7	0.086506	NGEF	-3.37391	0.0314525	down	protein-coding	hsa:25791	neuronal guanine nucleotide exchange factor
LOC284454	-1.22745	0.038803	down	ncRNA	hsa:284454	uncharacterized LOC284454	-21.29	156	-30.3	0.179815	hsa-miR-4700-5p	3.04121	7.32171e-12	up	-23.12	150	-29.7	0.086506	NGEF	-3.37391	0.0314525	down	protein-coding	hsa:25791	neuronal guanine nucleotide exchange factor
LOC101928572	-6.48825	0.0163445	down	ncRNA	hsa:101928572	uncharacterized LOC101928572	-23.45	152	-31.1	0.118317	hsa-miR-4700-5p	3.04121	7.32171e-12	up	-23.12	150	-29.7	0.086506	NGEF	-3.37391	0.0314525	down	protein-coding	hsa:25791	neuronal guanine nucleotide exchange factor
LOC105378248	-6.47025	0.00810902	down	ncRNA		uncharacterized LOC105378248	-27.95	160	-32.1	0.189893	hsa-miR-4700-5p	3.04121	7.32171e-12	up	-23.12	150	-29.7	0.086506	NGEF	-3.37391	0.0314525	down	protein-coding	hsa:25791	neuronal guanine nucleotide exchange factor
MIAT	-1.76848	0.0297952	down	ncRNA	hsa:440823	myocardial infarction associated transcript (non-protein coding)	-21.72	155	-33.5	0.322106	hsa-miR-4700-5p	3.04121	7.32171e-12	up	-23.12	150	-29.7	0.086506	NGEF	-3.37391	0.0314525	down	protein-coding	hsa:25791	neuronal guanine nucleotide exchange factor
LOC105378586	-3.82477	0.0143508	down	ncRNA		uncharacterized LOC105378586	-29.03	162	-33.7	0.094276	hsa-miR-4700-5p	3.04121	7.32171e-12	up	-23.12	150	-29.7	0.086506	NGEF	-3.37391	0.0314525	down	protein-coding	hsa:25791	neuronal guanine nucleotide exchange factor
MYHAS	-5.09452	0.0244231	down	ncRNA	hsa:100128560	myosin heavy chain gene cluster antisense RNA	-26.49	155	-27.7	0.757917	hsa-miR-4700-5p	3.04121	7.32171e-12	up	-23.12	150	-29.7	0.086506	NGEF	-3.37391	0.0314525	down	protein-coding	hsa:25791	neuronal guanine nucleotide exchange factor
LOC105373411	-7.61271	4.11121e-05	down	ncRNA		uncharacterized LOC105373411	-21.65	152	-28.7	0.461365	hsa-miR-4700-5p	3.04121	7.32171e-12	up	-23.12	150	-29.7	0.086506	NGEF	-3.37391	0.0314525	down	protein-coding	hsa:25791	neuronal guanine nucleotide exchange factor
LOC105378608	-3.9947	0.00182728	down	ncRNA		uncharacterized LOC105378608	-22.98	150	-29.9	0.355583	hsa-miR-4700-5p	3.04121	7.32171e-12	up	-23.12	150	-29.7	0.086506	NGEF	-3.37391	0.0314525	down	protein-coding	hsa:25791	neuronal guanine nucleotide exchange factor
LOC105378936	-4.93648	6.99726e-11	down	ncRNA		uncharacterized LOC105378936	-23.7	161	-30	0.435502	hsa-miR-4700-5p	3.04121	7.32171e-12	up	-23.12	150	-29.7	0.086506	NGEF	-3.37391	0.0314525	down	protein-coding	hsa:25791	neuronal guanine nucleotide exchange factor
LOC643348	-7.65252	8.81829e-05	down	pseudo		ankyrin repeat domain 26 pseudogene	-25.49	154	-35.9	0.266862	hsa-miR-4700-5p	3.04121	7.32171e-12	up	-23.12	150	-29.7	0.086506	NGEF	-3.37391	0.0314525	down	protein-coding	hsa:25791	neuronal guanine nucleotide exchange factor
LOC101928188	-1.30399	0.0367484	down	ncRNA	hsa:101928188	uncharacterized LOC101928188	-29.9	159	-31	0.38178	hsa-miR-4700-5p	3.04121	7.32171e-12	up	-22.55	154	-29	0.260004	GABRE	-3.1259	1.55013e-09	down	protein-coding	hsa:2564	gamma-aminobutyric acid (GABA) A receptor, epsilon
DLEU2	-1.52594	0.00123313	down	ncRNA	hsa:8847	deleted in lymphocytic leukemia 2 (non-protein coding)	-24.45	154	-31.5	0.184962	hsa-miR-4700-5p	3.04121	7.32171e-12	up	-22.55	154	-29	0.260004	GABRE	-3.1259	1.55013e-09	down	protein-coding	hsa:2564	gamma-aminobutyric acid (GABA) A receptor, epsilon
LOC107984345	-3.95614	5.6436e-05	down	ncRNA			-29.2	167	-34.2	0.190165	hsa-miR-4700-5p	3.04121	7.32171e-12	up	-22.55	154	-29	0.260004	GABRE	-3.1259	1.55013e-09	down	protein-coding	hsa:2564	gamma-aminobutyric acid (GABA) A receptor, epsilon
LOC729737	-1.88369	0.0188725	down	ncRNA	hsa:729737	long intergenic non-protein coding RNA 1002	-23.9	157	-31	0.414049	hsa-miR-4700-5p	3.04121	7.32171e-12	up	-22.55	154	-29	0.260004	GABRE	-3.1259	1.55013e-09	down	protein-coding	hsa:2564	gamma-aminobutyric acid (GABA) A receptor, epsilon
LOC107985356	-1.78833	0.0108818	down	lncRNA			-25.79	151	-30.4	0.498216	hsa-miR-4700-5p	3.04121	7.32171e-12	up	-22.55	154	-29	0.260004	GABRE	-3.1259	1.55013e-09	down	protein-coding	hsa:2564	gamma-aminobutyric acid (GABA) A receptor, epsilon
LOC105375586	-4.00894	0.000277433	down	ncRNA		uncharacterized LOC105375586	-21.83	150	-31.3	0.268168	hsa-miR-4700-5p	3.04121	7.32171e-12	up	-22.55	154	-29	0.260004	GABRE	-3.1259	1.55013e-09	down	protein-coding	hsa:2564	gamma-aminobutyric acid (GABA) A receptor, epsilon
SENCR	-3.95181	0.00295397	down	ncRNA	hsa:100507392	smooth muscle and endothelial cell enriched migration/differentiation-associated long non-coding RNA	-29.87	162	-31.8	0.065658	hsa-miR-4700-5p	3.04121	7.32171e-12	up	-22.55	154	-29	0.260004	GABRE	-3.1259	1.55013e-09	down	protein-coding	hsa:2564	gamma-aminobutyric acid (GABA) A receptor, epsilon
LOC728158	-8.18199	6.60999e-07	down	ncRNA	hsa:728158	hCG2044975	-23.7	158	-30	0.400123	hsa-miR-4700-5p	3.04121	7.32171e-12	up	-22.55	154	-29	0.260004	GABRE	-3.1259	1.55013e-09	down	protein-coding	hsa:2564	gamma-aminobutyric acid (GABA) A receptor, epsilon
LOC105372976	-1.5409	0.0109058	down	ncRNA		uncharacterized LOC105372976	-26.13	158	-30.9	0.525116	hsa-miR-4700-5p	3.04121	7.32171e-12	up	-22.55	154	-29	0.260004	GABRE	-3.1259	1.55013e-09	down	protein-coding	hsa:2564	gamma-aminobutyric acid (GABA) A receptor, epsilon
LOC105371401	-1.74867	0.0213546	down	ncRNA		uncharacterized LOC105371401	-29.9	159	-33.2	0.121534	hsa-miR-4700-5p	3.04121	7.32171e-12	up	-22.55	154	-29	0.260004	GABRE	-3.1259	1.55013e-09	down	protein-coding	hsa:2564	gamma-aminobutyric acid (GABA) A receptor, epsilon
CYP2G1P	-5.81899	0.00081858	down	pseudo	hsa:22952	cytochrome P450, family 2, subfamily G, polypeptide 1 pseudogene	-22.52	159	-26	0.840302	hsa-miR-4700-5p	3.04121	7.32171e-12	up	-22.55	154	-29	0.260004	GABRE	-3.1259	1.55013e-09	down	protein-coding	hsa:2564	gamma-aminobutyric acid (GABA) A receptor, epsilon
LOC284454	-1.22745	0.038803	down	ncRNA	hsa:284454	uncharacterized LOC284454	-21.29	156	-30.3	0.179815	hsa-miR-4700-5p	3.04121	7.32171e-12	up	-22.55	154	-29	0.260004	GABRE	-3.1259	1.55013e-09	down	protein-coding	hsa:2564	gamma-aminobutyric acid (GABA) A receptor, epsilon
LOC101928572	-6.48825	0.0163445	down	ncRNA	hsa:101928572	uncharacterized LOC101928572	-23.45	152	-31.1	0.118317	hsa-miR-4700-5p	3.04121	7.32171e-12	up	-22.55	154	-29	0.260004	GABRE	-3.1259	1.55013e-09	down	protein-coding	hsa:2564	gamma-aminobutyric acid (GABA) A receptor, epsilon
LOC105378248	-6.47025	0.00810902	down	ncRNA		uncharacterized LOC105378248	-27.95	160	-32.1	0.189893	hsa-miR-4700-5p	3.04121	7.32171e-12	up	-22.55	154	-29	0.260004	GABRE	-3.1259	1.55013e-09	down	protein-coding	hsa:2564	gamma-aminobutyric acid (GABA) A receptor, epsilon
MIAT	-1.76848	0.0297952	down	ncRNA	hsa:440823	myocardial infarction associated transcript (non-protein coding)	-21.72	155	-33.5	0.322106	hsa-miR-4700-5p	3.04121	7.32171e-12	up	-22.55	154	-29	0.260004	GABRE	-3.1259	1.55013e-09	down	protein-coding	hsa:2564	gamma-aminobutyric acid (GABA) A receptor, epsilon
LOC105378586	-3.82477	0.0143508	down	ncRNA		uncharacterized LOC105378586	-29.03	162	-33.7	0.094276	hsa-miR-4700-5p	3.04121	7.32171e-12	up	-22.55	154	-29	0.260004	GABRE	-3.1259	1.55013e-09	down	protein-coding	hsa:2564	gamma-aminobutyric acid (GABA) A receptor, epsilon
MYHAS	-5.09452	0.0244231	down	ncRNA	hsa:100128560	myosin heavy chain gene cluster antisense RNA	-26.49	155	-27.7	0.757917	hsa-miR-4700-5p	3.04121	7.32171e-12	up	-22.55	154	-29	0.260004	GABRE	-3.1259	1.55013e-09	down	protein-coding	hsa:2564	gamma-aminobutyric acid (GABA) A receptor, epsilon
LOC105373411	-7.61271	4.11121e-05	down	ncRNA		uncharacterized LOC105373411	-21.65	152	-28.7	0.461365	hsa-miR-4700-5p	3.04121	7.32171e-12	up	-22.55	154	-29	0.260004	GABRE	-3.1259	1.55013e-09	down	protein-coding	hsa:2564	gamma-aminobutyric acid (GABA) A receptor, epsilon
LOC105378608	-3.9947	0.00182728	down	ncRNA		uncharacterized LOC105378608	-22.98	150	-29.9	0.355583	hsa-miR-4700-5p	3.04121	7.32171e-12	up	-22.55	154	-29	0.260004	GABRE	-3.1259	1.55013e-09	down	protein-coding	hsa:2564	gamma-aminobutyric acid (GABA) A receptor, epsilon
LOC105378936	-4.93648	6.99726e-11	down	ncRNA		uncharacterized LOC105378936	-23.7	161	-30	0.435502	hsa-miR-4700-5p	3.04121	7.32171e-12	up	-22.55	154	-29	0.260004	GABRE	-3.1259	1.55013e-09	down	protein-coding	hsa:2564	gamma-aminobutyric acid (GABA) A receptor, epsilon
LOC643348	-7.65252	8.81829e-05	down	pseudo		ankyrin repeat domain 26 pseudogene	-25.49	154	-35.9	0.266862	hsa-miR-4700-5p	3.04121	7.32171e-12	up	-22.55	154	-29	0.260004	GABRE	-3.1259	1.55013e-09	down	protein-coding	hsa:2564	gamma-aminobutyric acid (GABA) A receptor, epsilon
LOC101928188	-1.30399	0.0367484	down	ncRNA	hsa:101928188	uncharacterized LOC101928188	-29.9	159	-31	0.38178	hsa-miR-4700-5p	3.04121	7.32171e-12	up	-27.3	154	-32.7	0.145693	TEF	-1.70834	0.00123313	down	protein-coding	hsa:7008	thyrotrophic embryonic factor
DLEU2	-1.52594	0.00123313	down	ncRNA	hsa:8847	deleted in lymphocytic leukemia 2 (non-protein coding)	-24.45	154	-31.5	0.184962	hsa-miR-4700-5p	3.04121	7.32171e-12	up	-27.3	154	-32.7	0.145693	TEF	-1.70834	0.00123313	down	protein-coding	hsa:7008	thyrotrophic embryonic factor
LOC107984345	-3.95614	5.6436e-05	down	ncRNA			-29.2	167	-34.2	0.190165	hsa-miR-4700-5p	3.04121	7.32171e-12	up	-27.3	154	-32.7	0.145693	TEF	-1.70834	0.00123313	down	protein-coding	hsa:7008	thyrotrophic embryonic factor
LOC729737	-1.88369	0.0188725	down	ncRNA	hsa:729737	long intergenic non-protein coding RNA 1002	-23.9	157	-31	0.414049	hsa-miR-4700-5p	3.04121	7.32171e-12	up	-27.3	154	-32.7	0.145693	TEF	-1.70834	0.00123313	down	protein-coding	hsa:7008	thyrotrophic embryonic factor
LOC107985356	-1.78833	0.0108818	down	lncRNA			-25.79	151	-30.4	0.498216	hsa-miR-4700-5p	3.04121	7.32171e-12	up	-27.3	154	-32.7	0.145693	TEF	-1.70834	0.00123313	down	protein-coding	hsa:7008	thyrotrophic embryonic factor
LOC105375586	-4.00894	0.000277433	down	ncRNA		uncharacterized LOC105375586	-21.83	150	-31.3	0.268168	hsa-miR-4700-5p	3.04121	7.32171e-12	up	-27.3	154	-32.7	0.145693	TEF	-1.70834	0.00123313	down	protein-coding	hsa:7008	thyrotrophic embryonic factor
SENCR	-3.95181	0.00295397	down	ncRNA	hsa:100507392	smooth muscle and endothelial cell enriched migration/differentiation-associated long non-coding RNA	-29.87	162	-31.8	0.065658	hsa-miR-4700-5p	3.04121	7.32171e-12	up	-27.3	154	-32.7	0.145693	TEF	-1.70834	0.00123313	down	protein-coding	hsa:7008	thyrotrophic embryonic factor
LOC728158	-8.18199	6.60999e-07	down	ncRNA	hsa:728158	hCG2044975	-23.7	158	-30	0.400123	hsa-miR-4700-5p	3.04121	7.32171e-12	up	-27.3	154	-32.7	0.145693	TEF	-1.70834	0.00123313	down	protein-coding	hsa:7008	thyrotrophic embryonic factor
LOC105372976	-1.5409	0.0109058	down	ncRNA		uncharacterized LOC105372976	-26.13	158	-30.9	0.525116	hsa-miR-4700-5p	3.04121	7.32171e-12	up	-27.3	154	-32.7	0.145693	TEF	-1.70834	0.00123313	down	protein-coding	hsa:7008	thyrotrophic embryonic factor
LOC105371401	-1.74867	0.0213546	down	ncRNA		uncharacterized LOC105371401	-29.9	159	-33.2	0.121534	hsa-miR-4700-5p	3.04121	7.32171e-12	up	-27.3	154	-32.7	0.145693	TEF	-1.70834	0.00123313	down	protein-coding	hsa:7008	thyrotrophic embryonic factor
CYP2G1P	-5.81899	0.00081858	down	pseudo	hsa:22952	cytochrome P450, family 2, subfamily G, polypeptide 1 pseudogene	-22.52	159	-26	0.840302	hsa-miR-4700-5p	3.04121	7.32171e-12	up	-27.3	154	-32.7	0.145693	TEF	-1.70834	0.00123313	down	protein-coding	hsa:7008	thyrotrophic embryonic factor
LOC284454	-1.22745	0.038803	down	ncRNA	hsa:284454	uncharacterized LOC284454	-21.29	156	-30.3	0.179815	hsa-miR-4700-5p	3.04121	7.32171e-12	up	-27.3	154	-32.7	0.145693	TEF	-1.70834	0.00123313	down	protein-coding	hsa:7008	thyrotrophic embryonic factor
LOC101928572	-6.48825	0.0163445	down	ncRNA	hsa:101928572	uncharacterized LOC101928572	-23.45	152	-31.1	0.118317	hsa-miR-4700-5p	3.04121	7.32171e-12	up	-27.3	154	-32.7	0.145693	TEF	-1.70834	0.00123313	down	protein-coding	hsa:7008	thyrotrophic embryonic factor
LOC105378248	-6.47025	0.00810902	down	ncRNA		uncharacterized LOC105378248	-27.95	160	-32.1	0.189893	hsa-miR-4700-5p	3.04121	7.32171e-12	up	-27.3	154	-32.7	0.145693	TEF	-1.70834	0.00123313	down	protein-coding	hsa:7008	thyrotrophic embryonic factor
MIAT	-1.76848	0.0297952	down	ncRNA	hsa:440823	myocardial infarction associated transcript (non-protein coding)	-21.72	155	-33.5	0.322106	hsa-miR-4700-5p	3.04121	7.32171e-12	up	-27.3	154	-32.7	0.145693	TEF	-1.70834	0.00123313	down	protein-coding	hsa:7008	thyrotrophic embryonic factor
LOC105378586	-3.82477	0.0143508	down	ncRNA		uncharacterized LOC105378586	-29.03	162	-33.7	0.094276	hsa-miR-4700-5p	3.04121	7.32171e-12	up	-27.3	154	-32.7	0.145693	TEF	-1.70834	0.00123313	down	protein-coding	hsa:7008	thyrotrophic embryonic factor
MYHAS	-5.09452	0.0244231	down	ncRNA	hsa:100128560	myosin heavy chain gene cluster antisense RNA	-26.49	155	-27.7	0.757917	hsa-miR-4700-5p	3.04121	7.32171e-12	up	-27.3	154	-32.7	0.145693	TEF	-1.70834	0.00123313	down	protein-coding	hsa:7008	thyrotrophic embryonic factor
LOC105373411	-7.61271	4.11121e-05	down	ncRNA		uncharacterized LOC105373411	-21.65	152	-28.7	0.461365	hsa-miR-4700-5p	3.04121	7.32171e-12	up	-27.3	154	-32.7	0.145693	TEF	-1.70834	0.00123313	down	protein-coding	hsa:7008	thyrotrophic embryonic factor
LOC105378608	-3.9947	0.00182728	down	ncRNA		uncharacterized LOC105378608	-22.98	150	-29.9	0.355583	hsa-miR-4700-5p	3.04121	7.32171e-12	up	-27.3	154	-32.7	0.145693	TEF	-1.70834	0.00123313	down	protein-coding	hsa:7008	thyrotrophic embryonic factor
LOC105378936	-4.93648	6.99726e-11	down	ncRNA		uncharacterized LOC105378936	-23.7	161	-30	0.435502	hsa-miR-4700-5p	3.04121	7.32171e-12	up	-27.3	154	-32.7	0.145693	TEF	-1.70834	0.00123313	down	protein-coding	hsa:7008	thyrotrophic embryonic factor
LOC643348	-7.65252	8.81829e-05	down	pseudo		ankyrin repeat domain 26 pseudogene	-25.49	154	-35.9	0.266862	hsa-miR-4700-5p	3.04121	7.32171e-12	up	-27.3	154	-32.7	0.145693	TEF	-1.70834	0.00123313	down	protein-coding	hsa:7008	thyrotrophic embryonic factor
LOC101928188	-1.30399	0.0367484	down	ncRNA	hsa:101928188	uncharacterized LOC101928188	-29.9	159	-31	0.38178	hsa-miR-4700-5p	3.04121	7.32171e-12	up	-29.11	161	-30.5	0.082889	CTF1	-1.68111	0.0129494	down	protein-coding	hsa:1489	cardiotrophin 1
DLEU2	-1.52594	0.00123313	down	ncRNA	hsa:8847	deleted in lymphocytic leukemia 2 (non-protein coding)	-24.45	154	-31.5	0.184962	hsa-miR-4700-5p	3.04121	7.32171e-12	up	-29.11	161	-30.5	0.082889	CTF1	-1.68111	0.0129494	down	protein-coding	hsa:1489	cardiotrophin 1
LOC107984345	-3.95614	5.6436e-05	down	ncRNA			-29.2	167	-34.2	0.190165	hsa-miR-4700-5p	3.04121	7.32171e-12	up	-29.11	161	-30.5	0.082889	CTF1	-1.68111	0.0129494	down	protein-coding	hsa:1489	cardiotrophin 1
LOC729737	-1.88369	0.0188725	down	ncRNA	hsa:729737	long intergenic non-protein coding RNA 1002	-23.9	157	-31	0.414049	hsa-miR-4700-5p	3.04121	7.32171e-12	up	-29.11	161	-30.5	0.082889	CTF1	-1.68111	0.0129494	down	protein-coding	hsa:1489	cardiotrophin 1
LOC107985356	-1.78833	0.0108818	down	lncRNA			-25.79	151	-30.4	0.498216	hsa-miR-4700-5p	3.04121	7.32171e-12	up	-29.11	161	-30.5	0.082889	CTF1	-1.68111	0.0129494	down	protein-coding	hsa:1489	cardiotrophin 1
LOC105375586	-4.00894	0.000277433	down	ncRNA		uncharacterized LOC105375586	-21.83	150	-31.3	0.268168	hsa-miR-4700-5p	3.04121	7.32171e-12	up	-29.11	161	-30.5	0.082889	CTF1	-1.68111	0.0129494	down	protein-coding	hsa:1489	cardiotrophin 1
SENCR	-3.95181	0.00295397	down	ncRNA	hsa:100507392	smooth muscle and endothelial cell enriched migration/differentiation-associated long non-coding RNA	-29.87	162	-31.8	0.065658	hsa-miR-4700-5p	3.04121	7.32171e-12	up	-29.11	161	-30.5	0.082889	CTF1	-1.68111	0.0129494	down	protein-coding	hsa:1489	cardiotrophin 1
LOC728158	-8.18199	6.60999e-07	down	ncRNA	hsa:728158	hCG2044975	-23.7	158	-30	0.400123	hsa-miR-4700-5p	3.04121	7.32171e-12	up	-29.11	161	-30.5	0.082889	CTF1	-1.68111	0.0129494	down	protein-coding	hsa:1489	cardiotrophin 1
LOC105372976	-1.5409	0.0109058	down	ncRNA		uncharacterized LOC105372976	-26.13	158	-30.9	0.525116	hsa-miR-4700-5p	3.04121	7.32171e-12	up	-29.11	161	-30.5	0.082889	CTF1	-1.68111	0.0129494	down	protein-coding	hsa:1489	cardiotrophin 1
LOC105371401	-1.74867	0.0213546	down	ncRNA		uncharacterized LOC105371401	-29.9	159	-33.2	0.121534	hsa-miR-4700-5p	3.04121	7.32171e-12	up	-29.11	161	-30.5	0.082889	CTF1	-1.68111	0.0129494	down	protein-coding	hsa:1489	cardiotrophin 1
CYP2G1P	-5.81899	0.00081858	down	pseudo	hsa:22952	cytochrome P450, family 2, subfamily G, polypeptide 1 pseudogene	-22.52	159	-26	0.840302	hsa-miR-4700-5p	3.04121	7.32171e-12	up	-29.11	161	-30.5	0.082889	CTF1	-1.68111	0.0129494	down	protein-coding	hsa:1489	cardiotrophin 1
LOC284454	-1.22745	0.038803	down	ncRNA	hsa:284454	uncharacterized LOC284454	-21.29	156	-30.3	0.179815	hsa-miR-4700-5p	3.04121	7.32171e-12	up	-29.11	161	-30.5	0.082889	CTF1	-1.68111	0.0129494	down	protein-coding	hsa:1489	cardiotrophin 1
LOC101928572	-6.48825	0.0163445	down	ncRNA	hsa:101928572	uncharacterized LOC101928572	-23.45	152	-31.1	0.118317	hsa-miR-4700-5p	3.04121	7.32171e-12	up	-29.11	161	-30.5	0.082889	CTF1	-1.68111	0.0129494	down	protein-coding	hsa:1489	cardiotrophin 1
LOC105378248	-6.47025	0.00810902	down	ncRNA		uncharacterized LOC105378248	-27.95	160	-32.1	0.189893	hsa-miR-4700-5p	3.04121	7.32171e-12	up	-29.11	161	-30.5	0.082889	CTF1	-1.68111	0.0129494	down	protein-coding	hsa:1489	cardiotrophin 1
MIAT	-1.76848	0.0297952	down	ncRNA	hsa:440823	myocardial infarction associated transcript (non-protein coding)	-21.72	155	-33.5	0.322106	hsa-miR-4700-5p	3.04121	7.32171e-12	up	-29.11	161	-30.5	0.082889	CTF1	-1.68111	0.0129494	down	protein-coding	hsa:1489	cardiotrophin 1
LOC105378586	-3.82477	0.0143508	down	ncRNA		uncharacterized LOC105378586	-29.03	162	-33.7	0.094276	hsa-miR-4700-5p	3.04121	7.32171e-12	up	-29.11	161	-30.5	0.082889	CTF1	-1.68111	0.0129494	down	protein-coding	hsa:1489	cardiotrophin 1
MYHAS	-5.09452	0.0244231	down	ncRNA	hsa:100128560	myosin heavy chain gene cluster antisense RNA	-26.49	155	-27.7	0.757917	hsa-miR-4700-5p	3.04121	7.32171e-12	up	-29.11	161	-30.5	0.082889	CTF1	-1.68111	0.0129494	down	protein-coding	hsa:1489	cardiotrophin 1
LOC105373411	-7.61271	4.11121e-05	down	ncRNA		uncharacterized LOC105373411	-21.65	152	-28.7	0.461365	hsa-miR-4700-5p	3.04121	7.32171e-12	up	-29.11	161	-30.5	0.082889	CTF1	-1.68111	0.0129494	down	protein-coding	hsa:1489	cardiotrophin 1
LOC105378608	-3.9947	0.00182728	down	ncRNA		uncharacterized LOC105378608	-22.98	150	-29.9	0.355583	hsa-miR-4700-5p	3.04121	7.32171e-12	up	-29.11	161	-30.5	0.082889	CTF1	-1.68111	0.0129494	down	protein-coding	hsa:1489	cardiotrophin 1
LOC105378936	-4.93648	6.99726e-11	down	ncRNA		uncharacterized LOC105378936	-23.7	161	-30	0.435502	hsa-miR-4700-5p	3.04121	7.32171e-12	up	-29.11	161	-30.5	0.082889	CTF1	-1.68111	0.0129494	down	protein-coding	hsa:1489	cardiotrophin 1
LOC643348	-7.65252	8.81829e-05	down	pseudo		ankyrin repeat domain 26 pseudogene	-25.49	154	-35.9	0.266862	hsa-miR-4700-5p	3.04121	7.32171e-12	up	-29.11	161	-30.5	0.082889	CTF1	-1.68111	0.0129494	down	protein-coding	hsa:1489	cardiotrophin 1
LOC101928188	-1.30399	0.0367484	down	ncRNA	hsa:101928188	uncharacterized LOC101928188	-29.9	159	-31	0.38178	hsa-miR-4700-5p	3.04121	7.32171e-12	up	-24.07	156	-33.1	0.102361	AIF1L	-3.50531	0.0301695	down	protein-coding	hsa:83543	allograft inflammatory factor 1-like
DLEU2	-1.52594	0.00123313	down	ncRNA	hsa:8847	deleted in lymphocytic leukemia 2 (non-protein coding)	-24.45	154	-31.5	0.184962	hsa-miR-4700-5p	3.04121	7.32171e-12	up	-24.07	156	-33.1	0.102361	AIF1L	-3.50531	0.0301695	down	protein-coding	hsa:83543	allograft inflammatory factor 1-like
LOC107984345	-3.95614	5.6436e-05	down	ncRNA			-29.2	167	-34.2	0.190165	hsa-miR-4700-5p	3.04121	7.32171e-12	up	-24.07	156	-33.1	0.102361	AIF1L	-3.50531	0.0301695	down	protein-coding	hsa:83543	allograft inflammatory factor 1-like
LOC729737	-1.88369	0.0188725	down	ncRNA	hsa:729737	long intergenic non-protein coding RNA 1002	-23.9	157	-31	0.414049	hsa-miR-4700-5p	3.04121	7.32171e-12	up	-24.07	156	-33.1	0.102361	AIF1L	-3.50531	0.0301695	down	protein-coding	hsa:83543	allograft inflammatory factor 1-like
LOC107985356	-1.78833	0.0108818	down	lncRNA			-25.79	151	-30.4	0.498216	hsa-miR-4700-5p	3.04121	7.32171e-12	up	-24.07	156	-33.1	0.102361	AIF1L	-3.50531	0.0301695	down	protein-coding	hsa:83543	allograft inflammatory factor 1-like
LOC105375586	-4.00894	0.000277433	down	ncRNA		uncharacterized LOC105375586	-21.83	150	-31.3	0.268168	hsa-miR-4700-5p	3.04121	7.32171e-12	up	-24.07	156	-33.1	0.102361	AIF1L	-3.50531	0.0301695	down	protein-coding	hsa:83543	allograft inflammatory factor 1-like
SENCR	-3.95181	0.00295397	down	ncRNA	hsa:100507392	smooth muscle and endothelial cell enriched migration/differentiation-associated long non-coding RNA	-29.87	162	-31.8	0.065658	hsa-miR-4700-5p	3.04121	7.32171e-12	up	-24.07	156	-33.1	0.102361	AIF1L	-3.50531	0.0301695	down	protein-coding	hsa:83543	allograft inflammatory factor 1-like
LOC728158	-8.18199	6.60999e-07	down	ncRNA	hsa:728158	hCG2044975	-23.7	158	-30	0.400123	hsa-miR-4700-5p	3.04121	7.32171e-12	up	-24.07	156	-33.1	0.102361	AIF1L	-3.50531	0.0301695	down	protein-coding	hsa:83543	allograft inflammatory factor 1-like
LOC105372976	-1.5409	0.0109058	down	ncRNA		uncharacterized LOC105372976	-26.13	158	-30.9	0.525116	hsa-miR-4700-5p	3.04121	7.32171e-12	up	-24.07	156	-33.1	0.102361	AIF1L	-3.50531	0.0301695	down	protein-coding	hsa:83543	allograft inflammatory factor 1-like
LOC105371401	-1.74867	0.0213546	down	ncRNA		uncharacterized LOC105371401	-29.9	159	-33.2	0.121534	hsa-miR-4700-5p	3.04121	7.32171e-12	up	-24.07	156	-33.1	0.102361	AIF1L	-3.50531	0.0301695	down	protein-coding	hsa:83543	allograft inflammatory factor 1-like
CYP2G1P	-5.81899	0.00081858	down	pseudo	hsa:22952	cytochrome P450, family 2, subfamily G, polypeptide 1 pseudogene	-22.52	159	-26	0.840302	hsa-miR-4700-5p	3.04121	7.32171e-12	up	-24.07	156	-33.1	0.102361	AIF1L	-3.50531	0.0301695	down	protein-coding	hsa:83543	allograft inflammatory factor 1-like
LOC284454	-1.22745	0.038803	down	ncRNA	hsa:284454	uncharacterized LOC284454	-21.29	156	-30.3	0.179815	hsa-miR-4700-5p	3.04121	7.32171e-12	up	-24.07	156	-33.1	0.102361	AIF1L	-3.50531	0.0301695	down	protein-coding	hsa:83543	allograft inflammatory factor 1-like
LOC101928572	-6.48825	0.0163445	down	ncRNA	hsa:101928572	uncharacterized LOC101928572	-23.45	152	-31.1	0.118317	hsa-miR-4700-5p	3.04121	7.32171e-12	up	-24.07	156	-33.1	0.102361	AIF1L	-3.50531	0.0301695	down	protein-coding	hsa:83543	allograft inflammatory factor 1-like
LOC105378248	-6.47025	0.00810902	down	ncRNA		uncharacterized LOC105378248	-27.95	160	-32.1	0.189893	hsa-miR-4700-5p	3.04121	7.32171e-12	up	-24.07	156	-33.1	0.102361	AIF1L	-3.50531	0.0301695	down	protein-coding	hsa:83543	allograft inflammatory factor 1-like
MIAT	-1.76848	0.0297952	down	ncRNA	hsa:440823	myocardial infarction associated transcript (non-protein coding)	-21.72	155	-33.5	0.322106	hsa-miR-4700-5p	3.04121	7.32171e-12	up	-24.07	156	-33.1	0.102361	AIF1L	-3.50531	0.0301695	down	protein-coding	hsa:83543	allograft inflammatory factor 1-like
LOC105378586	-3.82477	0.0143508	down	ncRNA		uncharacterized LOC105378586	-29.03	162	-33.7	0.094276	hsa-miR-4700-5p	3.04121	7.32171e-12	up	-24.07	156	-33.1	0.102361	AIF1L	-3.50531	0.0301695	down	protein-coding	hsa:83543	allograft inflammatory factor 1-like
MYHAS	-5.09452	0.0244231	down	ncRNA	hsa:100128560	myosin heavy chain gene cluster antisense RNA	-26.49	155	-27.7	0.757917	hsa-miR-4700-5p	3.04121	7.32171e-12	up	-24.07	156	-33.1	0.102361	AIF1L	-3.50531	0.0301695	down	protein-coding	hsa:83543	allograft inflammatory factor 1-like
LOC105373411	-7.61271	4.11121e-05	down	ncRNA		uncharacterized LOC105373411	-21.65	152	-28.7	0.461365	hsa-miR-4700-5p	3.04121	7.32171e-12	up	-24.07	156	-33.1	0.102361	AIF1L	-3.50531	0.0301695	down	protein-coding	hsa:83543	allograft inflammatory factor 1-like
LOC105378608	-3.9947	0.00182728	down	ncRNA		uncharacterized LOC105378608	-22.98	150	-29.9	0.355583	hsa-miR-4700-5p	3.04121	7.32171e-12	up	-24.07	156	-33.1	0.102361	AIF1L	-3.50531	0.0301695	down	protein-coding	hsa:83543	allograft inflammatory factor 1-like
LOC105378936	-4.93648	6.99726e-11	down	ncRNA		uncharacterized LOC105378936	-23.7	161	-30	0.435502	hsa-miR-4700-5p	3.04121	7.32171e-12	up	-24.07	156	-33.1	0.102361	AIF1L	-3.50531	0.0301695	down	protein-coding	hsa:83543	allograft inflammatory factor 1-like
LOC643348	-7.65252	8.81829e-05	down	pseudo		ankyrin repeat domain 26 pseudogene	-25.49	154	-35.9	0.266862	hsa-miR-4700-5p	3.04121	7.32171e-12	up	-24.07	156	-33.1	0.102361	AIF1L	-3.50531	0.0301695	down	protein-coding	hsa:83543	allograft inflammatory factor 1-like
LOC101928188	-1.30399	0.0367484	down	ncRNA	hsa:101928188	uncharacterized LOC101928188	-29.9	159	-31	0.38178	hsa-miR-4700-5p	3.04121	7.32171e-12	up	-31.3	173	-32.4	0.234952	PRDM16	-3.19019	0.000232891	down	protein-coding	hsa:63976	PR domain containing 16
DLEU2	-1.52594	0.00123313	down	ncRNA	hsa:8847	deleted in lymphocytic leukemia 2 (non-protein coding)	-24.45	154	-31.5	0.184962	hsa-miR-4700-5p	3.04121	7.32171e-12	up	-31.3	173	-32.4	0.234952	PRDM16	-3.19019	0.000232891	down	protein-coding	hsa:63976	PR domain containing 16
LOC107984345	-3.95614	5.6436e-05	down	ncRNA			-29.2	167	-34.2	0.190165	hsa-miR-4700-5p	3.04121	7.32171e-12	up	-31.3	173	-32.4	0.234952	PRDM16	-3.19019	0.000232891	down	protein-coding	hsa:63976	PR domain containing 16
LOC729737	-1.88369	0.0188725	down	ncRNA	hsa:729737	long intergenic non-protein coding RNA 1002	-23.9	157	-31	0.414049	hsa-miR-4700-5p	3.04121	7.32171e-12	up	-31.3	173	-32.4	0.234952	PRDM16	-3.19019	0.000232891	down	protein-coding	hsa:63976	PR domain containing 16
LOC107985356	-1.78833	0.0108818	down	lncRNA			-25.79	151	-30.4	0.498216	hsa-miR-4700-5p	3.04121	7.32171e-12	up	-31.3	173	-32.4	0.234952	PRDM16	-3.19019	0.000232891	down	protein-coding	hsa:63976	PR domain containing 16
LOC105375586	-4.00894	0.000277433	down	ncRNA		uncharacterized LOC105375586	-21.83	150	-31.3	0.268168	hsa-miR-4700-5p	3.04121	7.32171e-12	up	-31.3	173	-32.4	0.234952	PRDM16	-3.19019	0.000232891	down	protein-coding	hsa:63976	PR domain containing 16
SENCR	-3.95181	0.00295397	down	ncRNA	hsa:100507392	smooth muscle and endothelial cell enriched migration/differentiation-associated long non-coding RNA	-29.87	162	-31.8	0.065658	hsa-miR-4700-5p	3.04121	7.32171e-12	up	-31.3	173	-32.4	0.234952	PRDM16	-3.19019	0.000232891	down	protein-coding	hsa:63976	PR domain containing 16
LOC728158	-8.18199	6.60999e-07	down	ncRNA	hsa:728158	hCG2044975	-23.7	158	-30	0.400123	hsa-miR-4700-5p	3.04121	7.32171e-12	up	-31.3	173	-32.4	0.234952	PRDM16	-3.19019	0.000232891	down	protein-coding	hsa:63976	PR domain containing 16
LOC105372976	-1.5409	0.0109058	down	ncRNA		uncharacterized LOC105372976	-26.13	158	-30.9	0.525116	hsa-miR-4700-5p	3.04121	7.32171e-12	up	-31.3	173	-32.4	0.234952	PRDM16	-3.19019	0.000232891	down	protein-coding	hsa:63976	PR domain containing 16
LOC105371401	-1.74867	0.0213546	down	ncRNA		uncharacterized LOC105371401	-29.9	159	-33.2	0.121534	hsa-miR-4700-5p	3.04121	7.32171e-12	up	-31.3	173	-32.4	0.234952	PRDM16	-3.19019	0.000232891	down	protein-coding	hsa:63976	PR domain containing 16
CYP2G1P	-5.81899	0.00081858	down	pseudo	hsa:22952	cytochrome P450, family 2, subfamily G, polypeptide 1 pseudogene	-22.52	159	-26	0.840302	hsa-miR-4700-5p	3.04121	7.32171e-12	up	-31.3	173	-32.4	0.234952	PRDM16	-3.19019	0.000232891	down	protein-coding	hsa:63976	PR domain containing 16
LOC284454	-1.22745	0.038803	down	ncRNA	hsa:284454	uncharacterized LOC284454	-21.29	156	-30.3	0.179815	hsa-miR-4700-5p	3.04121	7.32171e-12	up	-31.3	173	-32.4	0.234952	PRDM16	-3.19019	0.000232891	down	protein-coding	hsa:63976	PR domain containing 16
LOC101928572	-6.48825	0.0163445	down	ncRNA	hsa:101928572	uncharacterized LOC101928572	-23.45	152	-31.1	0.118317	hsa-miR-4700-5p	3.04121	7.32171e-12	up	-31.3	173	-32.4	0.234952	PRDM16	-3.19019	0.000232891	down	protein-coding	hsa:63976	PR domain containing 16
LOC105378248	-6.47025	0.00810902	down	ncRNA		uncharacterized LOC105378248	-27.95	160	-32.1	0.189893	hsa-miR-4700-5p	3.04121	7.32171e-12	up	-31.3	173	-32.4	0.234952	PRDM16	-3.19019	0.000232891	down	protein-coding	hsa:63976	PR domain containing 16
MIAT	-1.76848	0.0297952	down	ncRNA	hsa:440823	myocardial infarction associated transcript (non-protein coding)	-21.72	155	-33.5	0.322106	hsa-miR-4700-5p	3.04121	7.32171e-12	up	-31.3	173	-32.4	0.234952	PRDM16	-3.19019	0.000232891	down	protein-coding	hsa:63976	PR domain containing 16
LOC105378586	-3.82477	0.0143508	down	ncRNA		uncharacterized LOC105378586	-29.03	162	-33.7	0.094276	hsa-miR-4700-5p	3.04121	7.32171e-12	up	-31.3	173	-32.4	0.234952	PRDM16	-3.19019	0.000232891	down	protein-coding	hsa:63976	PR domain containing 16
MYHAS	-5.09452	0.0244231	down	ncRNA	hsa:100128560	myosin heavy chain gene cluster antisense RNA	-26.49	155	-27.7	0.757917	hsa-miR-4700-5p	3.04121	7.32171e-12	up	-31.3	173	-32.4	0.234952	PRDM16	-3.19019	0.000232891	down	protein-coding	hsa:63976	PR domain containing 16
LOC105373411	-7.61271	4.11121e-05	down	ncRNA		uncharacterized LOC105373411	-21.65	152	-28.7	0.461365	hsa-miR-4700-5p	3.04121	7.32171e-12	up	-31.3	173	-32.4	0.234952	PRDM16	-3.19019	0.000232891	down	protein-coding	hsa:63976	PR domain containing 16
LOC105378608	-3.9947	0.00182728	down	ncRNA		uncharacterized LOC105378608	-22.98	150	-29.9	0.355583	hsa-miR-4700-5p	3.04121	7.32171e-12	up	-31.3	173	-32.4	0.234952	PRDM16	-3.19019	0.000232891	down	protein-coding	hsa:63976	PR domain containing 16
LOC105378936	-4.93648	6.99726e-11	down	ncRNA		uncharacterized LOC105378936	-23.7	161	-30	0.435502	hsa-miR-4700-5p	3.04121	7.32171e-12	up	-31.3	173	-32.4	0.234952	PRDM16	-3.19019	0.000232891	down	protein-coding	hsa:63976	PR domain containing 16
LOC643348	-7.65252	8.81829e-05	down	pseudo		ankyrin repeat domain 26 pseudogene	-25.49	154	-35.9	0.266862	hsa-miR-4700-5p	3.04121	7.32171e-12	up	-31.3	173	-32.4	0.234952	PRDM16	-3.19019	0.000232891	down	protein-coding	hsa:63976	PR domain containing 16
LOC101928188	-1.30399	0.0367484	down	ncRNA	hsa:101928188	uncharacterized LOC101928188	-29.9	159	-31	0.38178	hsa-miR-4700-5p	3.04121	7.32171e-12	up	-21.99	154	-31.7	0.311133	AFAP1	-1.37598	0.00057507	down	protein-coding	hsa:60312	actin filament associated protein 1
DLEU2	-1.52594	0.00123313	down	ncRNA	hsa:8847	deleted in lymphocytic leukemia 2 (non-protein coding)	-24.45	154	-31.5	0.184962	hsa-miR-4700-5p	3.04121	7.32171e-12	up	-21.99	154	-31.7	0.311133	AFAP1	-1.37598	0.00057507	down	protein-coding	hsa:60312	actin filament associated protein 1
LOC107984345	-3.95614	5.6436e-05	down	ncRNA			-29.2	167	-34.2	0.190165	hsa-miR-4700-5p	3.04121	7.32171e-12	up	-21.99	154	-31.7	0.311133	AFAP1	-1.37598	0.00057507	down	protein-coding	hsa:60312	actin filament associated protein 1
LOC729737	-1.88369	0.0188725	down	ncRNA	hsa:729737	long intergenic non-protein coding RNA 1002	-23.9	157	-31	0.414049	hsa-miR-4700-5p	3.04121	7.32171e-12	up	-21.99	154	-31.7	0.311133	AFAP1	-1.37598	0.00057507	down	protein-coding	hsa:60312	actin filament associated protein 1
LOC107985356	-1.78833	0.0108818	down	lncRNA			-25.79	151	-30.4	0.498216	hsa-miR-4700-5p	3.04121	7.32171e-12	up	-21.99	154	-31.7	0.311133	AFAP1	-1.37598	0.00057507	down	protein-coding	hsa:60312	actin filament associated protein 1
LOC105375586	-4.00894	0.000277433	down	ncRNA		uncharacterized LOC105375586	-21.83	150	-31.3	0.268168	hsa-miR-4700-5p	3.04121	7.32171e-12	up	-21.99	154	-31.7	0.311133	AFAP1	-1.37598	0.00057507	down	protein-coding	hsa:60312	actin filament associated protein 1
SENCR	-3.95181	0.00295397	down	ncRNA	hsa:100507392	smooth muscle and endothelial cell enriched migration/differentiation-associated long non-coding RNA	-29.87	162	-31.8	0.065658	hsa-miR-4700-5p	3.04121	7.32171e-12	up	-21.99	154	-31.7	0.311133	AFAP1	-1.37598	0.00057507	down	protein-coding	hsa:60312	actin filament associated protein 1
LOC728158	-8.18199	6.60999e-07	down	ncRNA	hsa:728158	hCG2044975	-23.7	158	-30	0.400123	hsa-miR-4700-5p	3.04121	7.32171e-12	up	-21.99	154	-31.7	0.311133	AFAP1	-1.37598	0.00057507	down	protein-coding	hsa:60312	actin filament associated protein 1
LOC105372976	-1.5409	0.0109058	down	ncRNA		uncharacterized LOC105372976	-26.13	158	-30.9	0.525116	hsa-miR-4700-5p	3.04121	7.32171e-12	up	-21.99	154	-31.7	0.311133	AFAP1	-1.37598	0.00057507	down	protein-coding	hsa:60312	actin filament associated protein 1
LOC105371401	-1.74867	0.0213546	down	ncRNA		uncharacterized LOC105371401	-29.9	159	-33.2	0.121534	hsa-miR-4700-5p	3.04121	7.32171e-12	up	-21.99	154	-31.7	0.311133	AFAP1	-1.37598	0.00057507	down	protein-coding	hsa:60312	actin filament associated protein 1
CYP2G1P	-5.81899	0.00081858	down	pseudo	hsa:22952	cytochrome P450, family 2, subfamily G, polypeptide 1 pseudogene	-22.52	159	-26	0.840302	hsa-miR-4700-5p	3.04121	7.32171e-12	up	-21.99	154	-31.7	0.311133	AFAP1	-1.37598	0.00057507	down	protein-coding	hsa:60312	actin filament associated protein 1
LOC284454	-1.22745	0.038803	down	ncRNA	hsa:284454	uncharacterized LOC284454	-21.29	156	-30.3	0.179815	hsa-miR-4700-5p	3.04121	7.32171e-12	up	-21.99	154	-31.7	0.311133	AFAP1	-1.37598	0.00057507	down	protein-coding	hsa:60312	actin filament associated protein 1
LOC101928572	-6.48825	0.0163445	down	ncRNA	hsa:101928572	uncharacterized LOC101928572	-23.45	152	-31.1	0.118317	hsa-miR-4700-5p	3.04121	7.32171e-12	up	-21.99	154	-31.7	0.311133	AFAP1	-1.37598	0.00057507	down	protein-coding	hsa:60312	actin filament associated protein 1
LOC105378248	-6.47025	0.00810902	down	ncRNA		uncharacterized LOC105378248	-27.95	160	-32.1	0.189893	hsa-miR-4700-5p	3.04121	7.32171e-12	up	-21.99	154	-31.7	0.311133	AFAP1	-1.37598	0.00057507	down	protein-coding	hsa:60312	actin filament associated protein 1
MIAT	-1.76848	0.0297952	down	ncRNA	hsa:440823	myocardial infarction associated transcript (non-protein coding)	-21.72	155	-33.5	0.322106	hsa-miR-4700-5p	3.04121	7.32171e-12	up	-21.99	154	-31.7	0.311133	AFAP1	-1.37598	0.00057507	down	protein-coding	hsa:60312	actin filament associated protein 1
LOC105378586	-3.82477	0.0143508	down	ncRNA		uncharacterized LOC105378586	-29.03	162	-33.7	0.094276	hsa-miR-4700-5p	3.04121	7.32171e-12	up	-21.99	154	-31.7	0.311133	AFAP1	-1.37598	0.00057507	down	protein-coding	hsa:60312	actin filament associated protein 1
MYHAS	-5.09452	0.0244231	down	ncRNA	hsa:100128560	myosin heavy chain gene cluster antisense RNA	-26.49	155	-27.7	0.757917	hsa-miR-4700-5p	3.04121	7.32171e-12	up	-21.99	154	-31.7	0.311133	AFAP1	-1.37598	0.00057507	down	protein-coding	hsa:60312	actin filament associated protein 1
LOC105373411	-7.61271	4.11121e-05	down	ncRNA		uncharacterized LOC105373411	-21.65	152	-28.7	0.461365	hsa-miR-4700-5p	3.04121	7.32171e-12	up	-21.99	154	-31.7	0.311133	AFAP1	-1.37598	0.00057507	down	protein-coding	hsa:60312	actin filament associated protein 1
LOC105378608	-3.9947	0.00182728	down	ncRNA		uncharacterized LOC105378608	-22.98	150	-29.9	0.355583	hsa-miR-4700-5p	3.04121	7.32171e-12	up	-21.99	154	-31.7	0.311133	AFAP1	-1.37598	0.00057507	down	protein-coding	hsa:60312	actin filament associated protein 1
LOC105378936	-4.93648	6.99726e-11	down	ncRNA		uncharacterized LOC105378936	-23.7	161	-30	0.435502	hsa-miR-4700-5p	3.04121	7.32171e-12	up	-21.99	154	-31.7	0.311133	AFAP1	-1.37598	0.00057507	down	protein-coding	hsa:60312	actin filament associated protein 1
LOC643348	-7.65252	8.81829e-05	down	pseudo		ankyrin repeat domain 26 pseudogene	-25.49	154	-35.9	0.266862	hsa-miR-4700-5p	3.04121	7.32171e-12	up	-21.99	154	-31.7	0.311133	AFAP1	-1.37598	0.00057507	down	protein-coding	hsa:60312	actin filament associated protein 1
LOC101928188	-1.30399	0.0367484	down	ncRNA	hsa:101928188	uncharacterized LOC101928188	-29.9	159	-31	0.38178	hsa-miR-4700-5p	3.04121	7.32171e-12	up	-26.14	152	-28	0.566006	MN1	-2.53508	8.40569e-05	down	protein-coding	hsa:4330	meningioma (disrupted in balanced translocation) 1
DLEU2	-1.52594	0.00123313	down	ncRNA	hsa:8847	deleted in lymphocytic leukemia 2 (non-protein coding)	-24.45	154	-31.5	0.184962	hsa-miR-4700-5p	3.04121	7.32171e-12	up	-26.14	152	-28	0.566006	MN1	-2.53508	8.40569e-05	down	protein-coding	hsa:4330	meningioma (disrupted in balanced translocation) 1
LOC107984345	-3.95614	5.6436e-05	down	ncRNA			-29.2	167	-34.2	0.190165	hsa-miR-4700-5p	3.04121	7.32171e-12	up	-26.14	152	-28	0.566006	MN1	-2.53508	8.40569e-05	down	protein-coding	hsa:4330	meningioma (disrupted in balanced translocation) 1
LOC729737	-1.88369	0.0188725	down	ncRNA	hsa:729737	long intergenic non-protein coding RNA 1002	-23.9	157	-31	0.414049	hsa-miR-4700-5p	3.04121	7.32171e-12	up	-26.14	152	-28	0.566006	MN1	-2.53508	8.40569e-05	down	protein-coding	hsa:4330	meningioma (disrupted in balanced translocation) 1
LOC107985356	-1.78833	0.0108818	down	lncRNA			-25.79	151	-30.4	0.498216	hsa-miR-4700-5p	3.04121	7.32171e-12	up	-26.14	152	-28	0.566006	MN1	-2.53508	8.40569e-05	down	protein-coding	hsa:4330	meningioma (disrupted in balanced translocation) 1
LOC105375586	-4.00894	0.000277433	down	ncRNA		uncharacterized LOC105375586	-21.83	150	-31.3	0.268168	hsa-miR-4700-5p	3.04121	7.32171e-12	up	-26.14	152	-28	0.566006	MN1	-2.53508	8.40569e-05	down	protein-coding	hsa:4330	meningioma (disrupted in balanced translocation) 1
SENCR	-3.95181	0.00295397	down	ncRNA	hsa:100507392	smooth muscle and endothelial cell enriched migration/differentiation-associated long non-coding RNA	-29.87	162	-31.8	0.065658	hsa-miR-4700-5p	3.04121	7.32171e-12	up	-26.14	152	-28	0.566006	MN1	-2.53508	8.40569e-05	down	protein-coding	hsa:4330	meningioma (disrupted in balanced translocation) 1
LOC728158	-8.18199	6.60999e-07	down	ncRNA	hsa:728158	hCG2044975	-23.7	158	-30	0.400123	hsa-miR-4700-5p	3.04121	7.32171e-12	up	-26.14	152	-28	0.566006	MN1	-2.53508	8.40569e-05	down	protein-coding	hsa:4330	meningioma (disrupted in balanced translocation) 1
LOC105372976	-1.5409	0.0109058	down	ncRNA		uncharacterized LOC105372976	-26.13	158	-30.9	0.525116	hsa-miR-4700-5p	3.04121	7.32171e-12	up	-26.14	152	-28	0.566006	MN1	-2.53508	8.40569e-05	down	protein-coding	hsa:4330	meningioma (disrupted in balanced translocation) 1
LOC105371401	-1.74867	0.0213546	down	ncRNA		uncharacterized LOC105371401	-29.9	159	-33.2	0.121534	hsa-miR-4700-5p	3.04121	7.32171e-12	up	-26.14	152	-28	0.566006	MN1	-2.53508	8.40569e-05	down	protein-coding	hsa:4330	meningioma (disrupted in balanced translocation) 1
CYP2G1P	-5.81899	0.00081858	down	pseudo	hsa:22952	cytochrome P450, family 2, subfamily G, polypeptide 1 pseudogene	-22.52	159	-26	0.840302	hsa-miR-4700-5p	3.04121	7.32171e-12	up	-26.14	152	-28	0.566006	MN1	-2.53508	8.40569e-05	down	protein-coding	hsa:4330	meningioma (disrupted in balanced translocation) 1
LOC284454	-1.22745	0.038803	down	ncRNA	hsa:284454	uncharacterized LOC284454	-21.29	156	-30.3	0.179815	hsa-miR-4700-5p	3.04121	7.32171e-12	up	-26.14	152	-28	0.566006	MN1	-2.53508	8.40569e-05	down	protein-coding	hsa:4330	meningioma (disrupted in balanced translocation) 1
LOC101928572	-6.48825	0.0163445	down	ncRNA	hsa:101928572	uncharacterized LOC101928572	-23.45	152	-31.1	0.118317	hsa-miR-4700-5p	3.04121	7.32171e-12	up	-26.14	152	-28	0.566006	MN1	-2.53508	8.40569e-05	down	protein-coding	hsa:4330	meningioma (disrupted in balanced translocation) 1
LOC105378248	-6.47025	0.00810902	down	ncRNA		uncharacterized LOC105378248	-27.95	160	-32.1	0.189893	hsa-miR-4700-5p	3.04121	7.32171e-12	up	-26.14	152	-28	0.566006	MN1	-2.53508	8.40569e-05	down	protein-coding	hsa:4330	meningioma (disrupted in balanced translocation) 1
MIAT	-1.76848	0.0297952	down	ncRNA	hsa:440823	myocardial infarction associated transcript (non-protein coding)	-21.72	155	-33.5	0.322106	hsa-miR-4700-5p	3.04121	7.32171e-12	up	-26.14	152	-28	0.566006	MN1	-2.53508	8.40569e-05	down	protein-coding	hsa:4330	meningioma (disrupted in balanced translocation) 1
LOC105378586	-3.82477	0.0143508	down	ncRNA		uncharacterized LOC105378586	-29.03	162	-33.7	0.094276	hsa-miR-4700-5p	3.04121	7.32171e-12	up	-26.14	152	-28	0.566006	MN1	-2.53508	8.40569e-05	down	protein-coding	hsa:4330	meningioma (disrupted in balanced translocation) 1
MYHAS	-5.09452	0.0244231	down	ncRNA	hsa:100128560	myosin heavy chain gene cluster antisense RNA	-26.49	155	-27.7	0.757917	hsa-miR-4700-5p	3.04121	7.32171e-12	up	-26.14	152	-28	0.566006	MN1	-2.53508	8.40569e-05	down	protein-coding	hsa:4330	meningioma (disrupted in balanced translocation) 1
LOC105373411	-7.61271	4.11121e-05	down	ncRNA		uncharacterized LOC105373411	-21.65	152	-28.7	0.461365	hsa-miR-4700-5p	3.04121	7.32171e-12	up	-26.14	152	-28	0.566006	MN1	-2.53508	8.40569e-05	down	protein-coding	hsa:4330	meningioma (disrupted in balanced translocation) 1
LOC105378608	-3.9947	0.00182728	down	ncRNA		uncharacterized LOC105378608	-22.98	150	-29.9	0.355583	hsa-miR-4700-5p	3.04121	7.32171e-12	up	-26.14	152	-28	0.566006	MN1	-2.53508	8.40569e-05	down	protein-coding	hsa:4330	meningioma (disrupted in balanced translocation) 1
LOC105378936	-4.93648	6.99726e-11	down	ncRNA		uncharacterized LOC105378936	-23.7	161	-30	0.435502	hsa-miR-4700-5p	3.04121	7.32171e-12	up	-26.14	152	-28	0.566006	MN1	-2.53508	8.40569e-05	down	protein-coding	hsa:4330	meningioma (disrupted in balanced translocation) 1
LOC643348	-7.65252	8.81829e-05	down	pseudo		ankyrin repeat domain 26 pseudogene	-25.49	154	-35.9	0.266862	hsa-miR-4700-5p	3.04121	7.32171e-12	up	-26.14	152	-28	0.566006	MN1	-2.53508	8.40569e-05	down	protein-coding	hsa:4330	meningioma (disrupted in balanced translocation) 1
LOC101928188	-1.30399	0.0367484	down	ncRNA	hsa:101928188	uncharacterized LOC101928188	-29.9	159	-31	0.38178	hsa-miR-4700-5p	3.04121	7.32171e-12	up	-22.32	153	-30.2	0.698918	ADCY1	-3.47009	0.000156334	down	protein-coding	hsa:107	adenylate cyclase 1 (brain)
DLEU2	-1.52594	0.00123313	down	ncRNA	hsa:8847	deleted in lymphocytic leukemia 2 (non-protein coding)	-24.45	154	-31.5	0.184962	hsa-miR-4700-5p	3.04121	7.32171e-12	up	-22.32	153	-30.2	0.698918	ADCY1	-3.47009	0.000156334	down	protein-coding	hsa:107	adenylate cyclase 1 (brain)
LOC107984345	-3.95614	5.6436e-05	down	ncRNA			-29.2	167	-34.2	0.190165	hsa-miR-4700-5p	3.04121	7.32171e-12	up	-22.32	153	-30.2	0.698918	ADCY1	-3.47009	0.000156334	down	protein-coding	hsa:107	adenylate cyclase 1 (brain)
LOC729737	-1.88369	0.0188725	down	ncRNA	hsa:729737	long intergenic non-protein coding RNA 1002	-23.9	157	-31	0.414049	hsa-miR-4700-5p	3.04121	7.32171e-12	up	-22.32	153	-30.2	0.698918	ADCY1	-3.47009	0.000156334	down	protein-coding	hsa:107	adenylate cyclase 1 (brain)
LOC107985356	-1.78833	0.0108818	down	lncRNA			-25.79	151	-30.4	0.498216	hsa-miR-4700-5p	3.04121	7.32171e-12	up	-22.32	153	-30.2	0.698918	ADCY1	-3.47009	0.000156334	down	protein-coding	hsa:107	adenylate cyclase 1 (brain)
LOC105375586	-4.00894	0.000277433	down	ncRNA		uncharacterized LOC105375586	-21.83	150	-31.3	0.268168	hsa-miR-4700-5p	3.04121	7.32171e-12	up	-22.32	153	-30.2	0.698918	ADCY1	-3.47009	0.000156334	down	protein-coding	hsa:107	adenylate cyclase 1 (brain)
SENCR	-3.95181	0.00295397	down	ncRNA	hsa:100507392	smooth muscle and endothelial cell enriched migration/differentiation-associated long non-coding RNA	-29.87	162	-31.8	0.065658	hsa-miR-4700-5p	3.04121	7.32171e-12	up	-22.32	153	-30.2	0.698918	ADCY1	-3.47009	0.000156334	down	protein-coding	hsa:107	adenylate cyclase 1 (brain)
LOC728158	-8.18199	6.60999e-07	down	ncRNA	hsa:728158	hCG2044975	-23.7	158	-30	0.400123	hsa-miR-4700-5p	3.04121	7.32171e-12	up	-22.32	153	-30.2	0.698918	ADCY1	-3.47009	0.000156334	down	protein-coding	hsa:107	adenylate cyclase 1 (brain)
LOC105372976	-1.5409	0.0109058	down	ncRNA		uncharacterized LOC105372976	-26.13	158	-30.9	0.525116	hsa-miR-4700-5p	3.04121	7.32171e-12	up	-22.32	153	-30.2	0.698918	ADCY1	-3.47009	0.000156334	down	protein-coding	hsa:107	adenylate cyclase 1 (brain)
LOC105371401	-1.74867	0.0213546	down	ncRNA		uncharacterized LOC105371401	-29.9	159	-33.2	0.121534	hsa-miR-4700-5p	3.04121	7.32171e-12	up	-22.32	153	-30.2	0.698918	ADCY1	-3.47009	0.000156334	down	protein-coding	hsa:107	adenylate cyclase 1 (brain)
CYP2G1P	-5.81899	0.00081858	down	pseudo	hsa:22952	cytochrome P450, family 2, subfamily G, polypeptide 1 pseudogene	-22.52	159	-26	0.840302	hsa-miR-4700-5p	3.04121	7.32171e-12	up	-22.32	153	-30.2	0.698918	ADCY1	-3.47009	0.000156334	down	protein-coding	hsa:107	adenylate cyclase 1 (brain)
LOC284454	-1.22745	0.038803	down	ncRNA	hsa:284454	uncharacterized LOC284454	-21.29	156	-30.3	0.179815	hsa-miR-4700-5p	3.04121	7.32171e-12	up	-22.32	153	-30.2	0.698918	ADCY1	-3.47009	0.000156334	down	protein-coding	hsa:107	adenylate cyclase 1 (brain)
LOC101928572	-6.48825	0.0163445	down	ncRNA	hsa:101928572	uncharacterized LOC101928572	-23.45	152	-31.1	0.118317	hsa-miR-4700-5p	3.04121	7.32171e-12	up	-22.32	153	-30.2	0.698918	ADCY1	-3.47009	0.000156334	down	protein-coding	hsa:107	adenylate cyclase 1 (brain)
LOC105378248	-6.47025	0.00810902	down	ncRNA		uncharacterized LOC105378248	-27.95	160	-32.1	0.189893	hsa-miR-4700-5p	3.04121	7.32171e-12	up	-22.32	153	-30.2	0.698918	ADCY1	-3.47009	0.000156334	down	protein-coding	hsa:107	adenylate cyclase 1 (brain)
MIAT	-1.76848	0.0297952	down	ncRNA	hsa:440823	myocardial infarction associated transcript (non-protein coding)	-21.72	155	-33.5	0.322106	hsa-miR-4700-5p	3.04121	7.32171e-12	up	-22.32	153	-30.2	0.698918	ADCY1	-3.47009	0.000156334	down	protein-coding	hsa:107	adenylate cyclase 1 (brain)
LOC105378586	-3.82477	0.0143508	down	ncRNA		uncharacterized LOC105378586	-29.03	162	-33.7	0.094276	hsa-miR-4700-5p	3.04121	7.32171e-12	up	-22.32	153	-30.2	0.698918	ADCY1	-3.47009	0.000156334	down	protein-coding	hsa:107	adenylate cyclase 1 (brain)
MYHAS	-5.09452	0.0244231	down	ncRNA	hsa:100128560	myosin heavy chain gene cluster antisense RNA	-26.49	155	-27.7	0.757917	hsa-miR-4700-5p	3.04121	7.32171e-12	up	-22.32	153	-30.2	0.698918	ADCY1	-3.47009	0.000156334	down	protein-coding	hsa:107	adenylate cyclase 1 (brain)
LOC105373411	-7.61271	4.11121e-05	down	ncRNA		uncharacterized LOC105373411	-21.65	152	-28.7	0.461365	hsa-miR-4700-5p	3.04121	7.32171e-12	up	-22.32	153	-30.2	0.698918	ADCY1	-3.47009	0.000156334	down	protein-coding	hsa:107	adenylate cyclase 1 (brain)
LOC105378608	-3.9947	0.00182728	down	ncRNA		uncharacterized LOC105378608	-22.98	150	-29.9	0.355583	hsa-miR-4700-5p	3.04121	7.32171e-12	up	-22.32	153	-30.2	0.698918	ADCY1	-3.47009	0.000156334	down	protein-coding	hsa:107	adenylate cyclase 1 (brain)
LOC105378936	-4.93648	6.99726e-11	down	ncRNA		uncharacterized LOC105378936	-23.7	161	-30	0.435502	hsa-miR-4700-5p	3.04121	7.32171e-12	up	-22.32	153	-30.2	0.698918	ADCY1	-3.47009	0.000156334	down	protein-coding	hsa:107	adenylate cyclase 1 (brain)
LOC643348	-7.65252	8.81829e-05	down	pseudo		ankyrin repeat domain 26 pseudogene	-25.49	154	-35.9	0.266862	hsa-miR-4700-5p	3.04121	7.32171e-12	up	-22.32	153	-30.2	0.698918	ADCY1	-3.47009	0.000156334	down	protein-coding	hsa:107	adenylate cyclase 1 (brain)
LOC101928188	-1.30399	0.0367484	down	ncRNA	hsa:101928188	uncharacterized LOC101928188	-29.9	159	-31	0.38178	hsa-miR-4700-5p	3.04121	7.32171e-12	up	-21.38	156	-32.6	0.216876	SARM1	-1.86624	0.000608988	down	protein-coding	hsa:23098	sterile alpha and TIR motif containing 1
DLEU2	-1.52594	0.00123313	down	ncRNA	hsa:8847	deleted in lymphocytic leukemia 2 (non-protein coding)	-24.45	154	-31.5	0.184962	hsa-miR-4700-5p	3.04121	7.32171e-12	up	-21.38	156	-32.6	0.216876	SARM1	-1.86624	0.000608988	down	protein-coding	hsa:23098	sterile alpha and TIR motif containing 1
LOC107984345	-3.95614	5.6436e-05	down	ncRNA			-29.2	167	-34.2	0.190165	hsa-miR-4700-5p	3.04121	7.32171e-12	up	-21.38	156	-32.6	0.216876	SARM1	-1.86624	0.000608988	down	protein-coding	hsa:23098	sterile alpha and TIR motif containing 1
LOC729737	-1.88369	0.0188725	down	ncRNA	hsa:729737	long intergenic non-protein coding RNA 1002	-23.9	157	-31	0.414049	hsa-miR-4700-5p	3.04121	7.32171e-12	up	-21.38	156	-32.6	0.216876	SARM1	-1.86624	0.000608988	down	protein-coding	hsa:23098	sterile alpha and TIR motif containing 1
LOC107985356	-1.78833	0.0108818	down	lncRNA			-25.79	151	-30.4	0.498216	hsa-miR-4700-5p	3.04121	7.32171e-12	up	-21.38	156	-32.6	0.216876	SARM1	-1.86624	0.000608988	down	protein-coding	hsa:23098	sterile alpha and TIR motif containing 1
LOC105375586	-4.00894	0.000277433	down	ncRNA		uncharacterized LOC105375586	-21.83	150	-31.3	0.268168	hsa-miR-4700-5p	3.04121	7.32171e-12	up	-21.38	156	-32.6	0.216876	SARM1	-1.86624	0.000608988	down	protein-coding	hsa:23098	sterile alpha and TIR motif containing 1
SENCR	-3.95181	0.00295397	down	ncRNA	hsa:100507392	smooth muscle and endothelial cell enriched migration/differentiation-associated long non-coding RNA	-29.87	162	-31.8	0.065658	hsa-miR-4700-5p	3.04121	7.32171e-12	up	-21.38	156	-32.6	0.216876	SARM1	-1.86624	0.000608988	down	protein-coding	hsa:23098	sterile alpha and TIR motif containing 1
LOC728158	-8.18199	6.60999e-07	down	ncRNA	hsa:728158	hCG2044975	-23.7	158	-30	0.400123	hsa-miR-4700-5p	3.04121	7.32171e-12	up	-21.38	156	-32.6	0.216876	SARM1	-1.86624	0.000608988	down	protein-coding	hsa:23098	sterile alpha and TIR motif containing 1
LOC105372976	-1.5409	0.0109058	down	ncRNA		uncharacterized LOC105372976	-26.13	158	-30.9	0.525116	hsa-miR-4700-5p	3.04121	7.32171e-12	up	-21.38	156	-32.6	0.216876	SARM1	-1.86624	0.000608988	down	protein-coding	hsa:23098	sterile alpha and TIR motif containing 1
LOC105371401	-1.74867	0.0213546	down	ncRNA		uncharacterized LOC105371401	-29.9	159	-33.2	0.121534	hsa-miR-4700-5p	3.04121	7.32171e-12	up	-21.38	156	-32.6	0.216876	SARM1	-1.86624	0.000608988	down	protein-coding	hsa:23098	sterile alpha and TIR motif containing 1
CYP2G1P	-5.81899	0.00081858	down	pseudo	hsa:22952	cytochrome P450, family 2, subfamily G, polypeptide 1 pseudogene	-22.52	159	-26	0.840302	hsa-miR-4700-5p	3.04121	7.32171e-12	up	-21.38	156	-32.6	0.216876	SARM1	-1.86624	0.000608988	down	protein-coding	hsa:23098	sterile alpha and TIR motif containing 1
LOC284454	-1.22745	0.038803	down	ncRNA	hsa:284454	uncharacterized LOC284454	-21.29	156	-30.3	0.179815	hsa-miR-4700-5p	3.04121	7.32171e-12	up	-21.38	156	-32.6	0.216876	SARM1	-1.86624	0.000608988	down	protein-coding	hsa:23098	sterile alpha and TIR motif containing 1
LOC101928572	-6.48825	0.0163445	down	ncRNA	hsa:101928572	uncharacterized LOC101928572	-23.45	152	-31.1	0.118317	hsa-miR-4700-5p	3.04121	7.32171e-12	up	-21.38	156	-32.6	0.216876	SARM1	-1.86624	0.000608988	down	protein-coding	hsa:23098	sterile alpha and TIR motif containing 1
LOC105378248	-6.47025	0.00810902	down	ncRNA		uncharacterized LOC105378248	-27.95	160	-32.1	0.189893	hsa-miR-4700-5p	3.04121	7.32171e-12	up	-21.38	156	-32.6	0.216876	SARM1	-1.86624	0.000608988	down	protein-coding	hsa:23098	sterile alpha and TIR motif containing 1
MIAT	-1.76848	0.0297952	down	ncRNA	hsa:440823	myocardial infarction associated transcript (non-protein coding)	-21.72	155	-33.5	0.322106	hsa-miR-4700-5p	3.04121	7.32171e-12	up	-21.38	156	-32.6	0.216876	SARM1	-1.86624	0.000608988	down	protein-coding	hsa:23098	sterile alpha and TIR motif containing 1
LOC105378586	-3.82477	0.0143508	down	ncRNA		uncharacterized LOC105378586	-29.03	162	-33.7	0.094276	hsa-miR-4700-5p	3.04121	7.32171e-12	up	-21.38	156	-32.6	0.216876	SARM1	-1.86624	0.000608988	down	protein-coding	hsa:23098	sterile alpha and TIR motif containing 1
MYHAS	-5.09452	0.0244231	down	ncRNA	hsa:100128560	myosin heavy chain gene cluster antisense RNA	-26.49	155	-27.7	0.757917	hsa-miR-4700-5p	3.04121	7.32171e-12	up	-21.38	156	-32.6	0.216876	SARM1	-1.86624	0.000608988	down	protein-coding	hsa:23098	sterile alpha and TIR motif containing 1
[truncated: 11,205 more rows]
